# Supplementary material for: Reprogramming of a defense signaling pathway in rough lemon and sweet orange is a critical element of the early response to ‘Candidatus Liberibacter asiaticus’
Source: Hortic Res. 2017 Nov 29;4:17063–. doi: 10.1038/hortres.2017.63 (PMC5705785; doi:10.1038/hortres.2017.63)
Supplement: Additional File 1 [file hortres201763-s1.xlsx]

## Sheet: Table S1
Table 1. Number of reads sequenced and mapped to the Citrus clementina genome.
Samples	Total Sample Bases	Total Sample Reads	Clean Reads	Unique Reads Assigned	Percentage(%)	Repeated Reads Assigned	Percentage(%)
CT-RL-W0	7632568990	75569990	75321858	37900086	50.3175	37421772	49.6825
CT-RL-W0	6702983776	66366176	66045344	39781414	60.2335	26263930	39.7665
CT-RL-W0	5676243834	56200434	55908726	28225928	50.4857	27682798	49.5143
CT-RL-W7	5919204182	58605982	58552491	32592488	55.6637	25960003	44.3363
CT-RL-W7	5237582856	51857256	51628655	28910608	55.9972	22718047	44.0028
CT-RL-W7	5128508108	50777308	50511340	33326600	65.9785	17184740	34.0215
CT-VAL-W0	5764396028	57073228	56869029	32808530	57.6914	24060499	42.3086
CT-VAL-W0	5694438176	56380576	56149997	30575368	54.453	25574629	45.547
CT-VAL-W0	5533409432	54786232	54561394	29185662	53.4914	25375732	46.5086
CT-VAL-W7	5454920312	54009112	53673492	29611167	55.1691	24062325	44.8309
CT-VAL-W7	5181521998	51302198	50757941	32476566	63.9832	18281375	36.0168
CT-VAL-W7	5047558426	49975826	49648054	32464008	65.3883	17184046	34.6117
HLB-VAL-W0	5372447954	53192554	52719770	28194525	53.48	24525245	46.52
HLB-VAL-W0	5358942840	53058840	52511123	29186536	55.5816	23324587	44.4184
HLB-VAL-W0	5129225006	50784406	50359312	27742581	55.0893	22616731	44.9107
HLB-VAL-W7	6296449484	62341084	62137217	34344411	55.2719	27792806	44.7281
HLB-VAL-W7	5103508588	50529788	50266445	28799875	57.2944	21466570	42.7056
HLB-VAL-W7	669164592	6625392	45985396	26835390	58.3563	19150006	41.6437
HLB-RL-W0	5917486980	58588980	58443541	34736236	59.4355	23707305	40.5645
HLB-RL-W0	4881376662	48330462	48023953	27048404	56.3227	20975549	43.6773
HLB-RL-W0	4923259746	48745146	48577783	24639505	50.7218	23938278	49.2782
HLB-RL-W7	4928502656	48797056	48691507	27582009	56.6464	21109498	43.3536
HLB-RL-W7	5201706242	51502042	51154958	31275677	61.1391	19879281	38.8609
HLB-RL-W7	6014519700	59549700	59307789	32183581	54.2654	27124208	45.7346
Total Reference Bases were 30,654,468. Total Reference sequences were 24,533.
