# Supplementary material for: Reprogramming of a defense signaling pathway in rough lemon and sweet orange is a critical element of the early response to ‘Candidatus Liberibacter asiaticus’
Source: Hortic Res. 2017 Nov 29;4:17063–. doi: 10.1038/hortres.2017.63 (PMC5705785; doi:10.1038/hortres.2017.63)
Supplement: Additional File 2 [file hortres201763-s2.xlsx]

## Sheet: Table S1
gene	Tair_Accession	CT_RL_W7_log2FC	CT_RL_W7_pval	CT_RL_W7_FDR	HLB_RL_W7_log2FC	HLB_RL_W7_pval	HLB_RL_W7_FDR	CT_SO_W7_log2FC	CT_SO_W7_pval	CT_SO_W7_FDR	HLB_SO_W7_log2FC	HLB_SO_W7_pval	HLB_SO_W7_FDR	Description
Ciclev10000001m	AT1G55860.1	-0.0143679	0.962835	1	-0.48505	0.343809	1	-0.0675237	0.910062	1	-0.175206	0.672636	0.936098	ubiquitin-protein ligase 1
Ciclev10000002m	AT1G58230.1	-0.152247	0.708225	1	-0.477455	0.222357	1	-0.00181814	0.998307	1	-0.103737	0.774919	0.963809	binding
Ciclev10000003m	AT1G55860.2	0.0112374	0.992395	1	-0.502796	0.300015	1	-0.0244031	0.978472	1	-0.155333	0.684035	0.939354	ubiquitin-protein ligase 1
Ciclev10000004m	AT1G58250.1	-0.2829	0.489549	1	-0.55208	0.123355	0.831512	0.0247953	0.94459	1	-0.135288	0.706595	0.945471	Golgi-body localisation protein domain ;R pol II promoter Fmp27 protein domain
Ciclev10000005m	AT1G77300.1	-0.27594	0.50492	1	-0.417128	0.227629	1	-0.0797366	0.778561	1	-0.0858478	0.835869	0.977395	histone methyltransferases(H3-K4 specific);histone methyltransferases(H3-K36 specific)
Ciclev10000006m	AT5G24350.1	-0.0477411	0.898173	1	-0.42186	0.254532	1	-0.0263794	0.928095	1	-0.27968	0.449465	0.855628
Ciclev10000007m	AT1G36160.1	0.887891	0.0222349	0.282882	0.161546	0.592287	1	1.6144	0.000129038	0.00439871	1.16536	0.00453451	0.0599907	acetyl-CoA carboxylase 1
Ciclev10000008m	AT4G22970.1	-0.0907023	0.799458	1	-0.240032	0.581277	1	0.0426594	0.901183	1	0.121225	0.709077	0.946217	homolog of separase
Ciclev10000009m	AT1G21580.1	-0.203796	0.62583	1	-0.632955	0.0825225	0.675987	-0.0546759	0.857996	1	-0.436184	0.24249	0.716796	Zinc finger C-x8-C-x5-C-x3-H type family protein
Ciclev10000010m	AT1G77460.1	-1.01459	0.00877338	0.142859	-1.48685	4.48254e-05	0.00290662	-0.486608	0.249808	0.883957	-1.4241	0.000193828	0.00509086	Armadillo/beta-catenin-like repeat ; C2 calcium/lipid-binding domain (CaLB) protein
Ciclev10000011m	AT4G16310.1	-0.0534459	0.871042	1	-0.416731	0.307358	1	-0.144002	0.713434	1	-0.133661	0.713318	0.947526	LSD1-like 3
Ciclev10000012m	AT4G16310.1	-0.0534459	0.871042	1	-0.416731	0.307358	1	-0.144002	0.713434	1	-0.133661	0.713318	0.947526	LSD1-like 3
Ciclev10000013m	AT5G42950.1	0.178002	0.675582	1	-0.379969	0.37233	1	0.150944	0.683786	1	0.0451335	0.953018	0.997005	GYF domain-containing protein
Ciclev10000014m	AT3G04740.1	-0.241156	0.518775	1	-0.4698	0.243843	1	-0.18813	0.633464	1	-0.183046	0.598468	0.914946	R polymerase II transcription mediators
Ciclev10000015m	AT5G58410.1	0.308936	0.434766	1	-0.069963	0.916118	1	-0.131836	0.756935	1	0.0608688	0.908314	0.989598	HEAT/U-box domain-containing protein
Ciclev10000016m	AT5G58410.1	0.305994	0.439755	1	-0.0673384	0.921019	1	-0.133412	0.75365	1	0.0619527	0.906281	0.989284	HEAT/U-box domain-containing protein
Ciclev10000017m	AT5G42950.1	0.15875	0.709471	1	-0.398244	0.348727	1	0.138776	0.705695	1	0.0373027	0.969629	1	GYF domain-containing protein
Ciclev10000018m	AT2G13680.1	-0.0191772	0.90942	1	-0.0450144	0.921957	1	0.159991	0.804996	1	0.405781	0.300793	0.764166	callose synthase 5
Ciclev10000019m	AT5G42950.1	0.164254	0.698395	1	-0.405083	0.338632	1	0.137629	0.704868	1	0.034003	0.976706	1	GYF domain-containing protein
Ciclev10000020m	AT5G42950.1	0.164254	0.698395	1	-0.405083	0.338632	1	0.137629	0.704868	1	0.034003	0.976706	1	GYF domain-containing protein
Ciclev10000021m	AT1G34260.1	-0.782107	0.0428749	0.44581	-0.663616	0.0722242	0.627553	-0.430866	0.285512	0.933425	-0.604484	0.102923	0.496775	FORMS APLOID AND BINUCLEATE CELLS 1A
Ciclev10000022m	AT5G27970.1	-0.267076	0.469161	1	-0.253396	0.4869	1	-0.201464	0.626391	1	-0.520865	0.185991	0.650358	ARM repeat superfamily protein
Ciclev10000023m	AT5G13530.1	-0.472712	0.228938	1	-0.642476	0.0908082	0.708927	0.115432	0.883206	1	-0.118844	0.759274	0.959821	protein kises;ubiquitin-protein ligases
Ciclev10000024m	AT1G71220.1	-0.612292	0.127028	0.832084	-1.00289	0.011218	0.196303	0.0912676	0.742623	1	-0.278133	0.445405	0.853024	UDP-glucose:glycoprotein glucosyltransferases;transferases, transferring hexosyl groups;transferases, transferring glycosyl groups
Ciclev10000025m	AT4G22970.1	-0.255929	0.522124	1	-0.316819	0.494913	1	0.0833536	0.953754	1	0.201917	0.600108	0.914946	homolog of separase
Ciclev10000026m	AT1G33410.2	-0.171589	0.617944	1	-0.518778	0.169397	0.960581	-0.169846	0.622354	1	-0.062888	0.878777	0.986386	SUPPRESSOR OF AUXIN RESISTANCE1
Ciclev10000027m	AT1G77800.2	-0.700417	0.0824815	0.672502	-0.872308	0.0517364	0.515959	-0.691183	0.0722262	0.470928	-0.601392	0.143704	0.583417	PHD finger family protein
Ciclev10000028m	AT1G35660.1	0.194051	0.592739	1	-0.09735	0.812118	1	0.119314	0.808834	1	0.0425838	0.927097	0.991783
Ciclev10000029m	AT3G14460.1	-1.04202	0.0479233	0.481838	-0.688435	0.188861	1	-0.419193	0.42394	1	-0.729411	0.115963	0.527752	LRR and NB-ARC domains-containing disease resistance protein
Ciclev10000030m	AT1G58060.1	-0.176802	0.653687	1	-0.509275	0.229118	1	-0.116113	0.761206	1	0.110304	0.760916	0.96037	R helicase family protein
Ciclev10000031m	AT1G58060.1	-0.177539	0.651849	1	-0.511802	0.226119	1	-0.112846	0.768123	1	0.103509	0.77448	0.963809	R helicase family protein
Ciclev10000032m	AT1G77800.1	-0.71287	0.0756977	0.640917	-0.875896	0.0495124	0.500034	-0.698132	0.0674389	0.452023	-0.604242	0.140217	0.578111	PHD finger family protein
Ciclev10000033m	AT1G35530.2	-0.443679	0.541215	1	-0.0366905	1	1	0.530762	0.537261	1	-0.12206	0.872076	0.985595	DEAD/DEAH box R helicase family protein
Ciclev10000034m	AT1G76810.1	-0.466539	0.24676	1	-0.504332	0.251636	1	-0.345018	0.294497	0.945409	-0.404121	0.310691	0.772978	eukaryotic translation initiation factor 2 (eIF-2) family protein
Ciclev10000035m	AT1G50240.2	-0.536563	0.734754	1	0.26889	0.800504	1	0.71072	0.685361	1	0.0146406	0.951328	0.996529	Protein kise family protein with ARM repeat domain
Ciclev10000036m	AT3G47570.1	-0.636654	0.703862	1	0.68613	0.570335	1	0.238709	0.990798	1	1.54038	0.29199	0.758188	Leucine-rich repeat protein kise family protein
Ciclev10000037m	AT5G60930.1	-0.49809	0.713587	1	0.0280671	0.949072	1	1.13217	0.409184	1	2.3184	0.0687074	0.400435	P-loop containing nucleoside triphosphate hydrolases superfamily protein
Ciclev10000038m	AT1G75310.1	-0.518028	0.172181	0.958348	-0.237069	0.520765	1	-0.452546	0.23101	0.853436	-0.491695	0.192345	0.658498	auxin-like 1 protein
Ciclev10000039m	AT4G38350.1	-0.926994	0.0282238	0.332857	-0.566211	0.0856332	0.690745	-0.686198	0.0822888	0.506363	-1.82853	9.8609e-06	0.000439374	Patched family protein
Ciclev10000040m	AT5G42400.1	-0.322027	0.404499	1	-0.903914	0.0289156	0.367891	-0.883906	0.0233166	0.225893	-0.712134	0.0624836	0.378473	SET domain protein 25
Ciclev10000041m	AT5G42400.1	-0.322027	0.404499	1	-0.903914	0.0289156	0.367891	-0.883906	0.0233166	0.225893	-0.712134	0.0624836	0.378473	SET domain protein 25
Ciclev10000042m	AT5G42400.1	-0.322027	0.404499	1	-0.903914	0.0289156	0.367891	-0.883906	0.0233166	0.225893	-0.712134	0.0624836	0.378473	SET domain protein 25
Ciclev10000043m	AT5G42400.1	-0.322027	0.404499	1	-0.903914	0.0289156	0.367891	-0.883906	0.0233166	0.225893	-0.712134	0.0624836	0.378473	SET domain protein 25
Ciclev10000044m	AT5G42400.1	-0.322145	0.404124	1	-0.906124	0.0285076	0.365931	-0.884243	0.0232835	0.225893	-0.712318	0.0623624	0.378077	SET domain protein 25
Ciclev10000045m	AT1G20720.1	-0.26961	0.60765	1	0.205505	0.637901	1	0.364785	0.541439	1	0.0843041	0.877888	0.986386	RAD3-like D-binding helicase protein
Ciclev10000046m	AT1G75310.1	-0.518892	0.171335	0.955985	-0.236193	0.52202	1	-0.451355	0.232034	0.855262	-0.492678	0.19165	0.657447	auxin-like 1 protein
Ciclev10000047m	AT2G02480.1	-1.0469	0.175929	0.96509	-0.938488	0.146293	0.899431	0.329217	0.705086	1	0.246729	0.698114	0.943328	AAA-type ATPase family protein
Ciclev10000048m	AT5G42390.1	0.332635	0.470614	1	-0.0632985	0.934561	1	-0.396047	0.390821	1	-0.169587	0.68559	0.93964	Insulise (Peptidase family M16) family protein
Ciclev10000049m	AT5G42390.1	0.332635	0.470614	1	-0.0632985	0.934561	1	-0.396047	0.390821	1	-0.169587	0.68559	0.93964	Insulise (Peptidase family M16) family protein
Ciclev10000050m	AT5G42390.1	0.332635	0.470614	1	-0.0632985	0.934561	1	-0.396047	0.390821	1	-0.169587	0.68559	0.93964	Insulise (Peptidase family M16) family protein
Ciclev10000051m	AT5G42390.1	0.332635	0.470614	1	-0.0632985	0.934561	1	-0.396047	0.390821	1	-0.169587	0.68559	0.93964	Insulise (Peptidase family M16) family protein
Ciclev10000052m	AT5G07740.1	-0.0315939	0.932538	1	-0.413008	0.320902	1	0.0936169	0.923571	1	-0.161169	0.691308	0.9414	actin binding
Ciclev10000053m	AT5G42400.1	-0.314609	0.411782	1	-0.907341	0.0272927	0.35709	-0.882217	0.0225962	0.220806	-0.721746	0.0569415	0.359147	SET domain protein 25
Ciclev10000054m	AT1G27940.1	1.01235	0.200438	1	0.0438343	0.719979	1	2.10129	0.0122841	0.146554	2.02093	0.0125256	0.131492	P-glycoprotein 13
Ciclev10000055m	AT4G27190.1	-0.937009	0.0666767	0.594516	-0.124469	0.874482	1	0.0499182	0.973415	1	-0.928563	0.0529008	0.345352	NB-ARC domain-containing disease resistance protein
Ciclev10000056m	AT5G42400.1	-0.312867	0.414631	1	-0.90779	0.0276918	0.359567	-0.884524	0.0227058	0.221303	-0.714565	0.0601594	0.371188	SET domain protein 25
Ciclev10000057m	AT5G42400.1	-0.312867	0.414631	1	-0.90779	0.0276918	0.359567	-0.884524	0.0227058	0.221303	-0.714565	0.0601594	0.371188	SET domain protein 25
Ciclev10000058m	AT5G07740.1	-0.0421654	0.911835	1	-0.4192	0.315702	1	0.0982665	0.916067	1	-0.157632	0.698017	0.943328	actin binding
Ciclev10000059m	AT4G24610.1	-0.212212	0.58345	1	-0.376381	0.253242	1	0.145984	0.655969	1	0.0449466	0.925633	0.991783
Ciclev10000060m	AT4G25960.1	-0.431858	0.318428	1	-0.63743	0.0466723	0.485968	0.0958656	0.796751	1	-0.374151	0.357686	0.80458	P-glycoprotein 2
Ciclev10000061m	AT5G13530.1	-0.511947	0.186339	0.980766	-0.662863	0.0820837	0.673824	0.195937	0.75627	1	-0.0647866	0.868424	0.984877	protein kises;ubiquitin-protein ligases
Ciclev10000062m	AT1G20970.1	-0.967333	0.362294	1	-1.04192	0.205548	1	0.103171	0.948609	1	-0.749722	0.492511	0.875712
Ciclev10000063m	AT2G02560.2	0.0282109	0.960042	1	-0.408286	0.323178	1	-0.24449	0.599401	1	-0.188919	0.647939	0.928626	cullin-associated and neddylation dissociated
Ciclev10000064m	AT2G02560.2	0.0282109	0.960042	1	-0.408286	0.323178	1	-0.24449	0.599401	1	-0.188919	0.647939	0.928626	cullin-associated and neddylation dissociated
Ciclev10000065m	AT3G05380.1	-0.0183929	0.972201	1	-0.553727	0.100746	0.751229	-0.153495	0.740905	1	-0.183513	0.628761	0.923317	DIRP ;Myb-like D-binding domain
Ciclev10000066m	AT4G27190.1	-1.09479	0.00560388	0.10121	-1.02622	0.00348685	0.0868262	-0.0461272	0.882998	1	-0.815615	0.0349344	0.267483	NB-ARC domain-containing disease resistance protein
Ciclev10000067m	AT1G77620.1	-0.333414	0.427931	1	-0.412794	0.265438	1	-0.0443932	0.831356	1	-0.142597	0.701395	0.944154	P-loop containing nucleoside triphosphate hydrolases superfamily protein
Ciclev10000068m	AT3G05380.1	-0.0182018	0.971767	1	-0.55336	0.100917	0.751685	-0.152868	0.742057	1	-0.183695	0.628319	0.923317	DIRP ;Myb-like D-binding domain
Ciclev10000069m	AT1G22930.1	1.69887	0.000268654	0.00899527	1.3262	0.0201501	0.29253	1.45996	0.00379012	0.062133	1.80243	0.000234536	0.00594814	T-complex protein 11
Ciclev10000070m	AT5G27650.1	-0.127926	0.732775	1	-0.556082	0.158335	0.933271	-0.0226463	0.880426	1	-0.0493977	0.887047	0.987512	Tudor/PWWP/MBT superfamily protein
Ciclev10000071m	AT3G05380.1	-0.0182796	0.97196	1	-0.55116	0.102502	0.756326	-0.153493	0.741544	1	-0.184842	0.626845	0.923154	DIRP ;Myb-like D-binding domain
Ciclev10000072m	AT3G05040.1	-0.264974	0.481546	1	-0.189155	0.686379	1	0.312097	0.415664	1	0.303913	0.424796	0.844058	ARM repeat superfamily protein
Ciclev10000073m	AT3G14470.1	0.323173	0.457416	1	0.224499	0.562292	1	0.66954	0.155945	0.720179	0.391873	0.431507	0.848633	NB-ARC domain-containing disease resistance protein
Ciclev10000074m	AT3G05380.1	-0.0180898	0.971529	1	-0.550794	0.102675	0.75696	-0.152871	0.742687	1	-0.185024	0.626406	0.922985	DIRP ;Myb-like D-binding domain
Ciclev10000075m	AT3G05380.1	-0.0185215	0.972695	1	-0.551462	0.102122	0.75502	-0.155586	0.73829	1	-0.186607	0.623161	0.921704	DIRP ;Myb-like D-binding domain
Ciclev10000076m	AT3G05380.1	-0.018331	0.972262	1	-0.551095	0.102295	0.75564	-0.154963	0.739434	1	-0.186791	0.622719	0.921683	DIRP ;Myb-like D-binding domain
Ciclev10000077m	AT1G10930.1	-0.368501	0.726587	1	0.376915	0.69563	1	1.02609	0.418655	1	1.53198	0.142112	0.581269	D helicase (RECQl4A)
Ciclev10000078m	AT5G45140.1	-0.0479171	0.993051	1	-0.252423	0.551112	1	-0.229724	0.528113	1	0.112497	0.777489	0.964004	nuclear R polymerase C2
Ciclev10000079m	AT4G24560.1	0.13873	0.722039	1	-0.240886	0.463336	1	0.144049	0.684644	1	0.0590493	0.898129	0.988162	ubiquitin-specific protease 16
Ciclev10000080m	AT1G21730.1	-0.760479	0.18241	0.977931	-0.564479	0.222165	1	-0.0323967	0.894475	1	-0.187381	0.742573	0.955767	P-loop containing nucleoside triphosphate hydrolases superfamily protein
Ciclev10000081m	AT5G27240.1	0.251214	0.496283	1	-0.125799	0.753562	1	0.162086	0.641055	1	0.156928	0.678663	0.938151	DJ heat shock N-termil domain-containing protein
Ciclev10000082m	AT4G32640.1	-0.174833	0.64728	1	-0.412319	0.239638	1	0.117335	0.728563	1	-0.323947	0.372087	0.812939	Sec23/Sec24 protein transport family protein
Ciclev10000083m	AT1G75640.1	-0.318236	0.755377	1	1.77267	0.0160972	0.249385	1.56295	0.0681264	0.454417	4.31755	2.31307e-06	0.00012509	Leucine-rich receptor-like protein kise family protein
Ciclev10000084m	AT5G27030.1	0.119829	0.787245	1	-0.248996	0.588947	1	-0.01068	0.950335	1	0.165459	0.741607	0.955251	TOPLESS-related 3
Ciclev10000085m	AT5G64070.1	-0.196699	0.599573	1	-0.361374	0.342303	1	0.0595049	0.896817	1	0.0463913	0.900447	0.988497	phosphatidylinositol 4-OH kise beta1
Ciclev10000086m	AT5G63960.1	0.271727	0.570989	1	0.294561	0.237299	1	0.17349	0.690536	1	0.771236	0.0538004	0.348676	D binding;nucleotide binding;nucleic acid binding;D-directed D polymerases;D-directed D polymerases
Ciclev10000087m	AT1G75660.1	-1.77355	1.45659e-05	0.000831726	-1.85596	1.02986e-05	0.000922118	-1.93803	3.35648e-06	0.000208126	-1.99289	1.20074e-06	7.01975e-05	5\'-3\' exoribonuclease 3
Ciclev10000088m	AT1G09620.1	0.0552258	0.911332	1	-0.258665	0.548392	1	-0.318528	0.479019	1	-0.465627	0.223976	0.696836	ATP binding;leucine-tR ligases;aminoacyl-tR ligases;nucleotide binding;ATP binding;aminoacyl-tR ligases
Ciclev10000089m	AT3G05630.1	-0.194374	0.858666	1	1.0056	0.30923	1	0.808016	0.575542	1	1.85741	0.0722084	0.410853	phospholipase D P2
Ciclev10000090m	AT1G75660.1	-1.77293	1.46183e-05	0.000833319	-1.856	1.02765e-05	0.000922118	-1.93921	3.3048e-06	0.000205633	-1.99508	1.16814e-06	6.84099e-05	5\'-3\' exoribonuclease 3
Ciclev10000091m	AT4G27190.1	-1.11946	0.00521469	0.0960217	-1.03945	0.00351068	0.0873498	-0.0371538	0.895053	1	-0.793069	0.0439969	0.309705	NB-ARC domain-containing disease resistance protein
Ciclev10000092m	AT5G42140.1	-0.448742	0.298525	1	-0.339131	0.342483	1	0.0657997	0.926022	1	0.192744	0.677491	0.937927	Regulator of chromosome condensation (RCC1) family with FYVE zinc finger domain
Ciclev10000093m	AT1G77680.1	-0.165434	0.671411	1	-0.525599	0.135893	0.869156	0.0283091	0.859167	1	-0.413574	0.260193	0.732571	Ribonuclease II/R family protein
Ciclev10000094m	AT1G20970.1	-0.974258	0.36208	1	-1.06783	0.200614	1	0.0954961	0.954779	1	-0.729046	0.508657	0.883577
Ciclev10000095m	AT1G20760.1	-0.0514939	0.908825	1	-0.436647	0.236165	1	0.120686	0.742662	1	-0.148949	0.669398	0.935303	Calcium-binding EF hand family protein
Ciclev10000096m	AT5G63950.1	0.170086	0.728775	1	-0.0441482	0.959382	1	0.0729469	0.865076	1	-0.596553	0.116188	0.528606	chromatin remodeling 24
Ciclev10000097m	AT4G24170.1	0.0110502	0.948552	1	-0.180062	0.443298	1	0.275452	0.529269	1	-0.00898511	0.977946	1	ATP binding microtubule motor family protein
Ciclev10000098m	AT3G03050.1	-0.695284	0.438579	1	1.07555	0.158442	0.933504	1.33647	0.128445	0.651233	2.3318	0.00980825	0.110412	cellulose synthase-like D3
Ciclev10000099m	AT1G58060.1	-0.183621	0.641006	1	-0.535316	0.208651	1	-0.0983803	0.795943	1	0.0991921	0.783941	0.964151	R helicase family protein
Ciclev10000100m	AT1G20980.1	0.0462706	0.90258	1	-0.32154	0.366878	1	-0.0596719	0.944058	1	-0.110866	0.760524	0.960084	squamosa promoter binding protein-like 14
Ciclev10000101m	AT1G58060.1	-0.18112	0.645991	1	-0.546817	0.195248	1	-0.0958138	0.79868	1	0.0851511	0.81244	0.973452	R helicase family protein
Ciclev10000102m	AT1G19835.1	0.228966	0.750534	1	-0.013852	0.764388	1	1.57654	0.081248	0.502078	0.976358	0.24413	0.718799	Plant protein of unknown function (DUF869)
Ciclev10000103m	AT2G21770.1	0.47679	0.744071	1	-0.155958	0.690541	1	1.99263	0.232655	0.856155	1.73784	0.242171	0.716475	cellulose synthase A9
Ciclev10000104m	AT1G19835.1	0.228966	0.750534	1	-0.013852	0.764388	1	1.57654	0.081248	0.502078	0.976358	0.24413	0.718799	Plant protein of unknown function (DUF869)
Ciclev10000105m	AT1G27595.1	0.0374655	0.988723	1	0.0119618	0.956133	1	0.355635	0.347958	0.995042	0.352229	0.35816	0.80458
Ciclev10000106m	AT1G09620.1	0.055609	0.910868	1	-0.259553	0.54829	1	-0.309858	0.493583	1	-0.460752	0.229086	0.704093	ATP binding;leucine-tR ligases;aminoacyl-tR ligases;nucleotide binding;ATP binding;aminoacyl-tR ligases
Ciclev10000107m	AT1G27595.1	0.0374655	0.988723	1	0.0119618	0.956133	1	0.354853	0.348888	0.995636	0.352229	0.358161	0.80458
Ciclev10000108m	AT1G76850.1	-0.155184	0.681746	1	-0.454345	0.209499	1	-0.391902	0.340484	0.98954	-0.393581	0.30291	0.766273	exocyst complex component sec5
Ciclev10000109m	AT5G49810.1	-0.747265	0.449787	1	-0.0642159	0.939168	1	-0.796617	0.310139	0.959702	0.544254	0.518693	0.887244	methionine S-methyltransferase
Ciclev10000110m	AT5G48940.1	-0.0278059	0.941403	1	-1.02528	0.0424174	0.460964	1.08599	0.0997413	0.564873	1.07368	0.0711588	0.407164	Leucine-rich repeat transmembrane protein kise family protein
Ciclev10000111m	AT4G27190.1	-0.56242	0.119848	0.80831	-0.65897	0.0693066	0.613199	0.00732227	0.981236	1	-0.545596	0.145618	0.585996	NB-ARC domain-containing disease resistance protein
Ciclev10000112m	AT4G27190.1	-0.56242	0.119848	0.80831	-0.65897	0.0693066	0.613199	0.00732227	0.981236	1	-0.545596	0.145618	0.585996	NB-ARC domain-containing disease resistance protein
Ciclev10000113m	AT4G27190.1	-0.56242	0.119848	0.80831	-0.65897	0.0693066	0.613199	0.00732227	0.981236	1	-0.545596	0.145618	0.585996	NB-ARC domain-containing disease resistance protein
Ciclev10000114m	AT4G27190.1	-0.56242	0.119848	0.80831	-0.65897	0.0693066	0.613199	0.00732227	0.981236	1	-0.545596	0.145618	0.585996	NB-ARC domain-containing disease resistance protein
Ciclev10000115m	AT5G27220.1	-0.742419	0.331989	1	-0.4025	0.538199	1	0.40266	0.673201	1	0.22529	0.745713	0.956557	Frigida-like protein
Ciclev10000116m	AT1G21650.2	-0.13732	0.666505	1	-0.506262	0.333085	1	-0.542017	0.149166	0.70693	-0.206434	0.582577	0.909314	Preprotein translocase SecA family protein
Ciclev10000117m	AT5G64740.1	-0.0998569	0.906819	1	-0.435348	0.853374	1	0.232892	0.929471	1	0.60131	0.443673	0.853024	cellulose synthase 6
Ciclev10000118m	AT5G42870.1	0.161694	0.719293	1	0.416254	0.376855	1	0.335151	0.477042	1	0.0695338	0.945212	0.995658	phosphatidic acid phosphohydrolase 2
Ciclev10000119m	AT1G34110.1	-0.819703	0.69733	1	0.653262	0.657171	1	0.784198	0.79908	1	1.2285	0.47478	0.867676	Leucine-rich receptor-like protein kise family protein
Ciclev10000120m	AT5G26860.1	-0.624953	0.110515	0.775597	-0.645605	0.197889	1	-0.816354	0.0437761	0.346433	-0.772168	0.0536387	0.34807	lon protease 1
Ciclev10000121m	AT4G08350.1	-0.514774	0.186186	0.980766	-0.748263	0.0704333	0.618809	-0.37186	0.318733	0.968708	-0.205396	0.550835	0.898443	global transcription factor group A2
Ciclev10000122m	AT4G24200.1	-0.067971	0.849618	1	-0.0632255	0.913489	1	-0.0514886	0.904435	1	-0.0798223	0.819045	0.974951	Transcription elongation factor (TFIIS) family protein
Ciclev10000123m	AT4G27190.1	-0.444314	0.346529	1	-0.0425594	0.863717	1	0.814819	0.0654742	0.444314	-0.456195	0.291036	0.757495	NB-ARC domain-containing disease resistance protein
Ciclev10000124m	AT5G63960.1	0.263032	0.594145	1	0.320835	0.225219	1	0.217581	0.621449	1	0.811163	0.046212	0.318508	D binding;nucleotide binding;nucleic acid binding;D-directed D polymerases;D-directed D polymerases
Ciclev10000125m	AT5G47820.1	1.08657	0.139639	0.872727	0.701134	0.618547	1	2.10253	0.00767627	0.10336	2.2611	0.00374004	0.0519195	P-loop containing nucleoside triphosphate hydrolases superfamily protein
Ciclev10000126m	AT3G63380.1	-0.470029	0.818438	1	0.119356	0.852369	1	0.367767	0.967075	1	1.71033	0.32625	0.784579	ATPase E1-E2 type family protein / haloacid dehalogese-like hydrolase family protein
Ciclev10000127m	AT1G22610.1	-0.507382	0.201658	1	-1.26077	0.000273111	0.0126014	-0.640709	0.0749884	0.481169	-0.591261	0.121955	0.541131	C2 calcium/lipid-binding plant phosphoribosyltransferase family protein
Ciclev10000128m	AT3G12280.2	0.036096	0.971595	1	-0.214524	0.440162	1	0.0402361	0.908811	1	0.0507316	0.920423	0.991338	retinoblastoma-related 1
Ciclev10000129m	AT3G63380.1	-0.30472	0.872033	1	0.771914	0.65731	1	1.79206	0.289467	0.938655	0.841036	0.579989	0.909314	ATPase E1-E2 type family protein / haloacid dehalogese-like hydrolase family protein
Ciclev10000130m	AT1G35220.1	-0.115592	0.81773	1	-0.441166	0.226381	1	0.530811	0.259393	0.896962	0.000385629	0.993406	1
Ciclev10000131m	AT5G27000.1	-0.61039	0.679793	1	0.57919	0.680347	1	0.279127	0.956391	1	1.40518	0.275911	0.746202	kinesin 4
Ciclev10000132m	AT3G63380.1	-0.163747	0.938962	1	0.535719	0.737158	1	1.2182	0.456168	1	1.64161	0.30054	0.763809	ATPase E1-E2 type family protein / haloacid dehalogese-like hydrolase family protein
Ciclev10000133m	AT1G06900.1	-0.0100681	0.951575	1	-0.326439	0.377053	1	-0.278902	0.485899	1	-0.227069	0.574199	0.907671	Insulise (Peptidase family M16) family protein
Ciclev10000134m	AT1G27770.1	-0.115774	0.863837	1	0.0443641	0.921254	1	-0.512751	0.188964	0.782891	-0.359246	0.318636	0.779625	autoinhibited Ca2+-ATPase 1
Ciclev10000135m	AT5G63950.1	0.166284	0.738606	1	-0.0714125	0.987545	1	0.076552	0.85757	1	-0.616342	0.105787	0.50512	chromatin remodeling 24
Ciclev10000136m	AT4G27190.1	-1.03356	0.145684	0.889044	-0.095757	0.940696	1	-0.181474	0.619177	1	-0.201758	0.808598	0.972646	NB-ARC domain-containing disease resistance protein
Ciclev10000137m	AT5G63950.1	0.166284	0.738606	1	-0.0714125	0.987545	1	0.076552	0.85757	1	-0.616342	0.105787	0.50512	chromatin remodeling 24
Ciclev10000138m	AT1G54710.1	-0.129337	0.794489	1	-0.490862	0.207021	1	-0.137173	0.723027	1	-0.439958	0.279143	0.747888	homolog of yeast autophagy 18 (ATG18) H
Ciclev10000139m	AT1G80260.1	-0.38421	0.331445	1	-0.317309	0.302633	1	0.264152	0.449614	1	0.0530187	0.883856	0.987135	Spc97 / Spc98 family of spindle pole body (SBP) component
Ciclev10000140m	AT4G11800.1	0.0479589	0.893804	1	0.655274	0.349112	1	0.821366	0.246108	0.877923	0.550205	0.478024	0.869182	Calcineurin-like metallo-phosphoesterase superfamily protein
Ciclev10000141m	AT1G45616.1	-1.19609	0.0227482	0.286705	-0.734067	0.146421	0.900048	-0.414682	0.486479	1	-1.55379	0.00126073	0.0228603	receptor like protein 6
Ciclev10000142m	AT1G10130.1	-0.131042	0.741557	1	-0.397128	0.235897	1	-0.0377002	0.967121	1	-0.278081	0.445163	0.853024	endoplasmic reticulum-type calcium-transporting ATPase 3
Ciclev10000143m	AT1G80260.1	-0.379219	0.340199	1	-0.3303	0.289421	1	0.257777	0.461997	1	0.08234	0.826568	0.975927	Spc97 / Spc98 family of spindle pole body (SBP) component
Ciclev10000144m	AT5G26850.1	-0.481614	0.353998	1	-0.441355	0.270963	1	0.399278	0.35066	0.99661	-0.698925	0.164332	0.618922	Uncharacterized protein
Ciclev10000145m	AT1G21640.1	-0.545023	0.168228	0.950203	-0.679442	0.138708	0.879253	-0.945923	0.0285659	0.258718	-0.86506	0.0376065	0.280934	D kise 2
Ciclev10000146m	AT1G21640.1	-0.545023	0.168228	0.950203	-0.679442	0.138708	0.879253	-0.945923	0.0285659	0.258718	-0.86506	0.0376065	0.280934	D kise 2
Ciclev10000147m	AT2G22610.2	-0.334808	0.749568	1	2.50004	0.0103584	0.185766	0.823698	0.466774	1	-0.0984261	0.972377	1	Di-glucose binding protein with Kinesin motor domain
Ciclev10000148m	AT5G65700.1	-0.652923	0.287789	1	-0.381838	0.495275	1	0.085258	0.922861	1	-0.597507	0.339531	0.793932	Leucine-rich receptor-like protein kise family protein
Ciclev10000149m	AT5G06120.4	0.0327127	0.969992	1	-0.0555101	0.846513	1	0.081046	0.842848	1	-0.0781795	0.847592	0.980223	ARM repeat superfamily protein
Ciclev10000150m	AT1G09010.1	-0.961863	0.147671	0.897557	-0.71572	0.141905	0.888465	1.35773	0.0256073	0.24133	0.51876	0.400131	0.830791	glycoside hydrolase family 2 protein
Ciclev10000151m	AT4G27190.1	-0.665979	0.358311	1	0.225909	0.723077	1	-0.436365	0.392928	1	-0.891666	0.187872	0.652567	NB-ARC domain-containing disease resistance protein
Ciclev10000152m	AT3G23640.1	-0.0546332	1	1	-0.0443555	0.845098	1	0.289877	0.540616	1	0.651648	0.0835069	0.446115	heteroglycan glucosidase 1
Ciclev10000153m	AT1G27595.1	0.038187	0.984746	1	-0.0195923	0.97406	1	0.389832	0.319012	0.96921	0.428856	0.265847	0.738456
Ciclev10000154m	AT4G11420.1	0.045868	0.930593	1	-0.328187	0.440796	1	-0.372215	0.425291	1	-0.354276	0.364482	0.808576	eukaryotic translation initiation factor 3A
Ciclev10000155m	AT1G09970.1	0.655118	0.106515	0.763396	0.485276	0.424847	1	1.30192	0.00201918	0.0378379	0.982651	0.0249895	0.212155	Leucine-rich receptor-like protein kise family protein
Ciclev10000156m	AT1G75820.1	-0.0831399	0.811757	1	0.41912	0.335698	1	0.66036	0.254118	0.889674	0.841254	0.113372	0.522118	Leucine-rich receptor-like protein kise family protein
Ciclev10000157m	AT5G60930.1	-0.519693	0.691862	1	-0.0152432	0.983401	1	1.15387	0.394494	1	2.15986	0.0820281	0.441704	P-loop containing nucleoside triphosphate hydrolases superfamily protein
Ciclev10000158m	AT1G76850.1	-0.175197	0.645489	1	-0.481545	0.188189	1	-0.383607	0.348875	0.995636	-0.409234	0.282975	0.750381	exocyst complex component sec5
Ciclev10000159m	AT1G77320.1	0.0862367	0.893753	1	-0.199751	0.614906	1	0.11596	0.914334	1	0.223839	0.560008	0.9019	transcription coactivators
Ciclev10000160m	AT1G09010.1	-0.954269	0.150047	0.902624	-0.729561	0.135361	0.868028	1.36035	0.0249718	0.237315	0.522472	0.394498	0.82628	glycoside hydrolase family 2 protein
Ciclev10000161m	AT1G78280.1	0.218786	0.563513	1	0.0157337	0.882446	1	-0.165378	0.762188	1	-0.701451	0.0604052	0.371526	transferases, transferring glycosyl groups
Ciclev10000162m	AT1G45616.1	-1.3246	0.013074	0.190811	-0.381593	0.565254	1	-1.16903	0.0156667	0.173078	-1.26232	0.0092178	0.105512	receptor like protein 6
Ciclev10000163m	AT1G80260.1	-0.39578	0.325482	1	-0.300699	0.34497	1	0.249818	0.476477	1	0.0728384	0.835526	0.977395	Spc97 / Spc98 family of spindle pole body (SBP) component
Ciclev10000164m	AT4G32640.1	-0.190084	0.616621	1	-0.449887	0.204137	1	0.20202	0.584191	1	-0.305967	0.390115	0.823817	Sec23/Sec24 protein transport family protein
Ciclev10000165m	AT4G32640.1	-0.190084	0.616621	1	-0.449887	0.204137	1	0.20202	0.584191	1	-0.305967	0.390115	0.823817	Sec23/Sec24 protein transport family protein
Ciclev10000166m	AT1G80260.1	-0.390508	0.335215	1	-0.314786	0.330542	1	0.242113	0.491716	1	0.10767	0.769526	0.962261	Spc97 / Spc98 family of spindle pole body (SBP) component
Ciclev10000167m	AT1G08720.1	-0.348546	0.352895	1	-0.21943	0.594925	1	-0.18058	0.701896	1	-0.329212	0.368772	0.811603	Protein kise superfamily protein
Ciclev10000168m	AT1G54490.1	-0.0565164	0.896852	1	-0.478862	0.18396	0.988693	-0.127442	0.746382	1	-0.5684	0.125507	0.547999	exoribonuclease 4
Ciclev10000169m	AT5G63950.1	0.15233	0.765126	1	-0.0598037	0.99217	1	0.0737656	0.86939	1	-0.615802	0.106121	0.506017	chromatin remodeling 24
Ciclev10000170m	AT5G42220.1	0.200716	0.580456	1	0.0629272	0.903622	1	0.653131	0.091981	0.541139	0.471294	0.250734	0.725109	Ubiquitin-like superfamily protein
Ciclev10000171m	AT1G58370.1	0.316684	0.70425	1	0.858647	0.431064	1	1.15418	0.200752	0.8083	1.25753	0.127896	0.552965	glycosyl hydrolase family 10 protein / carbohydrate-binding domain-containing protein
Ciclev10000172m	AT5G42220.1	0.200716	0.580456	1	0.0629272	0.903622	1	0.653131	0.091981	0.541139	0.471294	0.250734	0.725109	Ubiquitin-like superfamily protein
Ciclev10000173m	AT3G12280.2	0.0149059	0.984507	1	-0.203657	0.466874	1	0.0529231	0.889783	1	0.048765	0.924449	0.991783	retinoblastoma-related 1
Ciclev10000174m	AT1G06840.1	-0.00889493	0.961712	1	-0.639381	0.0723453	0.628283	0.208335	0.642132	1	0.181714	0.672754	0.936098	Leucine-rich repeat protein kise family protein
Ciclev10000175m	AT4G34310.1	-0.432308	0.388626	1	0.147823	0.74276	1	0.0647387	0.90461	1	-0.0679496	0.913286	0.989827	alpha/beta-Hydrolases superfamily protein
Ciclev10000176m	AT5G49760.1	-0.228736	0.536129	1	-0.291413	0.548628	1	-0.512998	0.204497	0.816016	-0.424941	0.255744	0.729412	Leucine-rich repeat protein kise family protein
Ciclev10000177m	AT5G43130.1	0.370134	0.326272	1	-0.0690916	0.814981	1	0.389567	0.331466	0.982751	0.217573	0.599963	0.914946	TBP-associated factor 4
Ciclev10000178m	AT1G09060.3	0.472327	0.227119	1	0.131697	0.806555	1	0.277694	0.472324	1	0.288073	0.446634	0.853997	Zinc finger, RING-type;Transcription factor jumonji/aspartyl beta-hydroxylase
Ciclev10000179m	AT4G27220.1	-1.02824	0.0389708	0.417898	-0.0616951	0.990265	1	0.382703	0.351962	0.998112	-0.606099	0.162741	0.616564	NB-ARC domain-containing disease resistance protein
Ciclev10000180m	AT1G21740.1	-0.151114	0.795318	1	0.458706	0.406896	1	0.464198	0.343417	0.992085	0.571425	0.219227	0.691815	Protein of unknown function (DUF630 and DUF632)
Ciclev10000181m	AT1G09060.3	0.47245	0.226819	1	0.129984	0.809842	1	0.277471	0.472584	1	0.28686	0.448655	0.855112	Zinc finger, RING-type;Transcription factor jumonji/aspartyl beta-hydroxylase
Ciclev10000182m	AT1G34420.1	-0.281907	0.706756	1	1.45674	0.0432763	0.466507	0.571177	0.270119	0.912755	0.958804	0.159067	0.609907	leucine-rich repeat transmembrane protein kise family protein
Ciclev10000183m	AT1G19850.1	-0.65218	0.215948	1	-0.322294	0.562451	1	-0.309579	0.412459	1	-0.365537	0.508358	0.883577	Transcriptiol factor B3 family protein / auxin-responsive factor AUX/IAA-related
Ciclev10000184m	AT1G43850.1	0.173829	0.634046	1	-0.238861	0.505914	1	0.0519585	0.876601	1	0.124766	0.77972	0.964151	SEUSS transcriptiol co-regulator
Ciclev10000185m	AT1G43850.1	0.173829	0.634046	1	-0.238861	0.505914	1	0.0519585	0.876601	1	0.124766	0.77972	0.964151	SEUSS transcriptiol co-regulator
Ciclev10000186m	AT1G20640.1	0.627114	0.140788	0.875606	0.581633	0.174816	0.969917	1.06246	0.0149618	0.168181	1.48579	0.000503532	0.0110153	Plant regulator RWP-RK family protein
Ciclev10000187m	AT1G20640.1	0.627114	0.140788	0.875606	0.581633	0.174816	0.969917	1.06246	0.0149618	0.168181	1.48579	0.000503532	0.0110153	Plant regulator RWP-RK family protein
Ciclev10000188m	AT1G20640.1	0.627114	0.140788	0.875606	0.581633	0.174816	0.969917	1.06246	0.0149618	0.168181	1.48579	0.000503532	0.0110153	Plant regulator RWP-RK family protein
Ciclev10000189m	AT1G78280.1	0.219778	0.560766	1	0.024867	0.865323	1	-0.162887	0.767368	1	-0.693239	0.0627667	0.379711	transferases, transferring glycosyl groups
Ciclev10000190m	AT5G24360.3	-0.0501226	0.92139	1	-0.116128	0.714432	1	-0.0722391	0.888911	1	-0.0393622	0.892357	0.987512	inositol requiring 1-1
Ciclev10000191m	AT1G76810.1	-0.0688281	0.997627	1	0.471414	0.708993	1	0.682769	0.799458	1	1.26255	0.456052	0.858528	eukaryotic translation initiation factor 2 (eIF-2) family protein
Ciclev10000192m	AT4G24480.1	-0.381352	0.493242	1	-0.185295	0.740721	1	0.0218288	0.761913	1	-0.0260029	0.995584	1	Protein kise superfamily protein
Ciclev10000193m	AT3G11080.1	-0.603108	0.448534	1	1.207	0.060615	0.566447	-1.39994	0.0630789	0.436457	-0.284664	0.720359	0.949303	receptor like protein 35
Ciclev10000194m	AT1G78280.1	0.214545	0.568197	1	0.0487046	0.818117	1	-0.155953	0.778713	1	-0.672839	0.0697452	0.402639	transferases, transferring glycosyl groups
Ciclev10000195m	AT1G42540.1	-0.101231	0.788959	1	-0.17274	0.574457	1	1.44686	0.000470261	0.0120438	0.777517	0.0596741	0.369643	glutamate receptor 3.3
Ciclev10000196m	AT5G42220.1	0.203529	0.575546	1	0.065207	0.898963	1	0.65424	0.0911942	0.538122	0.465123	0.256693	0.73032	Ubiquitin-like superfamily protein
Ciclev10000197m	AT5G42220.1	0.203529	0.575546	1	0.065207	0.898963	1	0.65424	0.0911942	0.538122	0.465123	0.256693	0.73032	Ubiquitin-like superfamily protein
Ciclev10000198m	AT4G27220.1	-0.115774	0.94234	1	0.0470437	0.961805	1	-0.0969009	0.66258	1	-0.321123	0.48414	0.871932	NB-ARC domain-containing disease resistance protein
Ciclev10000199m	AT5G49900.1	-1.81383	2.13343e-05	0.00114497	-1.61476	6.95053e-05	0.00411367	-1.31279	0.000606179	0.0146755	-1.90097	1.21106e-05	0.000525636	Beta-glucosidase, GBA2 type family protein
Ciclev10000200m	AT5G63840.1	0.0961467	0.799634	1	-0.0960597	0.702092	1	0.437025	0.244829	0.876146	0.333035	0.405078	0.833214	Glycosyl hydrolases family 31 protein
Ciclev10000201m	AT1G09730.2	0.179665	0.640142	1	-0.256671	0.487593	1	-0.174946	0.674467	1	-0.159272	0.657929	0.931034	Cysteine proteises superfamily protein
Ciclev10000202m	AT1G54920.2	-0.168436	0.658207	1	-0.430167	0.243306	1	-0.158779	0.698574	1	-0.043213	0.878663	0.986386
Ciclev10000203m	AT3G05470.1	-0.374006	0.756277	1	0.443728	0.666088	1	0.860837	0.439826	1	1.98532	0.0521271	0.343184	Actin-binding FH2 (formin homology 2) family protein
Ciclev10000204m	AT1G22620.1	-0.118783	0.791741	1	-0.427912	0.214537	1	-0.181199	0.640056	1	-0.367015	0.321158	0.781157	Phosphoinositide phosphatase family protein
Ciclev10000205m	AT1G22310.2	-0.0686328	0.879325	1	-0.571414	0.157489	0.931593	0.0230896	0.989059	1	-0.00943074	0.98666	1	methyl-CPG-binding domain 8
Ciclev10000206m	AT5G36930.1	0.92875	0.0573595	0.544879	1.0621	0.0225862	0.315602	1.13561	0.00358048	0.0593459	1.01475	0.00858252	0.0994247	Disease resistance protein (TIR-NBS-LRR class) family
Ciclev10000207m	AT5G26910.1	0.0775687	0.911765	1	-0.408287	0.208307	1	0.70798	0.114112	0.612754	0.183384	0.683946	0.939302
Ciclev10000208m	AT5G49960.1	0.258867	0.49471	1	-0.270337	0.369421	1	0.254409	0.493788	1	0.091666	0.803489	0.970547
Ciclev10000209m	AT1G06950.1	-0.0889759	0.762101	1	-0.31236	0.600923	1	-0.0603192	0.880166	1	-0.0629677	0.857272	0.982579	translocon at the inner envelope membrane of chloroplasts 110
Ciclev10000210m	AT3G12280.2	-0.00555626	0.938775	1	-0.184547	0.501123	1	0.0490789	0.910051	1	0.0746052	0.870001	0.985165	retinoblastoma-related 1
Ciclev10000211m	AT3G12280.2	-0.00555626	0.938775	1	-0.184547	0.501123	1	0.0490789	0.910051	1	0.0746052	0.870001	0.985165	retinoblastoma-related 1
Ciclev10000212m	AT2G26570.1	1.44782	0.000223853	0.00774576	1.09285	0.00842702	0.159568	1.5288	0.000127039	0.00433929	1.43196	0.000273465	0.00674867	Plant protein of unknown function (DUF827)
Ciclev10000213m	AT3G18310.1	-0.244599	0.673608	1	-0.243136	0.707833	1	-0.274814	0.5372	1	-0.398316	0.453287	0.857496
Ciclev10000214m	AT2G26570.1	1.44782	0.000223853	0.00774576	1.09285	0.00842702	0.159568	1.5288	0.000127039	0.00433929	1.43196	0.000273465	0.00674867	Plant protein of unknown function (DUF827)
Ciclev10000215m	AT2G26570.1	1.44782	0.000223853	0.00774576	1.09285	0.00842702	0.159568	1.5288	0.000127039	0.00433929	1.43196	0.000273465	0.00674867	Plant protein of unknown function (DUF827)
Ciclev10000216m	AT1G59610.1	-0.292299	0.842459	1	-0.33809	0.631379	1	0.876165	0.52604	1	1.06255	0.35882	0.805113	dymin-like 3
Ciclev10000217m	AT2G16250.1	-1.55234	0.00996267	0.157023	-1.31853	0.0202011	0.292841	-0.712871	0.269447	0.911699	-2.94008	9.68754e-07	5.80362e-05	Leucine-rich repeat protein kise family protein
Ciclev10000218m	AT2G24960.2	-0.0193808	0.941379	1	-0.397947	0.298111	1	-0.0952995	0.82542	1	0.0717761	0.85128	0.980988
Ciclev10000219m	AT5G24360.1	-0.0536335	0.912095	1	-0.11524	0.714467	1	-0.070773	0.891703	1	-0.0452994	0.878454	0.986386	inositol requiring 1-1
Ciclev10000220m	AT1G77760.1	3.42639	3.42438e-05	0.00162218	1.88048	0.0128498	0.216159	2.86804	0.000363413	0.00990856	2.82908	0.000417949	0.00952407	nitrate reductase 1
Ciclev10000221m	AT4G27190.1	0.116348	0.74316	1	-0.313332	0.405523	1	-1.11096	0.0155731	0.172679	-1.15129	0.0107598	0.118418	NB-ARC domain-containing disease resistance protein
Ciclev10000222m	AT1G76850.1	-0.126646	0.730232	1	-0.425213	0.23491	1	-0.39931	0.338288	0.98812	-0.413616	0.275887	0.746202	exocyst complex component sec5
Ciclev10000223m	AT4G27190.1	-0.428575	0.596552	1	-0.169464	0.960774	1	0.229988	0.967653	1	1.82571	0.0294914	0.238151	NB-ARC domain-containing disease resistance protein
Ciclev10000224m	AT4G08550.1	0.120292	0.763986	1	-0.124427	0.709056	1	0.120348	0.751833	1	-0.0911585	0.811839	0.973432	electron carriers;protein disulfide oxidoreductases
Ciclev10000225m	AT2G30470.1	-0.65896	0.323038	1	0.100663	0.948687	1	-0.0468709	0.867156	1	-0.395181	0.556625	0.900669	high-level expression of sugar-inducible gene 2
Ciclev10000226m	AT4G08550.1	0.120292	0.763986	1	-0.124427	0.709056	1	0.120348	0.751833	1	-0.0911585	0.811839	0.973432	electron carriers;protein disulfide oxidoreductases
Ciclev10000227m	AT1G09090.2	-0.531939	0.366914	1	0.449419	0.439212	1	-0.249442	0.418499	1	1.27183	0.0263971	0.220661	respiratory burst oxidase homolog B
Ciclev10000228m	AT4G27190.1	-0.631724	0.109987	0.773328	-0.345968	0.443998	1	0.307668	0.419181	1	-0.462283	0.270512	0.741772	NB-ARC domain-containing disease resistance protein
Ciclev10000229m	AT1G19720.1	-0.051443	0.827613	1	-0.343825	0.387633	1	0.437239	0.313144	0.962278	0.333973	0.398359	0.828956	Pentatricopeptide repeat (PPR-like) superfamily protein
Ciclev10000230m	AT1G47550.1	0.0258516	0.946403	1	-0.159191	0.562182	1	-0.0896232	0.879696	1	-0.154898	0.684418	0.939458	exocyst complex component sec3A
Ciclev10000231m	AT1G21640.1	-0.540546	0.163246	0.938947	-0.706779	0.11931	0.815919	-0.91918	0.0300482	0.267571	-0.888806	0.029765	0.23939	D kise 2
Ciclev10000232m	AT5G16780.1	-0.0836965	0.831755	1	-0.361579	0.427809	1	0.0415367	0.968412	1	0.0912622	0.785562	0.96444	SART-1 family
Ciclev10000233m	AT5G16780.1	-0.0836965	0.831755	1	-0.361579	0.427809	1	0.0415367	0.968412	1	0.0912622	0.785562	0.96444	SART-1 family
Ciclev10000234m	AT5G27680.1	-0.101488	0.959123	1	-0.28132	0.45087	1	-0.336587	0.306403	0.957033	0.806575	0.0686814	0.400383	RECQ helicase SIM
Ciclev10000235m	AT5G49740.1	5.59312	2.88847e-14	1.95942e-11	4.32265	3.73153e-10	2.00787e-07	5.55386	3.97411e-14	1.92563e-11	5.43548	5.06617e-14	1.65177e-11	ferric reduction oxidase 7
Ciclev10000236m	AT1G55020.1	-0.181628	0.702307	1	-0.219629	0.661743	1	0.713958	0.0543615	0.398495	-0.0108335	0.836105	0.977395	lipoxygese 1
Ciclev10000237m	AT1G22260.1	-0.0873132	0.866428	1	-0.202128	0.634861	1	0.640413	0.175584	0.757082	0.385567	0.408212	0.834261	Myosin heavy chain-related protein
Ciclev10000238m	AT4G24270.1	-0.0361797	0.961911	1	-0.127668	0.751497	1	-0.713163	0.0579935	0.414547	0.21098	0.581612	0.909314	EMBRYO DEFECTIVE 140
Ciclev10000239m	AT3G54350.1	-0.124653	0.803252	1	-0.263044	0.693454	1	0.263047	0.598807	1	0.398454	0.403897	0.832999	Forkhead-associated (FHA) domain-containing protein
Ciclev10000240m	AT1G42550.1	1.68395	1.87972e-05	0.00103333	1.25297	0.00257225	0.0689043	1.395	0.000292695	0.00834957	1.52912	9.53172e-05	0.00284508	plastid movement impaired1
Ciclev10000241m	AT3G54350.1	-0.124653	0.803252	1	-0.263044	0.693454	1	0.263047	0.598807	1	0.398454	0.403897	0.832999	Forkhead-associated (FHA) domain-containing protein
Ciclev10000242m	AT4G24480.1	-0.366408	0.514911	1	-0.220364	0.694665	1	0.00814541	0.749999	1	-0.0434678	0.968792	1	Protein kise superfamily protein
Ciclev10000243m	AT1G31930.1	-0.547376	0.159507	0.928724	-0.896235	0.0175494	0.265282	-0.547153	0.145952	0.698418	-0.86172	0.0201698	0.182622	extra-large GTP-binding protein 3
Ciclev10000244m	AT1G31930.1	-0.547376	0.159507	0.928724	-0.896235	0.0175494	0.265282	-0.547153	0.145952	0.698418	-0.86172	0.0201698	0.182622	extra-large GTP-binding protein 3
Ciclev10000245m	AT1G31930.1	-0.547376	0.159507	0.928724	-0.896235	0.0175494	0.265282	-0.547153	0.145952	0.698418	-0.86172	0.0201698	0.182622	extra-large GTP-binding protein 3
Ciclev10000246m	AT4G17770.1	1.00939	0.0171111	0.232708	0.457656	0.213684	1	0.984027	0.0200383	0.204047	0.806079	0.0528044	0.345163	trehalose phosphatase/synthase 5
Ciclev10000247m	AT4G17770.1	1.00939	0.0171111	0.232708	0.457656	0.213684	1	0.984027	0.0200383	0.204047	0.806079	0.0528044	0.345163	trehalose phosphatase/synthase 5
Ciclev10000248m	AT4G17770.1	1.00939	0.0171111	0.232708	0.457656	0.213684	1	0.984027	0.0200383	0.204047	0.806079	0.0528044	0.345163	trehalose phosphatase/synthase 5
Ciclev10000249m	AT4G17770.1	1.00939	0.0171111	0.232708	0.457656	0.213684	1	0.984027	0.0200383	0.204047	0.806079	0.0528044	0.345163	trehalose phosphatase/synthase 5
Ciclev10000250m	AT5G42620.2	-0.131284	0.746711	1	-0.277788	0.363352	1	0.191147	0.624569	1	-0.3723	0.283699	0.751184	metalloendopeptidases;zinc ion binding
Ciclev10000251m	AT1G69770.1	-0.843926	0.679628	1	0.00704854	0.990888	1	0.316369	0.940772	1	1.30755	0.45356	0.857694	chromomethylase 3
Ciclev10000252m	AT2G27110.1	0.351336	0.391113	1	0.116454	0.770206	1	0.431373	0.287817	0.936173	0.261852	0.494756	0.877049	FAR1-related sequence 3
Ciclev10000253m	AT1G31930.1	-0.54375	0.162161	0.935996	-0.891242	0.0182472	0.272847	-0.543438	0.148883	0.706761	-0.860729	0.0203245	0.183581	extra-large GTP-binding protein 3
Ciclev10000254m	AT5G45400.1	0.00928092	0.98016	1	-0.191273	0.945717	1	0.409921	0.5855	1	0.823775	0.13665	0.571125	Replication factor-A protein 1-related
Ciclev10000255m	AT2G27110.1	0.351336	0.391113	1	0.116454	0.770206	1	0.431373	0.287817	0.936173	0.261852	0.494756	0.877049	FAR1-related sequence 3
Ciclev10000256m	AT5G03650.1	-0.46761	0.389006	1	-1.22384	0.0625282	0.579218	-1.66167	0.00412082	0.0663045	-1.26267	0.0269533	0.22401	starch branching enzyme 2.2
Ciclev10000257m	AT1G77720.1	-0.748294	0.631398	1	0.203131	0.798972	1	0.969768	0.58761	1	1.01724	0.44886	0.855341	putative protein kise 1
Ciclev10000258m	AT1G80260.1	-0.442902	0.278562	1	-0.321285	0.323474	1	0.257397	0.466974	1	0.0523705	0.875055	0.986386	Spc97 / Spc98 family of spindle pole body (SBP) component
Ciclev10000259m	AT1G80260.1	-0.442902	0.278562	1	-0.321285	0.323474	1	0.257397	0.466974	1	0.0523705	0.875055	0.986386	Spc97 / Spc98 family of spindle pole body (SBP) component
Ciclev10000260m	AT4G36360.1	0.581276	0.702047	1	-0.11923	0.727583	1	2.13663	0.237739	0.864413	-0.133092	0.947268	0.99587	beta-galactosidase 3
Ciclev10000261m	AT4G24270.1	-0.0420759	0.950266	1	-0.126276	0.754854	1	-0.721874	0.0555312	0.404013	0.208349	0.586517	0.910772	EMBRYO DEFECTIVE 140
Ciclev10000262m	AT5G46910.1	-0.382781	0.598768	1	1.04142	0.206598	1	1.22688	0.0673793	0.451743	1.52413	0.0338109	0.262168	Transcription factor jumonji (jmj) family protein / zinc finger (C5HC2 type) family protein
Ciclev10000263m	AT1G55040.1	-0.202638	0.62719	1	-0.297568	0.544886	1	-0.256466	0.539803	1	-0.331718	0.448478	0.855088	zinc finger (Ran-binding) family protein
Ciclev10000264m	AT1G34355.1	-0.251769	0.845171	1	0.597736	0.494171	1	0.634027	0.641806	1	0.577762	0.511206	0.884707	forkhead-associated (FHA) domain-containing protein
Ciclev10000265m	AT1G80260.1	-0.438999	0.286768	1	-0.337947	0.307591	1	0.24921	0.483128	1	0.0896545	0.804421	0.970574	Spc97 / Spc98 family of spindle pole body (SBP) component
Ciclev10000266m	AT1G80260.1	-0.438999	0.286768	1	-0.337947	0.307591	1	0.24921	0.483128	1	0.0896545	0.804421	0.970574	Spc97 / Spc98 family of spindle pole body (SBP) component
Ciclev10000267m	AT5G64580.1	-0.355654	0.324066	1	-0.474321	0.22795	1	-0.222464	0.582593	1	-0.208831	0.61896	0.920593	AAA-type ATPase family protein
Ciclev10000268m	AT1G56500.1	1.44297	0.00114895	0.0288846	1.11802	0.00715555	0.142829	1.5532	0.000321559	0.0090407	1.20816	0.00454842	0.0601278	haloacid dehalogese-like hydrolase family protein
Ciclev10000269m	AT4G35790.2	0.557042	0.240891	1	0.496687	0.265939	1	-0.143209	0.60178	1	0.103198	0.758436	0.959502	phospholipase D delta
Ciclev10000270m	AT4G08550.1	0.12621	0.75839	1	-0.148692	0.672198	1	0.132807	0.728533	1	-0.0622958	0.86565	0.984117	electron carriers;protein disulfide oxidoreductases
Ciclev10000271m	AT1G10270.1	0.297582	0.494564	1	-0.230287	0.686174	1	-0.087236	0.857074	1	-0.24897	0.541955	0.895771	glutamine-rich protein 23
Ciclev10000272m	AT5G03650.1	-0.463566	0.393351	1	-1.21903	0.0639963	0.587129	-1.66978	0.00398765	0.0645438	-1.26458	0.0266221	0.221959	starch branching enzyme 2.2
Ciclev10000273m	AT4G22200.1	1.52098	8.82418e-05	0.00364998	1.05136	0.00357242	0.0881938	1.92203	1.96e-06	0.000129239	2.07403	1.25007e-07	9.50387e-06	potassium transport 2/3
Ciclev10000274m	AT4G19440.1	0.341082	0.49134	1	0.178318	0.698865	1	0.238222	0.703671	1	0.417626	0.370268	0.811953	Tetratricopeptide repeat (TPR)-like superfamily protein
Ciclev10000275m	AT4G27190.1	-1.19817	0.0163084	0.224584	-0.961774	0.0366856	0.423026	-0.861897	0.0405312	0.3292	-0.486738	0.303227	0.766742	NB-ARC domain-containing disease resistance protein
Ciclev10000276m	AT2G13620.1	-0.721841	0.790776	1	0.405572	0.809204	1	0.466021	0.937059	1	5.96266	0.0631631	0.381092	cation/hydrogen exchanger 15
Ciclev10000277m	AT4G27190.1	-0.580292	0.246929	1	0.0937941	0.960649	1	0.843938	0.0387421	0.319955	-0.0283887	0.88712	0.987512	NB-ARC domain-containing disease resistance protein
Ciclev10000278m	AT1G77720.1	-0.748778	0.628546	1	0.201467	0.798646	1	0.948657	0.596174	1	1.04145	0.435842	0.850533	putative protein kise 1
Ciclev10000279m	AT4G11800.1	0.0543679	0.890292	1	0.649384	0.352942	1	0.798662	0.259553	0.896981	0.482355	0.538592	0.894097	Calcineurin-like metallo-phosphoesterase superfamily protein
Ciclev10000280m	AT1G09060.3	0.50674	0.190213	0.985738	0.131903	0.805629	1	0.248278	0.519157	1	0.293668	0.433715	0.849591	Zinc finger, RING-type;Transcription factor jumonji/aspartyl beta-hydroxylase
Ciclev10000281m	AT4G33300.1	-1.68901	1.90721e-05	0.00104169	-2.16349	4.58075e-08	1.07136e-05	-1.10669	0.00435123	0.0689972	-1.68104	1.36483e-05	0.000577761	ADR1-like 1
Ciclev10000282m	AT5G42220.1	0.203625	0.569199	1	0.0440308	0.943391	1	0.645224	0.093989	0.548061	0.490127	0.227194	0.701228	Ubiquitin-like superfamily protein
Ciclev10000283m	AT5G42220.1	0.203625	0.569199	1	0.0440308	0.943391	1	0.645224	0.093989	0.548061	0.490127	0.227194	0.701228	Ubiquitin-like superfamily protein
Ciclev10000284m	AT5G42220.1	0.203625	0.569199	1	0.0440308	0.943391	1	0.645224	0.093989	0.548061	0.490127	0.227194	0.701228	Ubiquitin-like superfamily protein
Ciclev10000285m	AT5G42220.1	0.203625	0.569199	1	0.0440308	0.943391	1	0.645224	0.093989	0.548061	0.490127	0.227194	0.701228	Ubiquitin-like superfamily protein
Ciclev10000286m	AT3G05670.1	-0.332016	0.432546	1	-0.220748	0.562145	1	-0.425315	0.270351	0.912958	-0.383391	0.356933	0.803978	RING/U-box protein
Ciclev10000287m	AT4G08850.1	-0.716704	0.576179	1	0.555377	0.559115	1	0.785311	0.58202	1	0.0394248	0.96789	0.999983	Leucine-rich repeat receptor-like protein kise family protein
Ciclev10000288m	AT2G21770.1	0.521813	0.71743	1	-0.153781	0.690322	1	2.08187	0.205178	0.817557	1.74973	0.234449	0.708719	cellulose synthase A9
Ciclev10000289m	AT4G15570.1	-0.024712	0.905936	1	-0.206777	0.728141	1	-0.441249	0.23304	0.857	-0.107993	0.793158	0.967946	P-loop containing nucleoside triphosphate hydrolases superfamily protein
Ciclev10000290m	AT5G42920.2	0.138638	0.701556	1	-0.529369	0.168048	0.95798	-0.104034	0.831021	1	-0.0153767	0.970174	1	THO complex, subunit 5
Ciclev10000291m	AT1G80260.1	-0.431918	0.292844	1	-0.321471	0.328235	1	0.257207	0.468049	1	0.0536034	0.874584	0.986159	Spc97 / Spc98 family of spindle pole body (SBP) component
Ciclev10000292m	AT1G80260.1	-0.431918	0.292844	1	-0.321471	0.328235	1	0.257207	0.468049	1	0.0536034	0.874584	0.986159	Spc97 / Spc98 family of spindle pole body (SBP) component
Ciclev10000293m	AT1G80260.1	-0.431918	0.292844	1	-0.321471	0.328235	1	0.257207	0.468049	1	0.0536034	0.874584	0.986159	Spc97 / Spc98 family of spindle pole body (SBP) component
Ciclev10000294m	AT1G21651.1	-0.569412	0.186001	0.980766	-0.274697	0.562207	1	-0.56796	0.166228	0.739468	-0.606031	0.141446	0.579945	zinc ion binding
Ciclev10000295m	AT1G19870.1	-0.103639	0.804876	1	-0.413042	0.251492	1	-0.00396596	0.896888	1	-0.228415	0.553013	0.898709	IQ-domain 32
Ciclev10000296m	AT4G24190.1	-0.682434	0.154859	0.917396	-0.758013	0.07573	0.645949	0.549744	0.169042	0.744868	-0.738584	0.0995761	0.488276	Chaperone protein htpG family protein
Ciclev10000297m	AT1G05580.1	-0.395128	0.496771	1	-0.134752	0.977193	1	0.115322	0.916219	1	0.32822	0.573761	0.907589	cation/H+ exchanger 23
Ciclev10000298m	AT1G76140.1	1.59991	0.00866482	0.141567	1.45731	0.0179856	0.270246	0.945198	0.113464	0.611044	0.893002	0.162317	0.616262	Prolyl oligopeptidase family protein
Ciclev10000299m	AT1G19870.1	-0.11978	0.773028	1	-0.415085	0.249434	1	0.00529247	0.879718	1	-0.219469	0.566639	0.9048	IQ-domain 32
Ciclev10000300m	AT1G19870.1	-0.103473	0.805079	1	-0.413093	0.251384	1	-0.00406514	0.896868	1	-0.228857	0.552014	0.898497	IQ-domain 32
Ciclev10000301m	AT4G07410.1	-0.165289	0.646524	1	-0.255017	0.641785	1	-0.243615	0.483053	1	-0.103286	0.767467	0.961866	Transducin family protein / WD-40 repeat family protein
Ciclev10000302m	AT1G65470.1	-0.393067	0.537671	1	-0.218001	0.823234	1	0.400102	0.450097	1	-0.188717	0.773367	0.963561	chromatin assembly factor-1 (FASCIATA1) (FAS1)
Ciclev10000303m	AT1G80260.1	-0.427426	0.302095	1	-0.338778	0.311862	1	0.248778	0.484689	1	0.0919767	0.802376	0.970437	Spc97 / Spc98 family of spindle pole body (SBP) component
Ciclev10000304m	AT1G80260.1	-0.427426	0.302095	1	-0.338778	0.311862	1	0.248778	0.484689	1	0.0919767	0.802376	0.970437	Spc97 / Spc98 family of spindle pole body (SBP) component
Ciclev10000305m	AT1G80260.1	-0.427426	0.302095	1	-0.338778	0.311862	1	0.248778	0.484689	1	0.0919767	0.802376	0.970437	Spc97 / Spc98 family of spindle pole body (SBP) component
Ciclev10000306m	AT1G76390.1	-0.384089	0.323615	1	-0.0328832	0.867789	1	-0.3398	0.41663	1	-0.104104	0.725534	0.95061	ARM repeat superfamily protein
Ciclev10000307m	AT1G11290.1	-0.533797	0.234831	1	-0.534238	0.300216	1	-0.461327	0.281785	0.927289	-0.630077	0.166861	0.622604	Pentatricopeptide repeat (PPR) superfamily protein
Ciclev10000308m	AT2G34300.1	0.284017	0.695687	1	0.16054	0.94667	1	1.85326	0.0307958	0.272724	1.02578	0.191476	0.657369	S-adenosyl-L-methionine-dependent methyltransferases superfamily protein
Ciclev10000309m	AT1G45231.2	-0.173685	0.663258	1	-0.480369	0.262026	1	0.0114396	0.997271	1	-0.122695	0.764661	0.961342	S-adenosyl-L-methionine-dependent methyltransferases superfamily protein
Ciclev10000310m	AT1G58350.1	-0.402555	0.312744	1	-0.378284	0.381169	1	0.0293031	0.8788	1	-0.091348	0.81853	0.97495	Putative serine esterase family protein
Ciclev10000311m	AT2G34300.1	0.284017	0.695687	1	0.16054	0.94667	1	1.85326	0.0307958	0.272724	1.02578	0.191476	0.657369	S-adenosyl-L-methionine-dependent methyltransferases superfamily protein
Ciclev10000312m	AT1G32090.1	-0.81761	0.522621	1	0.292933	0.837686	1	0.571831	0.680056	1	-0.0578955	0.971595	1	early-responsive to dehydration stress protein (ERD4)
Ciclev10000313m	AT4G08180.1	-0.189312	0.670432	1	-0.273864	0.408611	1	0.0996993	0.684795	1	-0.562602	0.119427	0.53551	OSBP(oxysterol binding protein)-related protein 1C
Ciclev10000314m	AT5G24360.2	-0.0923064	0.836723	1	-0.0734621	0.807563	1	-0.0882906	0.864678	1	-0.0624647	0.848171	0.980424	inositol requiring 1-1
Ciclev10000315m	AT4G27190.1	-0.841786	0.235918	1	-0.408038	0.41424	1	0.0983618	0.896885	1	0.334681	0.595909	0.914386	NB-ARC domain-containing disease resistance protein
Ciclev10000316m	AT2G47430.1	-1.5407	0.0729489	0.62685	-2.67483	0.00125763	0.0400469	-2.33066	0.00389189	0.0633421	-2.21812	0.00605697	0.0754517	Sigl transduction histidine kise
Ciclev10000317m	AT4G15570.1	-0.0193111	0.915811	1	-0.210535	0.719782	1	-0.443685	0.230139	0.852819	-0.112466	0.783683	0.964151	P-loop containing nucleoside triphosphate hydrolases superfamily protein
Ciclev10000318m	AT5G42220.1	0.206878	0.563594	1	0.0463532	0.938664	1	0.646631	0.093102	0.5453	0.483266	0.233539	0.708129	Ubiquitin-like superfamily protein
Ciclev10000319m	AT5G42220.1	0.206878	0.563594	1	0.0463532	0.938664	1	0.646631	0.093102	0.5453	0.483266	0.233539	0.708129	Ubiquitin-like superfamily protein
Ciclev10000320m	AT5G42220.1	0.206878	0.563594	1	0.0463532	0.938664	1	0.646631	0.093102	0.5453	0.483266	0.233539	0.708129	Ubiquitin-like superfamily protein
Ciclev10000321m	AT5G42220.1	0.206878	0.563594	1	0.0463532	0.938664	1	0.646631	0.093102	0.5453	0.483266	0.233539	0.708129	Ubiquitin-like superfamily protein
Ciclev10000322m	AT1G25360.1	-1.06919	0.178078	0.969106	-0.231368	0.928063	1	-0.129389	0.714775	1	-0.801853	0.331095	0.788008	Pentatricopeptide repeat (PPR) superfamily protein
Ciclev10000323m	AT4G27190.1	-0.733031	0.140251	0.873864	-0.456608	0.248698	1	-0.96479	0.0261287	0.244816	-0.790218	0.0659548	0.39132	NB-ARC domain-containing disease resistance protein
Ciclev10000324m	AT1G05150.1	-0.512264	0.212603	1	-0.673523	0.0539834	0.528352	-0.0419055	0.865549	1	-0.467392	0.232334	0.707115	Calcium-binding tetratricopeptide family protein
Ciclev10000325m	AT1G62830.1	-0.519358	0.315276	1	-0.245004	0.582043	1	0.00915002	0.883075	1	-0.0502148	0.927942	0.991783	LSD1-like 1
Ciclev10000326m	AT3G48090.1	0.00869359	0.967257	1	-0.0137475	0.753162	1	0.00867792	0.893955	1	1.42273	0.02117	0.189164	alpha/beta-Hydrolases superfamily protein
Ciclev10000327m	AT4G27190.1	-0.267866	0.796848	1	0.0529773	0.966922	1	0.11066	0.853972	1	0.109274	0.872319	0.985595	NB-ARC domain-containing disease resistance protein
Ciclev10000328m	AT5G64030.1	0.0718808	0.931085	1	-0.152094	0.497993	1	0.84656	0.132739	0.663312	0.225099	0.689821	0.940978	S-adenosyl-L-methionine-dependent methyltransferases superfamily protein
Ciclev10000329m	AT4G27220.1	-0.680752	0.148662	0.899765	0.202189	0.611449	1	0.178535	0.520657	1	-0.0574267	0.852624	0.981079	NB-ARC domain-containing disease resistance protein
Ciclev10000330m	AT1G42440.1	-0.203426	0.577756	1	-0.498033	0.235694	1	-0.658972	0.105205	0.583538	-0.549846	0.145457	0.585996
Ciclev10000331m	AT4G27190.1	-0.342388	0.563365	1	-0.0487674	1	1	-0.365395	0.507637	1	-0.112398	0.819811	0.975078	NB-ARC domain-containing disease resistance protein
Ciclev10000332m	AT1G76850.1	-0.148997	0.689246	1	-0.455602	0.210776	1	-0.389873	0.350387	0.996477	-0.435253	0.251584	0.725914	exocyst complex component sec5
Ciclev10000333m	AT1G10390.1	0.141416	0.802819	1	0.237135	0.763127	1	0.340268	0.726108	1	-0.023437	0.950064	0.996211	Nucleoporin autopeptidase
Ciclev10000334m	AT1G21980.1	0.215806	0.578052	1	-0.125898	0.714507	1	0.331154	0.54698	1	0.120001	0.761276	0.960502	phosphatidylinositol-4-phosphate 5-kise 1
Ciclev10000335m	AT1G75850.1	0.032548	0.91991	1	-0.276641	0.391613	1	-0.0837112	0.808292	1	-0.1562	0.668392	0.934745	VPS35 homolog B
Ciclev10000336m	AT5G49890.1	0.449034	0.297533	1	0.217902	0.567432	1	0.135098	0.806592	1	0.0296047	0.918997	0.991338	chloride channel C
Ciclev10000337m	AT1G78160.1	-0.944275	0.639088	1	0.762486	0.641045	1	0.479146	0.909562	1	1.32268	0.430522	0.847842	pumilio 7
Ciclev10000338m	AT4G26090.1	-1.04441	0.0221795	0.282283	-1.32386	0.00754314	0.148038	-0.487777	0.276457	0.920926	-0.852294	0.0462382	0.318508	NB-ARC domain-containing disease resistance protein
Ciclev10000339m	AT1G20160.1	0.0627634	0.993518	1	-0.182878	0.612901	1	0.637122	0.236177	0.862	0.151592	0.781037	0.964151	Subtilisin-like serine endopeptidase family protein
Ciclev10000340m	AT1G10130.1	-0.123738	0.759571	1	-0.428416	0.197877	1	-0.0510045	0.943827	1	-0.25994	0.473508	0.867068	endoplasmic reticulum-type calcium-transporting ATPase 3
Ciclev10000341m	AT1G77030.1	-0.304346	0.40957	1	-0.499896	0.279149	1	-0.573104	0.164016	0.733829	-0.215563	0.584646	0.910058	hydrolases, acting on acid anhydrides, in phosphorus-containing anhydrides;ATP-dependent helicases;nucleic acid binding;ATP binding;R binding;helicases
Ciclev10000342m	AT1G60890.2	0.0436988	0.968222	1	-0.0934333	0.949043	1	0.165439	0.699261	1	0.891428	0.0264033	0.220661	Phosphatidylinositol-4-phosphate 5-kise family protein
Ciclev10000343m	AT1G21610.1	0.186589	0.631234	1	-0.273276	0.578563	1	-0.367867	0.341447	0.989946	-0.0321942	0.961552	0.998808	wound-responsive family protein
Ciclev10000344m	AT3G01610.1	-0.427951	0.300695	1	-0.738253	0.0899008	0.706233	-0.221713	0.518332	1	-0.249624	0.546735	0.897279	cell division cycle 48C
Ciclev10000345m	AT3G47570.1	-0.700198	0.556836	1	0.705292	0.44316	1	0.537412	0.676716	1	1.11459	0.293966	0.759336	Leucine-rich repeat protein kise family protein
Ciclev10000346m	AT1G22610.1	-1.09376	0.0996874	0.739545	-1.14725	0.0234651	0.322161	0.155238	0.819085	1	-1.25114	0.0417194	0.298884	C2 calcium/lipid-binding plant phosphoribosyltransferase family protein
Ciclev10000347m	AT4G09020.1	0.783258	0.0386736	0.415631	0.266946	0.448142	1	0.936713	0.0136055	0.157607	1.33102	0.000518291	0.0113017	isoamylase 3
Ciclev10000348m	AT5G49570.1	-0.635337	0.0999102	0.740281	-0.676255	0.092602	0.717972	-0.482351	0.218539	0.837496	-0.429899	0.253675	0.727902	peptide-N-glycase 1
Ciclev10000349m	AT1G20160.1	0.121529	0.716602	1	-0.737755	0.0188407	0.279495	0.317878	0.509572	1	0.369584	0.384235	0.820496	Subtilisin-like serine endopeptidase family protein
Ciclev10000350m	AT1G20160.1	0.121529	0.716619	1	-0.737755	0.0188484	0.279495	0.316815	0.511115	1	0.369762	0.383845	0.82013	Subtilisin-like serine endopeptidase family protein
Ciclev10000351m	AT5G35370.1	-0.817061	0.429749	1	-0.36653	0.78677	1	0.159112	1	1	0.35531	0.698992	0.943328	S-locus lectin protein kise family protein
Ciclev10000352m	AT1G78060.1	0.155248	0.869245	1	-1.07983	0.277337	1	1.70095	0.194615	0.794627	0.0638083	0.961702	0.998818	Glycosyl hydrolase family protein
Ciclev10000353m	AT1G05460.1	-0.597692	0.424522	1	0.462995	0.402496	1	0.836902	0.239728	0.867557	-0.109875	0.878126	0.986386	P-loop containing nucleoside triphosphate hydrolases superfamily protein
Ciclev10000354m	AT4G30110.1	0.262206	0.794	1	0.736617	0.490605	1	1.15505	0.349371	0.995636	0.307488	0.779314	0.964151	heavy metal atpase 2
Ciclev10000355m	AT5G64570.1	-0.95912	0.406847	1	0.0709594	0.818373	1	1.01246	0.508691	1	-0.0405699	0.953002	0.997005	beta-D-xylosidase 4
Ciclev10000356m	AT2G47390.1	-1.21071	0.406101	1	0.739001	0.476744	1	0.495926	0.802487	1	0.302451	0.752459	0.957704	Prolyl oligopeptidase family protein
Ciclev10000357m	AT1G47550.1	0.028175	0.943069	1	-0.168951	0.544561	1	-0.0755397	0.91115	1	-0.13393	0.717553	0.948876	exocyst complex component sec3A
Ciclev10000358m	AT1G77280.1	0.416724	0.684237	1	0.313121	1	1	1.34162	0.233034	0.857	0.219205	0.830312	0.976787	Protein kise protein with adenine nucleotide alpha hydrolases-like domain
Ciclev10000359m	AT3G19720.1	0.547458	0.190739	0.986082	0.27902	0.500401	1	0.519939	0.184671	0.775397	0.507709	0.170122	0.626442	P-loop containing nucleoside triphosphate hydrolases superfamily protein
Ciclev10000360m	AT3G47570.1	-3.48785	0.00319955	0.065811	-1.52945	0.204063	1	-1.81884	0.0842805	0.51228	-2.32357	0.0285818	0.23295	Leucine-rich repeat protein kise family protein
Ciclev10000361m	AT1G58350.1	0.0595594	0.853113	1	-0.0551517	0.749567	1	0.172065	0.64429	1	-0.0245227	0.931177	0.991783	Putative serine esterase family protein
Ciclev10000363m	AT5G67360.1	1.42437	0.114958	0.792024	0.703771	0.694134	1	2.99947	0.00199501	0.03751	2.23655	0.0157897	0.154249	Subtilase family protein
Ciclev10000364m	AT5G67090.1	-0.485587	0.676515	1	-0.00236118	0.799422	1	1.84171	0.149907	0.708522	1.23298	0.322279	0.781766	Subtilisin-like serine endopeptidase family protein
Ciclev10000365m	AT1G54790.3	0.378995	0.425524	1	0.406838	0.568144	1	0.401163	0.392595	1	-0.0973013	0.833111	0.977395	GDSL-like Lipase/Acylhydrolase superfamily protein
Ciclev10000366m	AT3G05090.1	0.415816	0.279453	1	0.258522	0.495282	1	0.257098	0.481898	1	0.554851	0.153575	0.600833	Transducin/WD40 repeat-like superfamily protein
Ciclev10000367m	AT3G05090.1	0.415816	0.279453	1	0.258522	0.495282	1	0.257098	0.481898	1	0.554851	0.153575	0.600833	Transducin/WD40 repeat-like superfamily protein
Ciclev10000368m	AT5G10940.2	-0.0312133	0.966481	1	-0.214855	0.484383	1	0.150121	0.718134	1	0.0273494	0.970834	1	transducin family protein / WD-40 repeat family protein
Ciclev10000369m	AT3G05090.1	0.415816	0.279453	1	0.258522	0.495282	1	0.257098	0.481898	1	0.554851	0.153575	0.600833	Transducin/WD40 repeat-like superfamily protein
Ciclev10000370m	AT5G10940.2	-0.0312133	0.966481	1	-0.214855	0.484383	1	0.150121	0.718134	1	0.0273494	0.970834	1	transducin family protein / WD-40 repeat family protein
Ciclev10000371m	AT1G76140.1	1.60432	0.00847722	0.139172	1.45848	0.01785	0.268804	0.949493	0.111939	0.6067	0.888802	0.16412	0.618838	Prolyl oligopeptidase family protein
Ciclev10000372m	AT5G42480.1	0.110898	0.777316	1	-0.227247	0.456878	1	-0.101817	0.708471	1	0.17704	0.673914	0.936718	Chaperone DJ-domain superfamily protein
Ciclev10000373m	AT5G10940.2	-0.0310844	0.966758	1	-0.212996	0.487108	1	0.150692	0.717133	1	0.0252576	0.97461	1	transducin family protein / WD-40 repeat family protein
Ciclev10000374m	AT2G36390.1	-0.466914	0.387625	1	-1.22027	0.0626196	0.57959	-1.67369	0.00380272	0.0622794	-1.26116	0.0262864	0.220024	starch branching enzyme 2.1
Ciclev10000375m	AT1G75150.1	-0.140265	0.85213	1	0.121036	0.864449	1	0.784302	0.199141	0.804691	0.0155587	0.961844	0.998873
Ciclev10000376m	AT1G71820.1	-0.226829	0.704445	1	-0.406395	0.546015	1	0.0932329	0.923929	1	0.385276	0.535811	0.89371	SEC6
Ciclev10000377m	AT4G17770.1	1.01119	0.0177815	0.239521	0.451881	0.221334	1	0.984432	0.0208735	0.209093	0.802157	0.0557168	0.354345	trehalose phosphatase/synthase 5
Ciclev10000378m	AT1G54570.1	2.30754	1.27875e-07	1.35117e-05	1.66081	5.36651e-05	0.00335165	1.88058	1.43918e-05	0.000691418	2.06112	1.22975e-06	7.17702e-05	Esterase/lipase/thioesterase family protein
Ciclev10000379m	AT2G21790.1	-0.826141	0.294346	1	-0.182086	1	1	-0.485784	0.389883	1	0.487808	0.459699	0.860426	ribonucleotide reductase 1
Ciclev10000380m	AT1G71820.1	-0.225788	0.705902	1	-0.408301	0.543871	1	0.0929361	0.923736	1	0.385276	0.536036	0.89371	SEC6
Ciclev10000381m	AT1G77720.1	-0.775195	0.61474	1	0.258339	0.764204	1	0.988078	0.573917	1	0.848672	0.51473	0.885813	putative protein kise 1
Ciclev10000382m	AT1G75730.1	0.90601	0.0205087	0.266009	0.743939	0.0747431	0.640877	0.748249	0.0533563	0.393336	0.909714	0.0160429	0.156177
Ciclev10000383m	AT4G38180.1	-0.0702308	0.872137	1	-0.58054	0.202682	1	-0.438133	0.325232	0.976512	-0.507398	0.253269	0.727835	FAR1-related sequence 5
Ciclev10000384m	AT1G21650.2	-0.0990837	0.739673	1	-0.566925	0.267176	1	-0.46327	0.227366	0.850681	-0.23235	0.526234	0.888731	Preprotein translocase SecA family protein
Ciclev10000385m	AT1G54490.1	-0.0626864	0.878326	1	-0.480119	0.180456	0.981936	-0.123475	0.75855	1	-0.52137	0.152609	0.599267	exoribonuclease 4
Ciclev10000386m	AT3G22690.2	-0.572562	0.342206	1	0.00839921	0.858944	1	-0.0750057	0.862289	1	0.497248	0.371586	0.812468
Ciclev10000387m	AT3G04910.1	-0.657584	0.519567	1	-1.26031	0.113732	0.795979	-0.158205	0.957202	1	-2.01651	0.040949	0.295574	with no lysine (K) kise 1
Ciclev10000388m	AT1G42440.1	-0.204423	0.577491	1	-0.502333	0.232153	1	-0.659151	0.104897	0.582411	-0.560706	0.138088	0.574584
Ciclev10000389m	AT4G36550.1	-1.85659	0.000113149	0.00443163	-1.40418	0.00271568	0.0715037	-2.34375	1.15589e-06	8.01106e-05	-3.2179	9.26805e-11	1.6716e-08	ARM repeat superfamily protein
Ciclev10000390m	AT4G24270.2	-0.0474305	0.937043	1	-0.117992	0.760186	1	-0.752783	0.0418263	0.336177	0.212893	0.566521	0.9048	EMBRYO DEFECTIVE 140
Ciclev10000392m	AT1G58520.1	0.158092	0.735154	1	0.545913	0.2958	1	1.15374	0.0689276	0.458229	1.33363	0.0298401	0.239597	lipases;hydrolases, acting on ester bonds
Ciclev10000393m	AT5G63810.1	-0.333037	0.795591	1	0.587682	0.799756	1	0.807581	0.541891	1	-0.164705	0.978832	1	beta-galactosidase 10
Ciclev10000394m	AT5G27240.1	-0.0400886	0.897502	1	-0.166669	0.798155	1	0.881428	0.0776383	0.492304	0.238671	0.611613	0.917835	DJ heat shock N-termil domain-containing protein
Ciclev10000395m	AT1G71820.1	0.0874779	0.831156	1	-0.299291	0.417565	1	0.187073	0.552735	1	-0.119857	0.723643	0.950422	SEC6
Ciclev10000396m	AT5G66850.1	-1.1152	0.0345905	0.385427	-0.45236	0.437172	1	-0.48997	0.449471	1	-0.483803	0.308628	0.77141	mitogen-activated protein kise kise kise 5
Ciclev10000397m	AT1G07390.3	0.0943031	0.830026	1	0.358444	0.479629	1	0.246296	0.696846	1	0.272893	0.67224	0.936098	receptor like protein 1
Ciclev10000398m	AT5G42920.2	0.131801	0.715002	1	-0.527558	0.171788	0.963778	-0.134303	0.771924	1	-0.0140412	0.974827	1	THO complex, subunit 5
Ciclev10000399m	AT5G42920.2	0.131801	0.715002	1	-0.527558	0.171788	0.963778	-0.134303	0.771924	1	-0.0140412	0.974827	1	THO complex, subunit 5
Ciclev10000400m	AT4G35300.1	-0.00845476	0.984679	1	-0.160248	0.599852	1	0.460982	0.275316	0.919373	0.313337	0.449116	0.85538	tonoplast monosaccharide transporter2
Ciclev10000401m	AT5G36930.2	0.964466	0.0500598	0.496325	1.06882	0.023399	0.321788	1.16781	0.00323586	0.0548222	1.01048	0.010001	0.111882	Disease resistance protein (TIR-NBS-LRR class) family
Ciclev10000402m	AT5G10940.2	-0.0222264	0.986596	1	-0.221414	0.47469	1	0.148809	0.720118	1	0.0225872	0.982104	1	transducin family protein / WD-40 repeat family protein
Ciclev10000403m	AT5G10940.2	-0.0222264	0.986596	1	-0.221414	0.47469	1	0.148809	0.720118	1	0.0225872	0.982104	1	transducin family protein / WD-40 repeat family protein
Ciclev10000404m	AT3G23640.1	-0.300392	0.475716	1	-0.066015	0.736694	1	0.516276	0.19594	0.797923	0.63921	0.086674	0.455488	heteroglycan glucosidase 1
Ciclev10000405m	AT1G21700.1	0.662668	0.0858057	0.684664	0.165854	0.724254	1	0.666601	0.0880785	0.526515	0.613207	0.115791	0.527606	SWITCH/sucrose nonfermenting 3C
Ciclev10000406m	AT2G36390.1	-0.458005	0.396258	1	-1.23408	0.0590756	0.559305	-1.6545	0.00421053	0.0673963	-1.23563	0.0296914	0.239025	starch branching enzyme 2.1
Ciclev10000407m	AT1G75100.1	0.127131	0.84129	1	0.173409	0.666877	1	-0.154324	0.758706	1	0.0916273	0.865046	0.984117	J-domain protein required for chloroplast accumulation response 1
Ciclev10000408m	AT5G63700.1	0.0905614	0.853425	1	0.236349	0.448339	1	-0.320557	0.419655	1	-0.300844	0.43689	0.850533	zinc ion binding;D binding
Ciclev10000409m	AT4G16630.1	-0.454549	0.242689	1	-0.722068	0.119241	0.815781	-1.03712	0.0101285	0.127574	-0.853541	0.0256928	0.216337	DEA(D/H)-box R helicase family protein
Ciclev10000410m	AT5G63700.1	0.0905614	0.853425	1	0.236349	0.448339	1	-0.320557	0.419655	1	-0.300844	0.43689	0.850533	zinc ion binding;D binding
Ciclev10000411m	AT5G67090.1	-0.123899	0.940076	1	0.0334048	0.972082	1	0.819964	0.52716	1	0.185104	0.79411	0.967971	Subtilisin-like serine endopeptidase family protein
Ciclev10000412m	AT5G12080.1	0.276333	0.635034	1	0.451916	0.275549	1	1.13664	0.0312594	0.275423	0.750822	0.111785	0.519587	mechanosensitive channel of small conductance-like 10
Ciclev10000413m	AT4G36550.1	-1.84232	0.000194733	0.00698935	-1.35767	0.00479145	0.1084	-2.35125	2.03811e-06	0.000133196	-3.24536	2.25673e-10	3.37098e-08	ARM repeat superfamily protein
Ciclev10000414m	AT1G75100.1	0.128612	0.838343	1	0.173642	0.666325	1	-0.154023	0.759376	1	0.0916357	0.865213	0.984117	J-domain protein required for chloroplast accumulation response 1
Ciclev10000415m	AT3G05610.1	-0.0892136	0.865684	1	-0.414546	0.302236	1	-0.795287	0.044837	0.352476	-0.524349	0.180532	0.643637	Plant invertase/pectin methylesterase inhibitor superfamily
Ciclev10000416m	AT2G40360.1	-0.369334	0.313438	1	-0.603244	0.147936	0.906133	-1.32143	0.00111919	0.0236663	-0.920319	0.0169679	0.16239	Transducin/WD40 repeat-like superfamily protein
Ciclev10000417m	AT1G22730.1	-0.988648	0.690373	1	1.24654	0.543251	1	0.73418	0.844143	1	3.02415	0.20844	0.679747	MA3 domain-containing protein
Ciclev10000418m	AT5G08720.1	3.16256	2.17695e-14	1.50689e-11	2.43053	1.52659e-09	6.90282e-07	3.76256	2.26033e-18	2.3958e-15	4.01766	7.38822e-21	9.05337e-18
Ciclev10000419m	AT5G49880.1	0.113545	0.787829	1	-0.302995	0.501137	1	-0.772153	0.046338	0.36092	-0.29829	0.409593	0.834984	mitotic checkpoint family protein
Ciclev10000420m	AT5G63800.1	0.138415	0.887373	1	-0.437627	0.700731	1	1.88981	0.293741	0.944659	2.36576	0.194693	0.661888	Glycosyl hydrolase family 35 protein
Ciclev10000421m	AT1G55200.1	-0.900706	0.145346	0.887458	-0.544647	0.323533	1	0.510643	0.412382	1	0.302744	0.587578	0.911043	Protein kise protein with adenine nucleotide alpha hydrolases-like domain
Ciclev10000422m	AT5G42270.1	0.374596	0.510675	1	0.120288	0.720702	1	-0.202367	0.665266	1	-0.0280287	0.907698	0.989418	FtsH extracellular protease family
Ciclev10000423m	AT4G24270.2	-0.0538929	0.924191	1	-0.11659	0.76375	1	-0.762323	0.0397518	0.324998	0.209696	0.57243	0.907261	EMBRYO DEFECTIVE 140
Ciclev10000424m	AT4G09630.1	-0.393682	0.408573	1	-0.290201	0.307729	1	0.186913	0.721394	1	-0.249917	0.614114	0.918908	Protein of unknown function (DUF616)
Ciclev10000425m	AT1G21680.1	0.748981	0.0891414	0.699237	0.19028	0.400629	1	-0.453451	0.28556	0.933425	0.136459	0.743721	0.956388	DPP6 N-termil domain-like protein
Ciclev10000426m	AT1G27460.1	0.0446968	0.901812	1	0.602801	0.385095	1	1.03409	0.159841	0.72679	1.32455	0.0553496	0.353563	no pollen germition related 1
Ciclev10000427m	AT5G26710.1	0.0252345	0.970682	1	-0.343911	0.398117	1	-0.319587	0.480551	1	-0.461796	0.216286	0.687886	Glutamyl/glutaminyl-tR synthetase, class Ic
Ciclev10000428m	AT1G77270.1	0.104856	0.803236	1	-0.00614149	0.964441	1	0.396425	0.375615	1	0.124003	0.746206	0.956688
Ciclev10000429m	AT3G04910.1	-0.654096	0.52276	1	-1.27082	0.111733	0.7892	-0.155717	0.959143	1	-2.02672	0.0401595	0.292404	with no lysine (K) kise 1
Ciclev10000430m	AT1G60560.1	-0.0547919	0.863282	1	-0.140589	0.810468	1	-0.384371	0.349052	0.995636	-0.0901703	0.839731	0.977735	SWIM zinc finger family protein
Ciclev10000431m	AT3G01680.1	0.162314	0.853157	1	0.00511006	0.82504	1	1.13608	0.336571	0.986553	0.319954	0.810024	0.972793
Ciclev10000432m	AT5G25070.1	-0.122074	0.781177	1	-0.335906	0.44361	1	-0.774876	0.0919518	0.541139	-1.05748	0.0202405	0.183066
Ciclev10000433m	AT5G49910.1	1.22906	0.00465346	0.0879799	0.89403	0.0133016	0.221018	0.466123	0.263922	0.904121	0.53658	0.175582	0.636011	chloroplast heat shock protein 70-2
Ciclev10000434m	AT1G19520.1	0.0264627	0.909914	1	-0.440696	0.383938	1	0.197631	0.748953	1	0.1377	0.76125	0.960502	pentatricopeptide (PPR) repeat-containing protein
Ciclev10000435m	AT3G05610.1	-0.027277	0.991266	1	-0.341143	0.424868	1	-0.782847	0.0532502	0.392748	-0.470655	0.254706	0.728276	Plant invertase/pectin methylesterase inhibitor superfamily
Ciclev10000436m	AT3G05610.1	0.0126637	0.93036	1	-0.34865	0.438658	1	-0.734448	0.0728532	0.473832	-0.502105	0.240542	0.715277	Plant invertase/pectin methylesterase inhibitor superfamily
Ciclev10000437m	AT4G07960.1	0.275905	0.694398	1	1.93206	0.0585719	0.556868	2.71181	0.0031218	0.0534011	2.99068	0.00166938	0.0283736	Cellulose-synthase-like C12
Ciclev10000438m	AT3G05270.1	-0.404106	0.455703	1	-0.0527119	0.779577	1	0.583311	0.333298	0.983795	0.161859	0.72803	0.952091	Plant protein of unknown function (DUF869)
Ciclev10000439m	AT5G58270.1	0.310525	0.455877	1	0.044772	0.867377	1	0.076619	0.762639	1	0.0863551	0.826002	0.975881	ABC transporter of the mitochondrion 3
Ciclev10000440m	AT4G11160.1	0.0201109	0.907916	1	0.0397148	0.745514	1	0.0269993	0.92256	1	0.186649	0.661926	0.93205	Translation initiation factor 2, small GTP-binding protein
Ciclev10000441m	AT5G45380.1	-2.40877	4.38281e-08	5.4653e-06	-2.31356	1.98179e-07	3.79709e-05	-3.03969	1.71921e-11	5.16036e-09	-2.81342	2.02774e-10	3.15397e-08	solute:sodium symporters;urea transmembrane transporters
Ciclev10000442m	AT5G26910.2	0.0348424	0.988669	1	-0.377969	0.232093	1	0.718629	0.108668	0.595061	0.218939	0.621452	0.921419
Ciclev10000443m	AT5G45380.1	-2.40877	4.38281e-08	5.4653e-06	-2.31356	1.98179e-07	3.79709e-05	-3.03969	1.71921e-11	5.16036e-09	-2.81342	2.02774e-10	3.15397e-08	solute:sodium symporters;urea transmembrane transporters
Ciclev10000444m	AT5G45380.1	-2.40877	4.38281e-08	5.4653e-06	-2.31356	1.98179e-07	3.79709e-05	-3.03969	1.71921e-11	5.16036e-09	-2.81342	2.02774e-10	3.15397e-08	solute:sodium symporters;urea transmembrane transporters
Ciclev10000445m	AT3G26540.1	-0.868185	0.365281	1	0.109384	0.764872	1	-0.32429	0.592632	1	0.0841718	0.862914	0.984117	Tetratricopeptide repeat (TPR)-like superfamily protein
Ciclev10000446m	AT3G05610.1	-0.0516993	0.943055	1	-0.295692	0.552507	1	-0.707132	0.099435	0.564236	-0.467187	0.302204	0.765352	Plant invertase/pectin methylesterase inhibitor superfamily
Ciclev10000447m	AT5G63770.1	-0.489071	0.322773	1	-0.452907	0.314548	1	-0.139806	0.651358	1	0.293855	0.519316	0.887538	diacylglycerol kise 2
Ciclev10000448m	AT2G13600.1	-0.862359	0.200467	1	-0.490741	0.62724	1	-1.1351	0.0691642	0.459442	-1.13887	0.112976	0.521336	Pentatricopeptide repeat (PPR) superfamily protein
Ciclev10000449m	AT5G42310.1	0.845459	0.0335575	0.377388	0.569762	0.146661	0.900708	0.0808637	0.820796	1	0.442652	0.237365	0.711641	Pentatricopeptide repeat (PPR-like) superfamily protein
Ciclev10000450m	AT1G21590.1	-0.0380849	0.953934	1	1.13004	0.0392847	0.441847	-0.220176	0.750932	1	-0.275562	0.604134	0.915865	Protein kise protein with adenine nucleotide alpha hydrolases-like domain
Ciclev10000451m	AT5G42310.1	0.845459	0.0335575	0.377388	0.569762	0.146661	0.900708	0.0808637	0.820796	1	0.442652	0.237365	0.711641	Pentatricopeptide repeat (PPR-like) superfamily protein
Ciclev10000452m	AT4G09020.1	0.761691	0.0448743	0.459139	0.259659	0.453739	1	0.919173	0.0152733	0.170408	1.35216	0.000435165	0.00981742	isoamylase 3
Ciclev10000453m	AT2G16250.1	-1.56252	0.0101173	0.158576	-1.32301	0.0206454	0.297051	-0.653077	0.315994	0.964866	-2.86421	1.95993e-06	0.000109485	Leucine-rich repeat protein kise family protein
Ciclev10000454m	AT5G28300.1	0.153845	0.736483	1	-0.78516	0.20497	1	0.60433	0.308177	0.958073	0.185025	0.733385	0.952845	Duplicated homeodomain-like superfamily protein
Ciclev10000455m	AT5G26910.1	0.0320569	0.992988	1	-0.370168	0.237706	1	0.719973	0.107354	0.59128	0.219644	0.619934	0.920805
Ciclev10000456m	AT1G10240.1	-0.266511	0.467415	1	-0.19223	0.713587	1	-0.40064	0.317981	0.967376	-0.507033	0.197039	0.666255	FAR1-related sequence 11
Ciclev10000457m	AT1G71810.1	1.28064	0.00130603	0.0320071	0.930119	0.0140349	0.228719	1.219	0.00168712	0.0329251	1.56772	5.02823e-05	0.00168476	Protein kise superfamily protein
Ciclev10000458m	AT4G24490.1	0.196104	0.64038	1	-0.2523	0.499952	1	-0.059421	0.962499	1	-0.417779	0.326221	0.784579	RAB geranylgeranyl transferase alpha subunit 1
Ciclev10000459m	AT5G42940.1	0.320271	0.380528	1	0.251471	0.637272	1	0.600929	0.0841768	0.512035	0.286106	0.482883	0.871383	RING/U-box superfamily protein
Ciclev10000460m	AT5G49730.1	5.60238	2.9164e-15	2.60311e-12	4.3209	8.31567e-11	6.40931e-08	5.63657	2.29266e-15	1.25423e-12	5.48143	3.99981e-15	1.5956e-12	ferric reduction oxidase 6
Ciclev10000461m	AT5G27600.1	-1.0749	0.00563191	0.101662	-0.93074	0.0132458	0.220666	-1.68336	1.53022e-05	0.000727938	-1.5916	4.63917e-05	0.00158546	long-chain acyl-CoA synthetase 7
Ciclev10000462m	AT1G31814.1	0.788844	0.0791243	0.658197	0.462039	0.261424	1	0.834934	0.0836045	0.509766	1.31686	0.004069	0.0554771	FRIGIDA like 2
Ciclev10000463m	AT1G78240.1	-0.629455	0.371525	1	-1.12682	0.0424801	0.461149	0.72013	0.316628	0.965251	-0.277689	0.64955	0.929065	S-adenosyl-L-methionine-dependent methyltransferases superfamily protein
Ciclev10000464m	AT1G16120.1	-1.46115	0.0258728	0.313636	0.350419	0.476671	1	-1.10552	0.0991555	0.563812	-1.07407	0.094516	0.477181	wall associated kise-like 1
Ciclev10000465m	AT1G58200.1	0.654479	0.0774931	0.649954	0.645632	0.10205	0.754652	-0.0696475	0.93566	1	0.0777636	0.866883	0.984822	MSCS-like 3
Ciclev10000466m	AT1G77590.1	3.1016	4.87879e-14	2.95498e-11	2.28934	1.87171e-08	5.472e-06	3.56957	2.48442e-17	1.68533e-14	3.3957	2.85567e-16	1.4657e-13	long chain acyl-CoA synthetase 9
Ciclev10000467m	AT1G61010.1	-0.318362	0.458753	1	-0.300403	0.459272	1	-0.446406	0.281715	0.927225	-0.286575	0.486587	0.872714	cleavage and polyadenylation specificity factor 73-I
Ciclev10000468m	AT1G61010.1	-0.242086	0.645757	1	-0.167718	0.743273	1	-0.33548	0.452208	1	-0.206934	0.651881	0.929497	cleavage and polyadenylation specificity factor 73-I
Ciclev10000469m	AT4G24520.1	0.36683	0.356198	1	-0.0499663	1	1	0.568652	0.150513	0.709535	0.732092	0.0835358	0.446138	P450 reductase 1
Ciclev10000470m	AT1G51580.1	0.0231542	0.955096	1	-0.306119	0.427012	1	-0.0402137	0.931365	1	-0.168217	0.666956	0.934039	R-binding KH domain-containing protein
Ciclev10000471m	AT1G78230.1	2.98062	3.3694e-13	1.54437e-10	1.89816	1.36017e-06	0.000186485	2.83586	8.89202e-12	2.81869e-09	3.83091	4.78593e-19	3.52786e-16	Outer arm dynein light chain 1 protein
Ciclev10000472m	AT5G10940.2	-0.00531943	0.981033	1	-0.221415	0.47603	1	0.153972	0.707033	1	0.019956	0.984877	1	transducin family protein / WD-40 repeat family protein
Ciclev10000473m	AT1G51580.1	0.0231542	0.955096	1	-0.306119	0.427012	1	-0.0402137	0.931365	1	-0.168217	0.666956	0.934039	R-binding KH domain-containing protein
Ciclev10000474m	AT5G10940.2	-0.00531943	0.981033	1	-0.221415	0.47603	1	0.153972	0.707033	1	0.019956	0.984877	1	transducin family protein / WD-40 repeat family protein
Ciclev10000475m	AT5G10940.2	-0.00531943	0.981033	1	-0.221415	0.47603	1	0.153972	0.707033	1	0.019956	0.984877	1	transducin family protein / WD-40 repeat family protein
Ciclev10000476m	AT1G51580.1	0.0231542	0.955096	1	-0.306119	0.427012	1	-0.0402137	0.931365	1	-0.168217	0.666956	0.934039	R-binding KH domain-containing protein
Ciclev10000477m	AT1G51580.1	0.0231542	0.955096	1	-0.306119	0.427012	1	-0.0402137	0.931365	1	-0.168217	0.666956	0.934039	R-binding KH domain-containing protein
Ciclev10000478m	AT4G08210.1	-0.907371	0.18437	0.978172	-0.56809	0.528239	1	-1.00376	0.115515	0.616819	-1.22287	0.0870281	0.456111	Pentatricopeptide repeat (PPR-like) superfamily protein
Ciclev10000479m	AT1G09600.1	-1.33135	0.443191	1	-1.41252	0.319045	1	0.323615	0.877296	1	0.211204	0.858132	0.982743	Protein kise superfamily protein
Ciclev10000480m	AT1G77280.1	0.383486	0.355904	1	0.0852026	0.874526	1	0.938177	0.0235101	0.227228	0.857296	0.0277287	0.228598	Protein kise protein with adenine nucleotide alpha hydrolases-like domain
Ciclev10000481m	AT1G20670.1	-0.709505	0.112747	0.783858	-0.587916	0.0974174	0.733957	0.0975251	0.816768	1	-0.867864	0.0499919	0.33527	D-binding bromodomain-containing protein
Ciclev10000482m	AT1G09000.1	-0.425373	0.638549	1	-0.634881	0.350318	1	-1.2693	0.0836081	0.509766	2.22423	0.0141132	0.142321	NPK1-related protein kise 1
Ciclev10000483m	AT1G75260.1	-0.421701	0.617046	1	-0.190936	0.70147	1	-0.260201	0.632242	1	-0.60506	0.376032	0.815993	oxidoreductases, acting on DH or DPH
Ciclev10000484m	AT1G71240.1	-0.24759	0.615489	1	-0.112371	0.845332	1	0.659171	0.119873	0.629679	0.458446	0.288394	0.755665	Plant protein of unknown function (DUF639)
Ciclev10000485m	AT1G06950.1	-0.0698491	0.794216	1	-0.347812	0.533812	1	-0.124665	0.760618	1	-0.134236	0.7162	0.948201	translocon at the inner envelope membrane of chloroplasts 110
Ciclev10000486m	AT5G49570.1	-0.639965	0.104229	0.753622	-0.653607	0.110388	0.783671	-0.44485	0.255254	0.891433	-0.430612	0.260798	0.732837	peptide-N-glycase 1
Ciclev10000487m	AT4G19020.1	-0.802697	0.415999	1	-0.110787	0.898603	1	-0.133558	0.896302	1	1.36869	0.141341	0.579865	chromomethylase 2
Ciclev10000488m	AT5G16860.1	-0.438276	0.625357	1	-0.152778	0.957327	1	0.338273	0.725546	1	0.0689956	0.827394	0.976311	Tetratricopeptide repeat (TPR)-like superfamily protein
Ciclev10000489m	AT2G30470.1	-0.673609	0.32508	1	0.0738704	0.915356	1	-0.0912121	0.820324	1	-0.39153	0.584112	0.909731	high-level expression of sugar-inducible gene 2
Ciclev10000490m	AT5G45300.1	0.284871	0.473485	1	0.112905	0.873043	1	0.262035	0.479866	1	0.345379	0.394215	0.826129	beta-amylase 2
Ciclev10000491m	AT1G59750.4	0.165843	0.702413	1	-0.0708837	0.940244	1	0.209637	0.598792	1	0.406733	0.293562	0.758869	auxin response factor 1
Ciclev10000492m	AT4G08920.1	0.425207	0.302594	1	0.36454	0.431707	1	0.630712	0.097501	0.55881	0.508527	0.210518	0.682108	cryptochrome 1
Ciclev10000493m	AT4G08920.1	0.425207	0.302594	1	0.36454	0.431707	1	0.630712	0.097501	0.55881	0.508527	0.210518	0.682108	cryptochrome 1
Ciclev10000494m	AT3G04750.1	-0.444954	0.459469	1	-0.578798	0.397165	1	-0.259201	0.590573	1	-0.108837	0.863691	0.984117	Tetratricopeptide repeat (TPR)-like superfamily protein
Ciclev10000495m	AT1G77010.1	-0.75354	0.32741	1	-0.0829799	0.936298	1	-0.0379953	0.865068	1	-0.0127558	0.965618	0.999818	Pentatricopeptide repeat (PPR) superfamily protein
Ciclev10000496m	AT1G10240.1	-0.266067	0.46826	1	-0.191906	0.714374	1	-0.406976	0.30999	0.959561	-0.511233	0.194038	0.661714	FAR1-related sequence 11
Ciclev10000497m	AT4G22200.1	1.51836	8.3403e-05	0.00349013	1.07027	0.00298536	0.0765761	1.90808	1.97596e-06	0.000129885	2.06839	1.20136e-07	9.17468e-06	potassium transport 2/3
Ciclev10000498m	AT1G77280.1	0.382976	0.356542	1	0.0835908	0.878186	1	0.937226	0.0237532	0.228881	0.862053	0.0269257	0.223993	Protein kise protein with adenine nucleotide alpha hydrolases-like domain
Ciclev10000499m	AT4G16630.1	-0.487247	0.220129	1	-0.727897	0.123292	0.831417	-1.0685	0.00859814	0.112272	-0.934522	0.017054	0.163122	DEA(D/H)-box R helicase family protein
Ciclev10000500m	AT1G56560.1	0.0104564	0.969408	1	1.31639	0.125917	0.840932	0.752941	0.319936	0.970625	0.374071	0.64709	0.928459	Plant neutral invertase family protein
Ciclev10000501m	AT5G45300.1	0.291358	0.461413	1	0.113522	0.872835	1	0.273583	0.459807	1	0.344646	0.396177	0.827241	beta-amylase 2
Ciclev10000502m	AT5G09590.1	-0.0474123	0.897264	1	-0.0742665	0.940518	1	-0.0758849	0.815898	1	-0.314552	0.573458	0.907523	mitochondrial HSO70 2
Ciclev10000503m	AT1G54570.1	2.30761	1.1171e-07	1.21442e-05	1.66124	4.80144e-05	0.0030776	1.8519	1.72373e-05	0.000809771	2.03073	1.54675e-06	8.80762e-05	Esterase/lipase/thioesterase family protein
Ciclev10000504m	AT3G05420.2	0.207058	0.590495	1	-0.275439	0.360849	1	0.304579	0.439087	1	-0.329097	0.415263	0.837593	acyl-CoA binding protein 4
Ciclev10000505m	AT1G60995.1	-0.0836112	0.815917	1	-0.227075	0.495077	1	-0.237228	0.531993	1	-0.195026	0.641413	0.927438
Ciclev10000506m	AT1G54570.1	2.30761	1.11695e-07	1.21442e-05	1.66105	4.80974e-05	0.0030776	1.8519	1.72357e-05	0.000809771	2.03064	1.54811e-06	8.80762e-05	Esterase/lipase/thioesterase family protein
Ciclev10000507m	AT1G54570.1	2.30761	1.11695e-07	1.21442e-05	1.66105	4.80974e-05	0.0030776	1.8519	1.72357e-05	0.000809771	2.03064	1.54811e-06	8.80762e-05	Esterase/lipase/thioesterase family protein
Ciclev10000508m	AT1G75410.1	-0.505105	0.384611	1	-0.275297	0.581627	1	-0.0767469	0.858045	1	-0.214295	0.699268	0.943328	BEL1-like homeodomain 3
Ciclev10000509m	AT4G37870.1	-0.622031	0.736009	1	0.35374	0.796322	1	-2.09502	0.230468	0.852826	-1.23246	0.485473	0.87267	phosphoenolpyruvate carboxykise 1
Ciclev10000510m	AT4G37870.1	-0.622031	0.736009	1	0.35374	0.796322	1	-2.09502	0.230468	0.852826	-1.23246	0.485473	0.87267	phosphoenolpyruvate carboxykise 1
Ciclev10000511m	AT2G23450.1	-0.63049	0.304168	1	-0.439484	0.568013	1	-0.334462	0.498731	1	-0.724023	0.230938	0.705845	Protein kise superfamily protein
Ciclev10000512m	AT1G60995.1	-0.0788696	0.827233	1	-0.23216	0.485884	1	-0.237766	0.530741	1	-0.193391	0.645303	0.928435
Ciclev10000513m	AT5G58300.1	-0.188743	0.784455	1	-0.324832	0.501879	1	0.729047	0.319792	0.97056	0.442232	0.529488	0.890163	Leucine-rich repeat protein kise family protein
Ciclev10000514m	AT3G52640.1	-0.218985	0.543322	1	-0.350029	0.298773	1	0.391619	0.284256	0.931534	-0.148814	0.671083	0.936052	Zn-dependent exopeptidases superfamily protein
Ciclev10000515m	AT2G33580.1	-0.0142323	0.940403	1	1.7701	0.00290234	0.0750779	0.879047	0.0969044	0.557274	1.42807	0.0168014	0.161432	Protein kise superfamily protein
Ciclev10000516m	AT2G16250.1	-1.54787	0.0116704	0.17484	-1.33367	0.020827	0.298649	-0.640456	0.333054	0.98359	-2.85476	2.67209e-06	0.000141623	Leucine-rich repeat protein kise family protein
Ciclev10000517m	AT2G16250.1	-1.54787	0.0116704	0.17484	-1.33367	0.020827	0.298649	-0.640456	0.333054	0.98359	-2.85476	2.67209e-06	0.000141623	Leucine-rich repeat protein kise family protein
Ciclev10000518m	AT5G43020.1	-1.55187	0.452471	1	-1.27453	0.435048	1	0.0926326	0.975317	1	-0.544118	0.83299	0.977395	Leucine-rich repeat protein kise family protein
Ciclev10000519m	AT1G77990.1	0.504171	0.179517	0.972649	0.0465358	0.991306	1	-0.287621	0.515013	1	-0.986966	0.0079201	0.093313	STAS domain / Sulfate transporter family
Ciclev10000520m	AT1G77990.1	0.504171	0.179517	0.972649	0.0465358	0.991306	1	-0.287621	0.515013	1	-0.986966	0.0079201	0.093313	STAS domain / Sulfate transporter family
Ciclev10000521m	AT1G77990.1	0.504171	0.179517	0.972649	0.0465358	0.991306	1	-0.287621	0.515013	1	-0.986966	0.0079201	0.093313	STAS domain / Sulfate transporter family
Ciclev10000522m	AT1G54920.3	-0.235416	0.55168	1	-0.409236	0.282642	1	-0.151429	0.711606	1	-0.0703461	0.82565	0.975881
Ciclev10000523m	AT1G73100.1	0.371348	0.359814	1	0.0142548	0.95356	1	0.561795	0.201426	0.809282	1.13287	0.00714045	0.0859185	SU(VAR)3-9 homolog 3
Ciclev10000524m	AT1G73100.1	0.371348	0.359814	1	0.0142548	0.95356	1	0.561795	0.201426	0.809282	1.13287	0.00714045	0.0859185	SU(VAR)3-9 homolog 3
Ciclev10000525m	AT1G10910.1	-0.108545	0.701204	1	-0.370094	0.448129	1	0.0389196	0.937208	1	-0.18558	0.646904	0.928435	Pentatricopeptide repeat (PPR) superfamily protein
Ciclev10000526m	AT1G22150.1	0.325289	0.477591	1	-0.118217	0.96262	1	0.158496	0.721211	1	0.48325	0.318751	0.779625	sulfate transporter 1;3
Ciclev10000527m	AT3G05340.1	-0.869654	0.249443	1	-0.173739	0.966621	1	-0.391265	0.494545	1	-0.473383	0.593542	0.91344	Tetratricopeptide repeat (TPR)-like superfamily protein
Ciclev10000528m	AT1G22150.1	0.325289	0.477591	1	-0.118217	0.96262	1	0.158496	0.721211	1	0.48325	0.318751	0.779625	sulfate transporter 1;3
Ciclev10000529m	AT1G22150.1	0.325289	0.477591	1	-0.118217	0.96262	1	0.158496	0.721211	1	0.48325	0.318751	0.779625	sulfate transporter 1;3
Ciclev10000530m	AT5G42940.1	0.321751	0.378589	1	0.251143	0.638415	1	0.601026	0.084059	0.511836	0.28706	0.481391	0.87042	RING/U-box superfamily protein
Ciclev10000531m	AT5G28540.1	-0.509732	0.464002	1	0.371346	0.5256	1	0.339562	0.874538	1	-0.0750002	0.966107	0.999818	heat shock protein 70 (Hsp 70) family protein
Ciclev10000532m	AT1G49890.1	-0.132377	0.877255	1	-0.573481	0.151269	0.915743	0.858039	0.118379	0.625612	1.38369	0.00773767	0.0917374	Family of unknown function (DUF566)
Ciclev10000533m	AT1G35510.1	-0.106176	0.911744	1	-0.0349433	0.877096	1	0.753309	0.113563	0.611044	0.293164	0.518788	0.887244	O-fucosyltransferase family protein
Ciclev10000534m	AT1G75140.1	0.54447	0.157306	0.922621	-0.109793	0.694772	1	0.627019	0.11794	0.624632	0.637025	0.105406	0.504392
Ciclev10000535m	AT3G52640.1	-0.219418	0.543619	1	-0.349676	0.299916	1	0.395805	0.281012	0.926236	-0.145735	0.678021	0.937981	Zn-dependent exopeptidases superfamily protein
Ciclev10000536m	AT1G10090.1	-0.844657	0.6789	1	0.250409	0.852938	1	0.343304	0.977842	1	0.888895	0.631268	0.924342	Early-responsive to dehydration stress protein (ERD4)
Ciclev10000537m	AT1G49760.1	0.0628375	0.856731	1	-0.342864	0.388728	1	-0.100673	0.861276	1	-0.200383	0.587043	0.910796	poly(A) binding protein 8
Ciclev10000538m	AT1G18610.1	-0.567247	0.626334	1	0.367045	0.608073	1	0.603523	0.680842	1	1.67024	0.145676	0.586161	Galactose oxidase/kelch repeat superfamily protein
Ciclev10000539m	AT5G01720.1	-0.240697	0.720026	1	-0.488896	0.379383	1	-1.01692	0.0950243	0.551134	-0.401003	0.479439	0.869842	RNI-like superfamily protein
Ciclev10000540m	AT5G27540.1	0.100709	0.806356	1	-0.169174	0.793433	1	-0.107018	0.807975	1	-0.0297667	0.927479	0.991783	MIRO-related GTP-ase 1
Ciclev10000541m	AT5G27540.1	0.100709	0.806356	1	-0.169174	0.793433	1	-0.107018	0.807975	1	-0.0297667	0.927479	0.991783	MIRO-related GTP-ase 1
Ciclev10000542m	AT4G24430.1	0.0972184	0.902057	1	0.376931	0.791343	1	0.70342	0.646333	1	-0.137007	0.992943	1	Rhamnogalacturote lyase family protein
Ciclev10000543m	AT1G09890.1	0.628453	0.575418	1	0.553659	0.819741	1	0.266516	0.919636	1	-0.973801	0.529975	0.89063	Rhamnogalacturote lyase family protein
Ciclev10000544m	AT1G28130.1	-1.52614	0.587658	1	0.920931	0.691146	1	0.242908	0.987707	1	4.27988	0.16464	0.618956	Auxin-responsive GH3 family protein
Ciclev10000545m	AT5G27540.1	0.100709	0.806356	1	-0.169174	0.793433	1	-0.107018	0.807975	1	-0.0297667	0.927479	0.991783	MIRO-related GTP-ase 1
Ciclev10000546m	AT1G34320.1	-0.182941	0.632659	1	-0.223577	0.477558	1	0.331755	0.361746	1	-0.213754	0.532461	0.892427	Protein of unknown function (DUF668)
Ciclev10000547m	AT1G34320.1	-0.182941	0.632659	1	-0.223577	0.477558	1	0.331755	0.361746	1	-0.213754	0.532461	0.892427	Protein of unknown function (DUF668)
Ciclev10000548m	AT5G66850.1	-1.10571	0.036114	0.395644	-0.485696	0.3963	1	-0.508037	0.42659	1	-0.464871	0.326136	0.784577	mitogen-activated protein kise kise kise 5
Ciclev10000549m	AT3G05270.1	0.400261	0.315362	1	0.0349609	0.783939	1	0.093686	0.860464	1	0.25334	0.518213	0.886989	Plant protein of unknown function (DUF869)
Ciclev10000550m	AT3G49170.1	0.223536	0.606379	1	-0.169775	0.634007	1	-0.587375	0.158548	0.725231	-0.436454	0.302231	0.765352	Tetratricopeptide repeat (TPR)-like superfamily protein
Ciclev10000551m	AT2G35540.1	-0.836881	0.17423	0.962705	-0.137212	0.941102	1	-0.0255657	0.813413	1	-0.028964	0.992046	1	DJ heat shock N-termil domain-containing protein
Ciclev10000552m	AT5G27220.1	-1.08107	0.561953	1	0.57664	0.700892	1	0.164896	0.958137	1	1.35786	0.417539	0.839085	Frigida-like protein
Ciclev10000553m	AT4G36360.1	0.565415	0.706485	1	-0.094305	0.737649	1	2.09995	0.245092	0.8769	-0.108369	0.95972	0.998319	beta-galactosidase 3
Ciclev10000554m	AT4G33400.1	-0.606657	0.607152	1	0.293952	0.788576	1	0.702267	0.554565	1	0.505951	0.627053	0.923262	Vacuolar import/degradation, Vid27-related protein
Ciclev10000555m	AT1G34320.1	-0.182622	0.63348	1	-0.221975	0.480045	1	0.330021	0.363802	1	-0.214068	0.531505	0.891517	Protein of unknown function (DUF668)
Ciclev10000556m	AT4G16630.1	-0.490529	0.220432	1	-0.755504	0.108136	0.775637	-1.07049	0.00892418	0.115662	-0.951179	0.0155395	0.152552	DEA(D/H)-box R helicase family protein
Ciclev10000557m	AT2G13610.1	2.8348	0.00266093	0.0571948	2.24977	0.012887	0.216463	3.24229	0.00098906	0.0215044	4.70355	6.6213e-06	0.0003084	ABC-2 type transporter family protein
Ciclev10000558m	AT5G27920.1	-0.988546	0.0118757	0.177211	-0.682163	0.132346	0.861586	-0.403001	0.291694	0.941979	-0.279357	0.418758	0.83988	F-box family protein
Ciclev10000559m	AT1G43620.1	-0.448506	0.294439	1	-0.229803	0.619814	1	-0.289007	0.424938	1	0.115459	0.7279	0.952007	UDP-Glycosyltransferase superfamily protein
Ciclev10000560m	AT5G49890.1	0.435353	0.329146	1	0.264139	0.517004	1	0.131972	0.824517	1	-0.036998	0.960286	0.998386	chloride channel C
Ciclev10000561m	AT5G49890.1	0.435353	0.329146	1	0.264139	0.517004	1	0.131972	0.824517	1	-0.036998	0.960286	0.998386	chloride channel C
Ciclev10000562m	AT5G27950.1	0.74117	0.0574319	0.545346	0.390667	0.451386	1	1.6233	7.28375e-05	0.00270592	1.67945	3.19754e-05	0.00116709	P-loop containing nucleoside triphosphate hydrolases superfamily protein
Ciclev10000563m	AT4G08180.1	-0.235652	0.592682	1	-0.345314	0.306912	1	0.0908371	0.700232	1	-0.568882	0.116024	0.527933	OSBP(oxysterol binding protein)-related protein 1C
Ciclev10000564m	AT5G49980.1	-1.0043	0.0119158	0.177574	-1.20426	0.000727561	0.026531	-0.542432	0.165627	0.738109	-1.4045	0.000226406	0.00578521	auxin F-box protein 5
Ciclev10000565m	AT5G43100.1	-0.48685	0.218975	1	-0.444012	0.213432	1	-0.261406	0.564532	1	-0.508072	0.165486	0.619897	Eukaryotic aspartyl protease family protein
Ciclev10000566m	AT4G35240.1	-1.54067	0.154921	0.917396	-1.00687	0.221945	1	0.458487	0.669642	1	-1.36195	0.190634	0.655857	Protein of unknown function (DUF630 and DUF632)
Ciclev10000567m	AT4G09730.1	-0.933317	0.0146012	0.206783	-1.06944	0.0139024	0.227764	-1.529	0.000165091	0.00536355	-1.16664	0.00362171	0.0507669	RH39
Ciclev10000568m	AT1G65470.1	-0.304347	0.670199	1	-0.104184	0.971855	1	0.405891	0.491474	1	-0.266804	0.710487	0.947016	chromatin assembly factor-1 (FASCIATA1) (FAS1)
Ciclev10000569m	AT5G58300.1	-0.166563	0.808365	1	-0.31799	0.507709	1	0.726113	0.313741	0.963211	0.404578	0.558304	0.901303	Leucine-rich repeat protein kise family protein
Ciclev10000570m	AT3G05350.1	-0.262195	0.425914	1	-0.344277	0.363551	1	-0.511609	0.198256	0.802342	-0.631522	0.0944308	0.476979	Metallopeptidase M24 family protein
Ciclev10000571m	AT3G48670.1	-0.753843	0.225524	1	-0.340678	0.635337	1	0.484362	0.547268	1	0.19334	0.637929	0.925905	XH/XS domain-containing protein
Ciclev10000572m	AT5G64550.1	-0.202367	0.74309	1	0.036356	0.885382	1	0.451308	0.391139	1	0.0586603	0.930271	0.991783	loricrin-related
Ciclev10000573m	AT1G43690.1	0.0335886	0.957141	1	-0.0799283	0.877285	1	-0.00799159	0.957005	1	0.143871	0.745066	0.95648	ubiquitin interaction motif-containing protein
Ciclev10000574m	AT4G23180.1	-1.0764	0.0867618	0.689177	0.296255	0.491175	1	-0.330214	0.549176	1	-0.653604	0.239345	0.71379	cysteine-rich RLK (RECEPTOR-like protein kise) 10
Ciclev10000575m	AT2G26920.1	0.372672	0.335828	1	-0.233263	0.464254	1	0.200511	0.622166	1	-0.0659456	0.865321	0.984117	Ubiquitin-associated/translation elongation factor EF1B protein
Ciclev10000576m	AT3G52430.1	-0.413228	0.550068	1	0.668527	0.135778	0.868834	1.32811	0.00546029	0.0814433	0.842835	0.116541	0.529295	alpha/beta-Hydrolases superfamily protein
Ciclev10000577m	AT5G59100.1	-0.660802	0.799977	1	1.05667	0.601645	1	0.418777	0.937266	1	0.855164	0.69076	0.94118	Subtilisin-like serine endopeptidase family protein
Ciclev10000578m	AT1G19870.1	-0.115089	0.774567	1	-0.414808	0.251443	1	-0.0044661	0.893842	1	-0.278513	0.477152	0.868826	IQ-domain 32
Ciclev10000579m	AT4G19010.1	-0.949679	0.737677	1	0.617721	0.757304	1	0.822232	0.841423	1	2.97736	0.304847	0.767883	AMP-dependent synthetase and ligase family protein
Ciclev10000580m	AT4G09660.1	-0.700565	0.806577	1	1.13697	0.640949	1	1.18246	0.722579	1	0.933172	0.66345	0.932813
Ciclev10000581m	AT4G23180.1	-0.185841	0.757935	1	-0.110304	0.826392	1	-1.36956	0.00382114	0.0624604	-0.880959	0.082628	0.443596	cysteine-rich RLK (RECEPTOR-like protein kise) 10
Ciclev10000582m	AT1G72090.1	-0.108515	0.782465	1	-0.229947	0.601158	1	0.00828049	0.899179	1	-0.133873	0.769746	0.962303	Methylthiotransferase
Ciclev10000583m	AT3G02280.1	-0.094291	0.829324	1	-0.462198	0.259519	1	-0.312484	0.435193	1	0.0171846	0.971276	1	Flavodoxin family protein
Ciclev10000584m	AT3G02280.1	-0.094291	0.829324	1	-0.462198	0.259519	1	-0.312484	0.435193	1	0.0171846	0.971276	1	Flavodoxin family protein
Ciclev10000585m	AT1G53570.4	-0.274584	0.498465	1	-0.403844	0.388069	1	-0.474805	0.29693	0.947795	-0.4511	0.214287	0.685715	mitogen-activated protein kise kise kise 3
Ciclev10000586m	AT3G05740.1	-0.978364	0.538282	1	0.341537	0.727075	1	0.330463	0.918926	1	1.55574	0.268365	0.74114	RECQ helicase l1
Ciclev10000587m	AT5G39450.1	-0.516139	0.203259	1	-0.647583	0.0799541	0.666539	-0.254842	0.595986	1	-0.680539	0.0736284	0.41476	F-box family protein
Ciclev10000588m	AT5G39450.1	-0.520614	0.199427	1	-0.652585	0.0784488	0.660157	-0.259058	0.588519	1	-0.686659	0.0707292	0.405939	F-box family protein
Ciclev10000589m	AT1G21700.1	0.65383	0.0927841	0.714055	0.17184	0.69811	1	0.676675	0.0865527	0.521067	0.62096	0.111988	0.519804	SWITCH/sucrose nonfermenting 3C
Ciclev10000590m	AT5G39450.1	-0.526943	0.192806	0.989947	-0.652801	0.0791618	0.663359	-0.255664	0.592386	1	-0.682065	0.0720964	0.41052	F-box family protein
Ciclev10000591m	AT4G08920.1	0.41322	0.315699	1	0.363661	0.431603	1	0.632941	0.0950917	0.551407	0.507366	0.20931	0.680336	cryptochrome 1
Ciclev10000592m	AT5G52560.1	0.46235	0.251289	1	0.352244	0.453404	1	0.536764	0.179545	0.76558	0.48403	0.214301	0.685715	UDP-sugar pyrophosphorylase
Ciclev10000593m	AT1G76890.2	-0.319791	0.468695	1	-1.17923	0.000825263	0.0293674	0.0414393	0.878549	1	-0.285664	0.412483	0.836163	Duplicated homeodomain-like superfamily protein
Ciclev10000594m	AT1G76550.1	0.406433	0.306991	1	0.0617848	0.902938	1	0.171523	0.554518	1	-0.0744421	0.819358	0.975078	Phosphofructokise family protein
Ciclev10000595m	AT1G76550.1	0.406433	0.306991	1	0.0617848	0.902938	1	0.171523	0.554518	1	-0.0744421	0.819358	0.975078	Phosphofructokise family protein
Ciclev10000596m	AT5G45275.1	3.05411	2.31611e-13	1.10645e-10	2.31287	1.27673e-07	2.562e-05	3.13628	1.00487e-13	4.36966e-11	2.62404	1.34967e-10	2.24336e-08	Major facilitator superfamily protein
Ciclev10000597m	AT1G71830.1	-0.905124	0.0976462	0.732778	-0.598563	0.148112	0.906133	0.768902	0.142564	0.689998	-0.281299	0.637794	0.925905	somatic embryogenesis receptor-like kise 1
Ciclev10000598m	AT1G54510.1	-1.42489	0.187492	0.982744	-0.820348	0.315729	1	-0.0194374	0.952734	1	0.166465	0.879679	0.986485	NIMA-related serine/threonine kise 1
Ciclev10000599m	AT1G54510.1	-1.42489	0.187492	0.982744	-0.820348	0.315729	1	-0.0194374	0.952734	1	0.166465	0.879679	0.986485	NIMA-related serine/threonine kise 1
Ciclev10000600m	AT5G49720.1	0.307107	0.698555	1	-0.00195099	0.70012	1	1.32395	0.133847	0.666366	0.879607	0.280489	0.748962	glycosyl hydrolase 9A1
Ciclev10000601m	AT1G43245.1	0.53904	0.318597	1	-0.311446	0.601008	1	0.363756	0.557324	1	0.135767	0.782317	0.964151	SET domain-containing protein
Ciclev10000602m	AT5G27330.1	0.053664	0.9908	1	0.534111	0.498904	1	0.478763	0.748886	1	1.62064	0.0668633	0.394296	Prefoldin chaperone subunit family protein
Ciclev10000603m	AT4G24620.1	-0.713098	0.0554481	0.531118	-0.483081	0.211742	1	-0.339386	0.386528	1	0.379131	0.366105	0.81036	phosphoglucose isomerase 1
Ciclev10000604m	AT1G19715.3	-0.0824876	0.720743	1	0.248147	0.403029	1	0.932788	0.0249443	0.237315	0.609733	0.145579	0.585996	Mannose-binding lectin superfamily protein
Ciclev10000605m	AT1G09900.1	-0.600237	0.106823	0.764071	-0.695986	0.120536	0.818533	-0.753485	0.0526316	0.390284	-0.524116	0.201436	0.67148	Pentatricopeptide repeat (PPR-like) superfamily protein
Ciclev10000606m	AT3G20770.1	-1.69219	2.84009e-05	0.00140628	-1.05081	0.00619174	0.129543	-1.10726	0.00664841	0.09299	-1.38153	0.000350592	0.00826694	Ethylene insensitive 3 family protein
Ciclev10000607m	AT3G20770.1	-1.69219	2.84009e-05	0.00140628	-1.05081	0.00619174	0.129543	-1.10726	0.00664841	0.09299	-1.38153	0.000350592	0.00826694	Ethylene insensitive 3 family protein
Ciclev10000608m	AT3G20770.1	-1.69219	2.84009e-05	0.00140628	-1.05081	0.00619174	0.129543	-1.10726	0.00664841	0.09299	-1.38153	0.000350592	0.00826694	Ethylene insensitive 3 family protein
Ciclev10000609m	AT3G20770.1	-1.69219	2.84009e-05	0.00140628	-1.05081	0.00619174	0.129543	-1.10726	0.00664841	0.09299	-1.38153	0.000350592	0.00826694	Ethylene insensitive 3 family protein
Ciclev10000610m	AT1G11050.1	-1.22176	0.527387	1	0.697556	0.641966	1	0.52489	0.877986	1	0.876926	0.605944	0.916634	Protein kise superfamily protein
Ciclev10000611m	AT1G76400.1	0.0377932	0.885271	1	-0.274076	0.371294	1	0.0772751	0.730165	1	-0.476003	0.211634	0.683305	Ribophorin I
Ciclev10000612m	AT1G34190.1	0.0390244	0.921225	1	0.535845	0.192491	1	-0.205848	0.745053	1	-0.0502552	0.826728	0.97599	C domain containing protein 17
Ciclev10000613m	AT1G30755.1	-1.63008	0.0372487	0.405066	-0.227325	0.912599	1	-1.69553	0.0304163	0.270209	-1.44211	0.0553477	0.353563	Protein of unknown function (DUF668)
Ciclev10000614m	AT2G33640.1	-0.275327	0.741222	1	0.657274	0.426128	1	0.817129	0.36536	1	-0.307346	0.769863	0.962414	DHHC-type zinc finger family protein
Ciclev10000615m	AT1G76550.1	0.399718	0.315547	1	0.0618646	0.904399	1	0.165862	0.566521	1	-0.0654027	0.838712	0.977654	Phosphofructokise family protein
Ciclev10000616m	AT1G22150.1	0.297214	0.51565	1	-0.133744	0.946722	1	0.141902	0.744774	1	0.479984	0.321942	0.781642	sulfate transporter 1;3
Ciclev10000617m	AT3G20770.1	-1.09893	0.00507322	0.0939266	-1.15088	0.00231225	0.0638194	-1.20783	0.00197298	0.037219	-1.07305	0.00403854	0.0552173	Ethylene insensitive 3 family protein
Ciclev10000618m	AT1G11050.1	-0.829276	0.322846	1	1.06149	0.181533	0.983737	-1.33372	0.120987	0.632105	-1.05421	0.16487	0.618956	Protein kise superfamily protein
Ciclev10000619m	AT3G20770.1	-1.09893	0.00507322	0.0939266	-1.15088	0.00231225	0.0638194	-1.20783	0.00197298	0.037219	-1.07305	0.00403854	0.0552173	Ethylene insensitive 3 family protein
Ciclev10000620m	AT5G18570.1	-0.346321	0.331127	1	-0.422701	0.257556	1	-0.643424	0.0872426	0.523876	-0.856204	0.0253321	0.214526	GTP1/OBG family protein
Ciclev10000621m	AT4G24040.1	-0.343952	0.361944	1	-0.532882	0.106685	0.770443	0.639655	0.0955902	0.553659	0.0290645	0.972096	1	trehalase 1
Ciclev10000622m	AT1G09710.1	-0.0801955	0.852078	1	0.24888	0.598032	1	0.00860075	0.938619	1	0.27156	0.512042	0.884839	Homeodomain-like superfamily protein
Ciclev10000623m	AT4G23180.1	-1.09773	0.249092	1	0.882679	0.231002	1	0.465408	0.690689	1	0.768573	0.363053	0.808001	cysteine-rich RLK (RECEPTOR-like protein kise) 10
Ciclev10000624m	AT1G19025.1	0.0233668	0.96625	1	0.47718	0.487902	1	0.660405	0.388122	1	1.00868	0.140642	0.578936	D repair metallo-beta-lactamase family protein
Ciclev10000625m	AT5G58320.2	-0.0230697	0.957493	1	-0.410404	0.369232	1	-0.0588848	0.855123	1	-0.0702573	0.843399	0.978847	Kise interacting (KIP1-like) family protein
Ciclev10000626m	AT1G77280.1	0.407792	0.69114	1	0.331106	0.983205	1	1.35222	0.236241	0.862	0.297832	0.772856	0.963561	Protein kise protein with adenine nucleotide alpha hydrolases-like domain
Ciclev10000627m	AT1G76880.1	-0.958004	0.0156537	0.217421	-1.20589	0.00121239	0.0388617	-0.926349	0.0214357	0.212851	-0.847967	0.0278017	0.228811	Duplicated homeodomain-like superfamily protein
Ciclev10000628m	AT1G08490.1	-1.07493	0.664849	1	0.570578	0.740028	1	0.392954	0.972874	1	3.74692	0.138138	0.574609	chloroplastic NIFS-like cysteine desulfurase
Ciclev10000629m	AT3G48090.1	-0.0219732	0.940373	1	0.340074	0.427391	1	0.991407	0.0930828	0.5453	0.80123	0.232776	0.707567	alpha/beta-Hydrolases superfamily protein
Ciclev10000630m	AT1G56570.1	-0.986847	0.22638	1	0.161144	0.756563	1	-0.234941	0.694311	1	0.10553	0.796277	0.96848	Tetratricopeptide repeat (TPR)-like superfamily protein
Ciclev10000631m	AT5G09860.1	0.251033	0.486248	1	-0.0105063	0.989001	1	0.0346633	0.923468	1	0.093271	0.806674	0.971639	nuclear matrix protein-related
Ciclev10000632m	AT1G09280.1	0.00330152	0.994389	1	-0.0860712	0.874514	1	0.172227	0.748577	1	0.0396411	0.915847	0.990354
Ciclev10000633m	AT5G58320.2	-0.0136143	0.975383	1	-0.418074	0.36042	1	-0.0487916	0.87985	1	-0.0555572	0.874071	0.986046	Kise interacting (KIP1-like) family protein
Ciclev10000634m	AT5G58320.2	-0.0136143	0.975383	1	-0.418074	0.36042	1	-0.0487916	0.87985	1	-0.0555572	0.874071	0.986046	Kise interacting (KIP1-like) family protein
Ciclev10000635m	AT1G36990.1	0.285455	0.507229	1	-0.133323	0.829283	1	0.57136	0.254005	0.889639	0.439759	0.308939	0.771786
Ciclev10000636m	AT1G77280.1	0.368406	0.381834	1	0.0490172	0.952059	1	0.877544	0.0363738	0.306832	0.8562	0.0294267	0.237968	Protein kise protein with adenine nucleotide alpha hydrolases-like domain
Ciclev10000637m	AT4G24290.2	-0.196729	0.74835	1	-0.258186	0.584538	1	0.0996152	0.831284	1	-0.162308	0.734197	0.953126	MAC/Perforin domain-containing protein
Ciclev10000638m	AT1G31920.1	0.97387	0.0191556	0.252336	0.568443	0.216032	1	0.68393	0.0981516	0.560456	0.552679	0.184701	0.648933	Tetratricopeptide repeat (TPR)-like superfamily protein
Ciclev10000639m	AT1G59740.1	2.67439	0.00369297	0.0733791	1.47484	0.080553	0.669186	3.14578	0.000459936	0.0118813	3.87126	1.96258e-05	0.000771116	Major facilitator superfamily protein
Ciclev10000640m	AT1G77990.1	0.537233	0.158689	0.926567	0.0720234	0.965543	1	-0.314748	0.474157	1	-1.01433	0.00736525	0.0881854	STAS domain / Sulfate transporter family
Ciclev10000641m	AT5G42220.1	0.207038	0.546999	1	0.122351	0.772295	1	0.757275	0.0483837	0.369695	0.668187	0.0969107	0.482123	Ubiquitin-like superfamily protein
Ciclev10000642m	AT1G09280.1	0.00616611	0.989751	1	-0.0846209	0.877599	1	0.180002	0.738478	1	0.0342118	0.926087	0.991783
Ciclev10000643m	AT1G31850.1	-1.22144	0.18951	0.984878	-1.68702	0.0309482	0.382348	0.663353	0.44501	1	-0.58791	0.502277	0.880939	S-adenosyl-L-methionine-dependent methyltransferases superfamily protein
Ciclev10000644m	AT1G31850.1	-1.22144	0.18951	0.984878	-1.68702	0.0309482	0.382348	0.663353	0.44501	1	-0.58791	0.502277	0.880939	S-adenosyl-L-methionine-dependent methyltransferases superfamily protein
Ciclev10000645m	AT5G58350.1	-0.7033	0.19927	1	-0.581056	0.490338	1	-1.56524	0.0056946	0.08347	-0.734219	0.16809	0.623602	with no lysine (K) kise 4
Ciclev10000646m	AT1G31850.1	-1.22144	0.18951	0.984878	-1.68702	0.0309482	0.382348	0.663353	0.44501	1	-0.58791	0.502277	0.880939	S-adenosyl-L-methionine-dependent methyltransferases superfamily protein
Ciclev10000647m	AT1G31850.1	-1.22144	0.18951	0.984878	-1.68702	0.0309482	0.382348	0.663353	0.44501	1	-0.58791	0.502277	0.880939	S-adenosyl-L-methionine-dependent methyltransferases superfamily protein
Ciclev10000648m	AT1G31420.2	-0.139923	0.697882	1	-0.256059	0.368862	1	0.747153	0.148356	0.70573	0.472782	0.305505	0.768475	Leucine-rich repeat protein kise family protein
Ciclev10000649m	AT5G26820.1	0.227257	0.659258	1	-0.106956	0.784908	1	0.574223	0.203073	0.812671	0.267538	0.524058	0.888579	iron-regulated protein 3
Ciclev10000650m	AT3G12270.1	0.203065	0.713501	1	0.385313	0.394964	1	0.408607	0.432125	1	0.570713	0.225776	0.699445	protein arginine methyltransferase 3
Ciclev10000651m	AT4G34200.1	-0.130032	0.717347	1	-0.240332	0.417231	1	0.180445	0.673069	1	-0.307147	0.432636	0.8488	D-3-phosphoglycerate dehydrogese
Ciclev10000652m	AT1G38131.1	-0.503899	0.275302	1	-0.756981	0.125903	0.840932	0.930501	0.0523638	0.388723	-1.34385	0.0101907	0.113667	O-fucosyltransferase family protein
Ciclev10000653m	AT4G23180.1	-0.71222	0.451426	1	0.443198	0.473053	1	-1.17481	0.172856	0.751367	0.176909	0.865983	0.984238	cysteine-rich RLK (RECEPTOR-like protein kise) 10
Ciclev10000654m	AT2G38470.1	-0.537859	0.532075	1	1.49536	0.0862476	0.693601	0.392326	0.517887	1	1.19505	0.162382	0.616314	WRKY D-binding protein 33
Ciclev10000655m	AT1G22020.1	-0.484474	0.211121	1	-0.706781	0.053516	0.52636	0.00815699	0.931684	1	-0.413261	0.275172	0.745693	serine hydroxymethyltransferase 6
Ciclev10000656m	AT1G22020.1	-0.484474	0.211121	1	-0.706781	0.053516	0.52636	0.00815699	0.931684	1	-0.413261	0.275172	0.745693	serine hydroxymethyltransferase 6
Ciclev10000657m	AT2G01970.1	0.277691	0.442031	1	-0.200849	0.293374	1	0.925112	0.0135252	0.156997	-0.0981506	0.838264	0.977543	Endomembrane protein 70 protein family
Ciclev10000658m	AT4G33330.1	-0.608486	0.745186	1	0.729268	0.712728	1	-0.107447	0.824884	1	1.76166	0.258938	0.7322	plant glycogenin-like starch initiation protein 3
Ciclev10000659m	AT3G18600.1	0.0131405	0.991889	1	-0.319425	0.544814	1	-0.229246	0.577578	1	-0.172618	0.702233	0.944189	P-loop containing nucleoside triphosphate hydrolases superfamily protein
Ciclev10000660m	AT3G19720.1	0.565182	0.177819	0.969106	0.291592	0.48188	1	0.528934	0.180053	0.766061	0.485603	0.188163	0.652911	P-loop containing nucleoside triphosphate hydrolases superfamily protein
Ciclev10000661m	AT1G21610.1	0.215246	0.595433	1	-0.32181	0.519702	1	-0.380686	0.343663	0.992085	0.0811003	0.828669	0.976362	wound-responsive family protein
Ciclev10000662m	AT5G50350.1	-0.340054	0.44205	1	-0.643983	0.0979396	0.736385	-0.0973765	0.783259	1	-0.220894	0.572057	0.90685
Ciclev10000663m	AT1G75100.1	0.138519	0.807804	1	0.15296	0.710735	1	-0.162671	0.740517	1	0.0868946	0.874385	0.986159	J-domain protein required for chloroplast accumulation response 1
Ciclev10000664m	AT1G54940.1	-0.608589	0.58384	1	0.118268	0.833933	1	1.28421	0.29782	0.949159	1.64076	0.112786	0.520947	plant glycogenin-like starch initiation protein 4
Ciclev10000665m	AT3G05270.1	0.420486	0.295877	1	0.00874339	0.842542	1	0.113198	0.829809	1	0.229479	0.564783	0.904274	Plant protein of unknown function (DUF869)
Ciclev10000666m	AT1G61010.1	-0.302609	0.494874	1	-0.258369	0.54043	1	-0.491406	0.264349	0.904369	-0.231473	0.595869	0.914386	cleavage and polyadenylation specificity factor 73-I
Ciclev10000667m	AT1G71810.1	1.26967	0.00144672	0.0351252	0.9326	0.0141829	0.230357	1.26626	0.00109817	0.0233235	1.64329	2.10648e-05	0.00082277	Protein kise superfamily protein
Ciclev10000668m	AT1G71810.1	1.26967	0.00144672	0.0351252	0.9326	0.0141829	0.230357	1.26626	0.00109817	0.0233235	1.64329	2.10648e-05	0.00082277	Protein kise superfamily protein
Ciclev10000669m	AT1G61010.1	-0.198563	0.733579	1	-0.214166	0.713366	1	-0.408001	0.418125	1	-0.245261	0.619971	0.920805	cleavage and polyadenylation specificity factor 73-I
Ciclev10000670m	AT1G10950.1	0.237625	0.516018	1	-0.0386319	0.718011	1	0.221308	0.472866	1	-0.318575	0.385025	0.821354	transmembrane nine 1
Ciclev10000671m	AT1G21450.1	0.308973	0.415378	1	0.47931	0.259151	1	0.0016697	0.852706	1	-0.123786	0.67452	0.936977	SCARECROW-like 1
Ciclev10000672m	AT1G58025.3	-0.205115	0.595492	1	-0.509209	0.315468	1	-0.485814	0.226256	0.849379	-0.171194	0.70968	0.946486	D-binding bromodomain-containing protein
Ciclev10000673m	AT2G30520.1	0.181348	0.70262	1	-0.774223	0.0256705	0.343688	0.366091	0.300753	0.951315	0.428908	0.293252	0.758503	Phototropic-responsive NPH3 family protein
Ciclev10000674m	AT4G24040.1	-0.343365	0.364236	1	-0.524321	0.111148	0.787087	0.639432	0.0955247	0.553374	0.0375735	0.956134	0.997838	trehalase 1
Ciclev10000675m	AT5G58320.2	-0.0455031	0.907079	1	-0.405018	0.371646	1	-0.00356561	0.963081	1	-0.0192017	0.949337	0.996188	Kise interacting (KIP1-like) family protein
Ciclev10000676m	AT2G30520.1	0.181348	0.70262	1	-0.774223	0.0256705	0.343688	0.366091	0.300753	0.951315	0.428908	0.293252	0.758503	Phototropic-responsive NPH3 family protein
Ciclev10000677m	AT5G58320.2	-0.0455031	0.907079	1	-0.405018	0.371646	1	-0.00356561	0.963081	1	-0.0192017	0.949337	0.996188	Kise interacting (KIP1-like) family protein
Ciclev10000678m	AT5G42350.1	-0.229783	0.721978	1	-0.00989001	0.894629	1	0.478052	0.464062	1	0.137702	0.713322	0.947526	Galactose oxidase/kelch repeat superfamily protein
Ciclev10000679m	AT5G58320.2	-0.0455031	0.907079	1	-0.405018	0.371646	1	-0.00356561	0.963081	1	-0.0192017	0.949337	0.996188	Kise interacting (KIP1-like) family protein
Ciclev10000680m	AT1G03050.1	-1.29443	0.645611	1	0.363736	0.854428	1	0.29579	1	1	3.07241	0.273702	0.744562	ENTH/ANTH/VHS superfamily protein
Ciclev10000681m	AT2G32910.1	0.0188388	0.962995	1	-0.290406	0.466958	1	-0.165364	0.699417	1	-0.0539776	0.868636	0.984877	DCD (Development and Cell Death) domain protein
Ciclev10000682m	AT4G09160.1	-0.722025	0.0682531	0.602799	-0.738837	0.0211639	0.302713	-1.13499	0.0047276	0.0736817	-0.932382	0.0101415	0.11323	SEC14 cytosolic factor family protein / phosphoglyceride transfer family protein
Ciclev10000683m	AT2G32910.1	0.0188388	0.962995	1	-0.290406	0.466958	1	-0.165364	0.699417	1	-0.0539776	0.868636	0.984877	DCD (Development and Cell Death) domain protein
Ciclev10000684m	AT2G32910.1	0.0188388	0.962995	1	-0.290406	0.466958	1	-0.165364	0.699417	1	-0.0539776	0.868636	0.984877	DCD (Development and Cell Death) domain protein
Ciclev10000685m	AT2G32910.1	0.0188388	0.962995	1	-0.290406	0.466958	1	-0.165364	0.699417	1	-0.0539776	0.868636	0.984877	DCD (Development and Cell Death) domain protein
Ciclev10000686m	AT2G34300.1	0.218459	0.751064	1	0.210069	0.999495	1	1.73649	0.0447433	0.351867	1.03182	0.189958	0.655193	S-adenosyl-L-methionine-dependent methyltransferases superfamily protein
Ciclev10000687m	AT2G34300.1	0.218459	0.751064	1	0.210069	0.999495	1	1.73649	0.0447433	0.351867	1.03182	0.189958	0.655193	S-adenosyl-L-methionine-dependent methyltransferases superfamily protein
Ciclev10000688m	AT1G08490.1	-0.773768	0.479354	1	-0.05611	0.860164	1	0.166592	0.962892	1	-0.534768	0.598007	0.914946	chloroplastic NIFS-like cysteine desulfurase
Ciclev10000689m	AT1G57770.1	1.82554	2.70863e-05	0.00136106	1.33515	0.000975029	0.0333889	1.03692	0.0140309	0.16105	0.758238	0.0548933	0.35239	FAD/D(P)-binding oxidoreductase family protein
Ciclev10000690m	AT1G31970.1	-0.476562	0.224257	1	-0.691022	0.192649	1	-0.552133	0.176484	0.759452	-0.17373	0.65669	0.930874	DEA(D/H)-box R helicase family protein
Ciclev10000691m	AT1G22660.1	-0.120338	0.769743	1	-0.368538	0.424349	1	0.276124	0.615649	1	-0.268518	0.577406	0.908302	Polynucleotide adenylyltransferase family protein
Ciclev10000692m	AT1G45207.2	-0.392195	0.710278	1	-0.113408	0.794503	1	0.696305	0.471035	1	0.887571	0.310524	0.772921	Remorin family protein
Ciclev10000693m	AT1G77850.1	-0.0279406	0.988688	1	0.302337	0.684263	1	0.674162	0.343527	0.992085	0.581096	0.36781	0.810827	auxin response factor 17
Ciclev10000694m	AT3G18150.1	-0.390375	0.315264	1	-0.329648	0.391898	1	-0.544884	0.228867	0.852447	-0.844521	0.0506992	0.337543	RNI-like superfamily protein
Ciclev10000695m	AT1G77850.1	-0.0279406	0.988688	1	0.302337	0.684263	1	0.674162	0.343527	0.992085	0.581096	0.36781	0.810827	auxin response factor 17
Ciclev10000696m	AT1G77850.1	-0.0279406	0.988688	1	0.302337	0.684263	1	0.674162	0.343527	0.992085	0.581096	0.36781	0.810827	auxin response factor 17
Ciclev10000697m	AT1G54610.1	-0.0314775	0.955333	1	-0.234721	0.526705	1	0.525045	0.187231	0.780017	0.094782	0.802956	0.970508	Protein kise superfamily protein
Ciclev10000698m	AT1G54610.1	-0.0314775	0.955333	1	-0.234721	0.526705	1	0.525045	0.187231	0.780017	0.094782	0.802956	0.970508	Protein kise superfamily protein
Ciclev10000699m	AT4G19040.1	-0.24986	0.523655	1	-0.601127	0.0695484	0.614057	-0.314797	0.404476	1	-0.452019	0.252541	0.726923	ENHANCED DISEASE RESISTANCE 2
Ciclev10000700m	AT1G45207.2	-0.392195	0.71028	1	-0.113408	0.794505	1	0.693825	0.472328	1	0.887571	0.310529	0.772921	Remorin family protein
Ciclev10000701m	AT1G09980.1	-0.349561	0.401559	1	-0.392839	0.384365	1	0.0254974	0.886952	1	-0.135207	0.747021	0.956841	Putative serine esterase family protein
Ciclev10000702m	AT1G58100.1	0.100624	0.820176	1	-0.259029	0.615811	1	0.336729	0.477433	1	0.511667	0.304923	0.7679	TCP family transcription factor
Ciclev10000703m	AT1G21700.1	0.595428	0.130995	0.843947	0.16889	0.733635	1	0.743344	0.0658373	0.444835	0.65578	0.101549	0.493031	SWITCH/sucrose nonfermenting 3C
Ciclev10000704m	AT1G09195.2	-0.725854	0.227654	1	-0.0239796	0.914346	1	-0.653685	0.17593	0.757779	-0.497208	0.410072	0.834984
Ciclev10000705m	AT3G10720.2	-1.10802	0.567157	1	0.397135	0.855419	1	0.902142	0.637085	1	2.14184	0.239528	0.714003	Plant invertase/pectin methylesterase inhibitor superfamily
Ciclev10000706m	AT1G22460.1	-1.037	0.0126676	0.186403	-1.67932	7.33455e-06	0.000710676	-0.770123	0.0561255	0.406581	-1.6232	4.64791e-05	0.00158553	O-fucosyltransferase family protein
Ciclev10000707m	AT1G20110.1	0.145679	0.690947	1	-0.0993585	0.68935	1	0.379508	0.33313	0.983643	0.356169	0.389704	0.823329	RING/FYVE/PHD zinc finger superfamily protein
Ciclev10000708m	AT1G76270.1	-0.17224	0.694718	1	-0.434773	0.251006	1	-0.116835	0.774044	1	-0.251373	0.540485	0.894599	O-fucosyltransferase family protein
Ciclev10000709m	AT1G75450.1	0.385493	0.556075	1	-0.317739	0.658192	1	-0.219146	0.625626	1	0.58851	0.212676	0.684272	cytokinin oxidase 5
Ciclev10000710m	AT5G57190.1	0.616302	0.143515	0.884464	0.280084	0.44839	1	-0.12305	0.766708	1	0.32343	0.399793	0.830411	phosphatidylserine decarboxylase 2
Ciclev10000711m	AT2G32910.1	-0.123939	0.764326	1	-0.0742273	0.917983	1	0.374477	0.432898	1	0.152134	0.727219	0.951809	DCD (Development and Cell Death) domain protein
Ciclev10000712m	AT1G20110.1	0.146201	0.689966	1	-0.0986602	0.691013	1	0.380373	0.332028	0.983185	0.353576	0.393901	0.826028	RING/FYVE/PHD zinc finger superfamily protein
Ciclev10000713m	AT1G09810.1	-0.632581	0.116045	0.793958	-0.295561	0.440497	1	-0.335051	0.413373	1	-0.644403	0.0868666	0.456001	evolutiorily conserved C-termil region 11
Ciclev10000714m	AT1G09810.1	-0.632581	0.116045	0.793958	-0.295561	0.440497	1	-0.335051	0.413373	1	-0.644403	0.0868666	0.456001	evolutiorily conserved C-termil region 11
Ciclev10000715m	AT4G37420.1	-0.83671	0.738131	1	0.787912	0.704784	1	0.450963	0.941197	1	2.32283	0.346496	0.799073	Domain of unknown function (DUF23)
Ciclev10000716m	AT2G28380.1	-0.778335	0.176473	0.966045	-0.521219	0.357201	1	-0.350307	0.507736	1	-0.377968	0.490445	0.875264	dsR-binding protein 2
Ciclev10000717m	AT1G35510.1	-0.0260624	0.970473	1	0.10503	0.927978	1	1.06282	0.0438464	0.346663	0.577395	0.264838	0.737221	O-fucosyltransferase family protein
Ciclev10000718m	AT1G35510.1	-0.0260624	0.970473	1	0.10503	0.927978	1	1.06282	0.0438464	0.346663	0.577395	0.264838	0.737221	O-fucosyltransferase family protein
Ciclev10000719m	AT1G22540.1	0.14063	0.74778	1	-0.159318	0.638825	1	-0.147534	0.707752	1	-0.277065	0.450191	0.856149	Major facilitator superfamily protein
Ciclev10000720m	AT5G25800.1	0.35046	0.415649	1	0.212546	0.632927	1	-0.102387	0.819147	1	0.302684	0.466061	0.863912	Polynucleotidyl transferase, ribonuclease H-like superfamily protein
Ciclev10000721m	AT1G77140.1	-0.257232	0.568533	1	-0.266234	0.476098	1	-0.151634	0.716977	1	-0.0486093	0.890511	0.987512	vacuolar protein sorting 45
Ciclev10000722m	AT5G42740.1	0.492605	0.189807	0.984878	0.741737	0.0685606	0.609462	0.998554	0.00903488	0.116563	0.776833	0.0482079	0.326058	Sugar isomerase (SIS) family protein
Ciclev10000723m	AT2G20340.1	-0.778222	0.155901	0.918665	0.612729	0.22801	1	0.670223	0.261542	0.900608	-0.0730399	0.753553	0.958345	Pyridoxal phosphate (PLP)-dependent transferases superfamily protein
Ciclev10000724m	AT1G65280.1	-0.344415	0.33792	1	-0.854094	0.0327431	0.396861	-0.552929	0.158865	0.72544	-0.469747	0.244904	0.719331	DJ heat shock N-termil domain-containing protein
Ciclev10000725m	AT1G77250.1	-0.0399532	0.960445	1	0.0957087	0.81686	1	0.28502	0.501781	1	0.25491	0.495406	0.877375	RING/FYVE/PHD-type zinc finger family protein
Ciclev10000726m	AT1G09195.2	-0.725051	0.229417	1	-0.0274127	0.917402	1	-0.650547	0.178948	0.764717	-0.502118	0.405386	0.833214
Ciclev10000727m	AT1G55150.1	-0.0611983	0.872605	1	-0.338786	0.373028	1	0.266078	0.484946	1	0.542739	0.175201	0.635752	DEA(D/H)-box R helicase family protein
Ciclev10000728m	AT5G27380.1	0.251528	0.501479	1	0.000442904	0.869146	1	0.00219569	0.960982	1	-0.14839	0.66375	0.932836	glutathione synthetase 2
Ciclev10000729m	AT1G55150.1	-0.0611983	0.872605	1	-0.338786	0.373028	1	0.266078	0.484946	1	0.542739	0.175201	0.635752	DEA(D/H)-box R helicase family protein
Ciclev10000730m	AT3G48670.1	-0.807678	0.222071	1	-0.280621	0.740369	1	0.444849	0.619368	1	0.182673	0.670194	0.935606	XH/XS domain-containing protein
Ciclev10000731m	AT1G77140.1	-0.243616	0.594155	1	-0.260099	0.487219	1	-0.134963	0.753662	1	-0.0576717	0.875962	0.986386	vacuolar protein sorting 45
Ciclev10000732m	AT5G64330.1	0.259484	0.669965	1	0.219952	0.585597	1	0.628976	0.227842	0.851095	0.809981	0.122799	0.543414	Phototropic-responsive NPH3 family protein
Ciclev10000733m	AT2G18750.1	-0.628027	0.660876	1	1.04591	0.301827	1	0.430899	0.690338	1	1.37371	0.260898	0.732889	Calmodulin-binding protein
Ciclev10000734m	AT5G27220.1	-0.694335	0.172663	0.959276	-0.767717	0.175064	0.970228	-1.14086	0.0308818	0.273271	-1.33651	0.0128525	0.133559	Frigida-like protein
Ciclev10000735m	AT4G19010.1	-0.277314	0.699601	1	0.312272	0.544903	1	0.36162	0.844807	1	-0.0317724	0.970556	1	AMP-dependent synthetase and ligase family protein
Ciclev10000736m	AT1G80830.1	-0.49163	0.816712	1	0.609486	0.691074	1	0.482519	0.871723	1	0.25786	0.804666	0.970691	tural resistance-associated macrophage protein 1
Ciclev10000737m		-0.743841	0.765645	1	0.366522	0.796195	1	0.859191	0.79434	1	15	0.039562	0.290235
Ciclev10000738m	AT1G22540.1	-0.670136	0.192975	0.990065	-1.22645	0.0176765	0.266547	-0.0375134	0.828575	1	0.033281	0.957698	0.998028	Major facilitator superfamily protein
Ciclev10000739m	AT5G49650.1	-0.657194	0.117183	0.798919	-0.573488	0.107634	0.774005	-0.343949	0.445966	1	-0.723936	0.0862582	0.454592	xylulose kise-2
Ciclev10000740m	AT2G13690.1	0.855396	0.0777257	0.651141	0.431109	0.377544	1	0.958867	0.0526976	0.390517	0.998216	0.0445999	0.312651	PRLI-interacting factor, putative
Ciclev10000741m	AT2G38720.1	-0.770372	0.678549	1	0.383117	0.769488	1	0.866632	0.689576	1	2.2725	0.186425	0.650851	microtubule-associated protein 65-5
Ciclev10000742m	AT1G20410.1	0.00813748	0.999674	1	-0.235584	0.598965	1	-0.0490434	0.866611	1	-0.00101302	0.996013	1	Pseudouridine synthase family protein
Ciclev10000743m	AT1G78230.1	3.04022	7.59591e-14	4.15545e-11	1.8782	1.34778e-06	0.000186485	2.85337	3.98739e-12	1.31305e-09	3.95098	3.05991e-20	2.66039e-17	Outer arm dynein light chain 1 protein
Ciclev10000744m	AT5G66980.1	-0.1877	0.633889	1	-0.399127	0.288787	1	-0.12132	0.728081	1	-0.0985626	0.735391	0.953126	AP2/B3-like transcriptiol factor family protein
Ciclev10000745m	AT5G58610.1	-1.0264	0.431184	1	0.611457	0.486586	1	0.336784	0.879589	1	1.28729	0.293157	0.758503	PHD finger transcription factor, putative
Ciclev10000746m	AT5G66980.1	-0.1877	0.633889	1	-0.399127	0.288787	1	-0.12132	0.728081	1	-0.0985626	0.735391	0.953126	AP2/B3-like transcriptiol factor family protein
Ciclev10000747m	AT3G06130.1	-0.898064	0.165058	0.944236	-1.22716	0.0325133	0.394796	0.325141	0.709105	1	0.695771	0.255491	0.729059	Heavy metal transport/detoxification superfamily protein
Ciclev10000748m	AT2G33670.1	-0.651588	0.639557	1	0.529328	0.61988	1	0.651593	0.73112	1	-0.650593	0.781384	0.964151	Seven transmembrane MLO family protein
Ciclev10000749m	AT1G71800.1	-0.0950109	0.803508	1	-0.285216	0.581187	1	0.00605636	0.989225	1	-0.0110314	0.937089	0.993455	cleavage stimulating factor 64
Ciclev10000750m	AT5G16260.1	-0.292916	0.540022	1	-0.188807	0.788618	1	-0.336407	0.375015	1	0.209733	0.579323	0.908967	R binding (RRM/RBD/RNP motifs) family protein
Ciclev10000751m	AT1G58340.1	-0.393794	0.505053	1	-0.0129382	0.727524	1	1.86487	0.0279202	0.255034	1.8757	0.0105249	0.116398	MATE efflux family protein
Ciclev10000752m	AT3G06130.1	-0.898064	0.165058	0.944236	-1.22716	0.0325133	0.394796	0.325141	0.709105	1	0.695771	0.255491	0.729059	Heavy metal transport/detoxification superfamily protein
Ciclev10000753m	AT5G27460.1	0.366724	0.501808	1	0.210063	0.696428	1	0.0473569	0.858201	1	-0.413306	0.404874	0.833214	Tetratricopeptide repeat (TPR)-like superfamily protein
Ciclev10000754m	AT1G21540.1	-0.283954	0.542149	1	-0.517751	0.607058	1	0.133863	0.91362	1	-0.188768	0.672911	0.936123	AMP-dependent synthetase and ligase family protein
Ciclev10000755m	AT1G20560.1	0.119179	0.857427	1	0.185539	0.577644	1	1.05142	0.0594069	0.420397	1.11619	0.0390001	0.287669	acyl activating enzyme 1
Ciclev10000756m	AT5G06100.2	-0.302123	0.430457	1	0.25436	0.51918	1	-0.350512	0.396695	1	0.0700396	0.85151	0.981079	myb domain protein 33
Ciclev10000757m	AT5G43820.1	-0.573586	0.528471	1	-0.326369	0.697347	1	-0.0575178	0.88245	1	0.0768555	0.878864	0.986386	Pentatricopeptide repeat (PPR) superfamily protein
Ciclev10000758m	AT3G05060.1	0.140148	0.776801	1	-0.26179	0.779351	1	-0.869762	0.0368502	0.309914	-0.527387	0.174424	0.63409	NOP56-like pre R processing ribonucleoprotein
Ciclev10000759m	AT1G56310.1	-0.635062	0.21579	1	-0.502571	0.36196	1	-0.611812	0.197518	0.80134	0.104383	0.820017	0.975078	Polynucleotidyl transferase, ribonuclease H-like superfamily protein
Ciclev10000760m	AT4G38430.1	-0.59729	0.698334	1	-0.270852	0.845605	1	0.633208	0.710818	1	0.673828	0.578553	0.908482	rho guanyl-nucleotide exchange factor 1
Ciclev10000761m	AT1G76490.1	0.491671	0.588021	1	0.791915	0.487932	1	2.28601	0.0305615	0.271144	1.84365	0.079174	0.433183	hydroxy methylglutaryl CoA reductase 1
Ciclev10000762m	AT2G46960.2	0.821493	0.0269242	0.321102	0.877246	0.0364198	0.420676	1.02693	0.0118934	0.142999	0.85931	0.0306145	0.243737	cytochrome P450, family 709, subfamily B, polypeptide 1
Ciclev10000763m	AT1G43770.2	-0.17829	0.781173	1	-0.215756	0.612178	1	0.318614	0.671966	1	0.272617	0.653584	0.929758	RING/FYVE/PHD zinc finger superfamily protein
Ciclev10000764m	AT1G20510.1	0.961344	0.0902013	0.703483	0.858263	0.0879646	0.700553	0.760766	0.159736	0.726749	0.755174	0.229925	0.704804	OPC-8:0 CoA ligase1
Ciclev10000765m	AT1G58290.1	0.73702	0.0905462	0.705524	0.660413	0.20946	1	0.658927	0.0577614	0.413358	-0.348719	0.311429	0.773281	Glutamyl-tR reductase family protein
Ciclev10000766m	AT4G24490.1	0.176196	0.698125	1	-0.269967	0.508806	1	-0.0271273	0.977652	1	-0.457648	0.310479	0.772921	RAB geranylgeranyl transferase alpha subunit 1
Ciclev10000767m	AT4G35890.1	-0.057048	0.908552	1	-0.114442	0.699685	1	0.343758	0.379653	1	-0.0736494	0.784478	0.964151	winged-helix D-binding transcription factor family protein
Ciclev10000768m	AT3G57620.1	-0.511959	0.658662	1	0.840009	0.401585	1	0.444364	0.834148	1	-0.371514	0.803065	0.970508	glyoxal oxidase-related protein
Ciclev10000769m	AT2G03220.1	-0.169692	0.731309	1	0.381527	0.399004	1	-1.02968	0.0215356	0.213577	-0.984874	0.0210316	0.188263	fucosyltransferase 1
Ciclev10000770m	AT1G76620.1	-1.39375	0.192403	0.988776	-1.8008	0.053843	0.528158	-0.829617	0.408296	1	-1.63885	0.112945	0.521266	Protein of unknown function, DUF547
Ciclev10000771m	AT5G09970.1	-1.07453	0.671026	1	0.106363	0.916036	1	0.697421	0.854765	1	2.01248	0.384898	0.821289	cytochrome P450, family 78, subfamily A, polypeptide 7
Ciclev10000772m	AT5G57960.1	0.333479	0.443386	1	0.159517	0.670248	1	-0.342178	0.414327	1	-0.372951	0.33241	0.788118	GTP-binding protein, HflX
Ciclev10000773m	AT2G01970.1	0.260783	0.475224	1	-0.23497	0.260348	1	0.902983	0.0160825	0.175737	-0.106058	0.834397	0.977395	Endomembrane protein 70 protein family
Ciclev10000774m	AT1G22460.1	-1.03545	0.0140978	0.202015	-1.69534	7.91143e-06	0.000747355	-0.793452	0.0521966	0.387907	-1.67004	3.62008e-05	0.0012921	O-fucosyltransferase family protein
Ciclev10000775m	AT1G43710.1	0.305118	0.571115	1	-0.238953	0.539466	1	0.209931	0.641884	1	0.207924	0.71471	0.947554	Pyridoxal phosphate (PLP)-dependent transferases superfamily protein
Ciclev10000776m	AT4G34240.1	0.474242	0.280756	1	0.203163	0.581782	1	-0.136576	0.818107	1	-0.185974	0.625697	0.922846	aldehyde dehydrogese 3I1
Ciclev10000777m	AT2G26510.1	-0.441698	0.206542	1	-0.73143	0.0551786	0.535506	-0.263585	0.517553	1	-0.499704	0.171061	0.627539	Xanthine/uracil permease family protein
Ciclev10000778m	AT2G26510.1	-0.441698	0.206542	1	-0.73143	0.0551786	0.535506	-0.263585	0.517553	1	-0.499704	0.171061	0.627539	Xanthine/uracil permease family protein
Ciclev10000779m	AT2G26510.1	-0.441698	0.206542	1	-0.73143	0.0551786	0.535506	-0.263585	0.517553	1	-0.499704	0.171061	0.627539	Xanthine/uracil permease family protein
Ciclev10000780m	AT3G05030.1	1.07331	0.00509852	0.094138	0.781702	0.0467604	0.48599	1.14206	0.00502385	0.0766872	1.21047	0.00206393	0.0333097	sodium hydrogen exchanger 2
Ciclev10000781m	AT3G05030.1	1.07331	0.00509852	0.094138	0.781702	0.0467604	0.48599	1.14206	0.00502385	0.0766872	1.21047	0.00206393	0.0333097	sodium hydrogen exchanger 2
Ciclev10000782m	AT1G22940.1	0.0599341	0.874049	1	0.137249	0.826965	1	0.739545	0.181654	0.769303	0.163345	0.747752	0.956841	thiamin biosynthesis protein, putative
Ciclev10000783m	AT1G76160.1	-1.04475	0.744817	1	-2.26105	0.409371	1	2.74828	0.389152	1	1.45694	0.645227	0.928435	SKU5 similar 5
Ciclev10000784m	AT2G03220.1	0.184098	0.650832	1	0.069453	0.816658	1	-0.732978	0.094871	0.55081	-0.543281	0.222374	0.695432	fucosyltransferase 1
Ciclev10000785m	AT2G30520.1	0.217974	0.630702	1	-0.755961	0.0264325	0.349748	0.383591	0.283926	0.930813	0.462593	0.251336	0.725763	Phototropic-responsive NPH3 family protein
Ciclev10000786m	AT1G22460.1	-1.0374	0.0128707	0.188816	-1.68024	7.67834e-06	0.000741867	-0.764381	0.0585003	0.416239	-1.62259	4.86443e-05	0.00164614	O-fucosyltransferase family protein
Ciclev10000787m	AT2G30520.1	0.217974	0.630702	1	-0.755961	0.0264325	0.349748	0.383591	0.283926	0.930813	0.462593	0.251336	0.725763	Phototropic-responsive NPH3 family protein
Ciclev10000788m	AT2G30300.1	1.3107	0.0482987	0.483957	1.12245	0.072772	0.630375	2.51521	0.000407557	0.0108081	2.02911	0.00212349	0.0340789	Major facilitator superfamily protein
Ciclev10000789m	AT1G20300.1	0.183456	0.777811	1	-0.0315554	0.985039	1	-0.370421	0.342398	0.990253	-0.490113	0.27862	0.747641	Pentatricopeptide repeat (PPR) superfamily protein
Ciclev10000790m	AT5G49970.1	0.339396	0.412246	1	0.386399	0.416148	1	0.241676	0.58334	1	0.146484	0.731768	0.952727	pyridoxin (pyrodoxamine) 5\'-phosphate oxidase
Ciclev10000791m	AT2G16090.1	-0.331679	0.485666	1	0.849592	0.105886	0.768251	-1.43125	0.00708424	0.0979549	-0.560694	0.276187	0.74646	RING/U-box superfamily protein
Ciclev10000792m	AT1G52640.1	-0.791866	0.133841	0.853493	-0.43188	0.506046	1	-0.582797	0.301672	0.952469	-0.964599	0.0907659	0.46667	Pentatricopeptide repeat (PPR) superfamily protein
Ciclev10000793m	AT3G52950.1	-0.192264	0.563312	1	-0.176069	0.822008	1	-0.394204	0.283334	0.930312	-0.162266	0.654597	0.930236	CBS / octicosapeptide/Phox/Bemp1 (PB1) domains-containing protein
Ciclev10000794m	AT1G77110.1	-0.686429	0.670204	1	0.417401	0.735375	1	0.279054	0.928494	1	3.7964	0.0276754	0.228325	Auxin efflux carrier family protein
Ciclev10000795m	AT2G16090.1	-0.331679	0.485666	1	0.849592	0.105886	0.768251	-1.43125	0.00708424	0.0979549	-0.560694	0.276187	0.74646	RING/U-box superfamily protein
Ciclev10000796m	AT1G52640.1	-0.791866	0.133841	0.853493	-0.43188	0.506046	1	-0.582797	0.301672	0.952469	-0.964599	0.0907659	0.46667	Pentatricopeptide repeat (PPR) superfamily protein
Ciclev10000797m	AT1G72040.1	0.0331294	0.936992	1	-0.26499	0.609557	1	-0.122521	0.802952	1	0.209402	0.60849	0.917383	P-loop containing nucleoside triphosphate hydrolases superfamily protein
Ciclev10000798m	AT1G19880.1	-0.442482	0.24107	1	-0.495444	0.195896	1	-0.153874	0.694221	1	-0.406526	0.287758	0.755083	Regulator of chromosome condensation (RCC1) family protein
Ciclev10000799m	AT5G39590.1	0.749407	0.0943	0.719727	0.58156	0.240519	1	0.393213	0.444056	1	0.859168	0.0609935	0.373518	TLD-domain containing nucleolar protein
Ciclev10000800m	AT1G75210.1	0.532299	0.178029	0.969106	0.696881	0.155811	0.927672	0.342195	0.403063	1	0.525378	0.20435	0.674758	HAD-superfamily hydrolase, subfamily IG, 5\'-nucleotidase
Ciclev10000801m	AT4G35890.1	-0.061571	0.898329	1	-0.11476	0.69818	1	0.342205	0.382636	1	-0.0814598	0.769401	0.962261	winged-helix D-binding transcription factor family protein
Ciclev10000802m	AT1G30700.1	2.98235	4.98819e-09	8.95182e-07	2.77896	9.14257e-09	2.95288e-06	4.64233	2.23291e-17	1.54563e-14	5.12959	1.48917e-20	1.57796e-17	FAD-binding Berberine family protein
Ciclev10000803m	AT1G32130.1	-0.417349	0.268955	1	-0.881893	0.0222011	0.312279	-0.43955	0.208994	0.821111	-0.429387	0.276627	0.746746	Transcription elongation factor (TFIIS) family protein
Ciclev10000804m	AT1G72160.1	-0.31322	0.440146	1	-0.737593	0.0320212	0.390203	-0.0593364	0.900631	1	-0.259609	0.47194	0.866246	Sec14p-like phosphatidylinositol transfer family protein
Ciclev10000805m	AT5G45300.1	0.3002	0.454672	1	0.079985	0.952513	1	0.363303	0.320976	0.971514	0.348351	0.394456	0.82628	beta-amylase 2
Ciclev10000806m	AT1G20080.1	-0.909035	0.305458	1	0.292108	0.670635	1	-0.107911	0.716318	1	0.136571	0.832015	0.977374	Calcium-dependent lipid-binding (CaLB domain) family protein
Ciclev10000807m	AT5G08740.1	0.528752	0.191172	0.986954	0.0437394	0.948826	1	0.266273	0.417423	1	0.0219061	0.931319	0.991783	D(P)H dehydrogese C1
Ciclev10000808m	AT1G30700.1	2.98235	4.98819e-09	8.95182e-07	2.77896	9.14257e-09	2.95288e-06	4.64233	2.23291e-17	1.54563e-14	5.12959	1.48917e-20	1.57796e-17	FAD-binding Berberine family protein
Ciclev10000809m	AT4G31940.1	-1.43315	0.00211099	0.0477655	-0.901565	0.110562	0.784413	-1.75004	0.000534941	0.0133217	-1.53282	0.00166151	0.028254	cytochrome P450, family 82, subfamily C, polypeptide 4
Ciclev10000810m	AT4G20820.1	-0.389973	0.673487	1	0.842267	0.162257	0.942135	-0.68392	0.3918	1	0.677167	0.390426	0.824115	FAD-binding Berberine family protein
Ciclev10000811m	AT5G44400.1	-1.36363	0.276733	1	0.396757	0.565893	1	-0.932435	0.415715	1	0.0726711	0.983391	1	FAD-binding Berberine family protein
Ciclev10000812m	AT1G21660.1	-0.73195	0.0635794	0.579363	-0.673097	0.0336707	0.40292	0.000973522	0.99299	1	-0.471887	0.221456	0.694776	Chaperone DJ-domain superfamily protein
Ciclev10000813m	AT4G20820.1	0.254043	0.66541	1	0.868431	0.130292	0.855671	0.75352	0.223888	0.847148	0.251428	0.78405	0.964151	FAD-binding Berberine family protein
Ciclev10000814m	AT4G20820.1	0.503414	0.673642	1	0.186592	0.744091	1	-1.5621	0.24879	0.882526	-0.66016	0.57211	0.90685	FAD-binding Berberine family protein
Ciclev10000815m	AT5G10080.1	-0.179034	0.919197	1	-0.156268	0.821249	1	0.278566	0.794015	1	-0.00973311	0.967307	0.999923	Eukaryotic aspartyl protease family protein
Ciclev10000816m	AT3G05620.1	-0.214543	0.863578	1	0.199522	0.985084	1	0.823147	0.442884	1	0.95038	0.356975	0.803978	Plant invertase/pectin methylesterase inhibitor superfamily
Ciclev10000817m	AT4G20820.1	0.315685	0.743799	1	0.843859	0.414368	1	0.445497	0.745027	1	2.041	0.0881776	0.459412	FAD-binding Berberine family protein
Ciclev10000818m	AT1G09000.1	-0.369431	0.67719	1	-0.637247	0.33732	1	-1.48957	0.0421633	0.337956	2.12136	0.0163026	0.157579	NPK1-related protein kise 1
Ciclev10000819m	AT1G76430.1	1.5608	0.0380224	0.410845	2.60771	0.000603134	0.0228115	-0.466037	0.653201	1	1.33555	0.0926291	0.472311	phosphate transporter 1;9
Ciclev10000820m	AT1G21660.1	-0.730961	0.0639621	0.581315	-0.674112	0.0334646	0.401747	0.000510958	0.993685	1	-0.471508	0.221808	0.695207	Chaperone DJ-domain superfamily protein
Ciclev10000821m	AT1G44446.1	1.19401	0.00363262	0.0725186	0.809742	0.0463925	0.484861	1.78092	5.41437e-06	0.000305565	1.41095	0.000255566	0.00640581	Pheophorbide a oxygese family protein with Rieske [2Fe-2S] domain
Ciclev10000822m	AT2G03220.1	1.68832	1.88424e-05	0.00103351	1.71005	5.21959e-05	0.003278	1.38493	0.000284408	0.00816122	1.32539	0.000676065	0.0140638	fucosyltransferase 1
Ciclev10000823m	AT5G57190.1	0.610852	0.149385	0.901411	0.282799	0.444803	1	-0.125888	0.760858	1	0.32159	0.404811	0.833214	phosphatidylserine decarboxylase 2
Ciclev10000824m	AT5G25070.1	-0.261298	0.603011	1	-0.479404	0.326516	1	-0.780026	0.12984	0.655345	-1.02133	0.0462136	0.318508
Ciclev10000825m	AT5G42650.1	0.255248	0.64515	1	0.86078	0.245177	1	1.26424	0.0401578	0.327343	0.40465	0.615219	0.919358	allene oxide synthase
Ciclev10000826m	AT1G47240.1	0.0202195	0.964484	1	0.0097215	0.874091	1	0.56268	0.381418	1	0.306512	0.652	0.929497	NRAMP metal ion transporter 2
Ciclev10000827m	AT2G21520.2	-0.32393	0.60227	1	-0.0687576	0.685646	1	0.491381	0.388809	1	0.26139	0.65389	0.929844	Sec14p-like phosphatidylinositol transfer family protein
Ciclev10000828m	AT1G22710.1	0.199876	0.604269	1	0.103318	0.74571	1	0.784486	0.046352	0.36092	0.1429	0.823615	0.975705	sucrose-proton symporter 2
Ciclev10000829m	AT2G21520.2	-0.322455	0.604343	1	-0.0703071	0.68368	1	0.491864	0.388411	1	0.26139	0.653899	0.929844	Sec14p-like phosphatidylinositol transfer family protein
Ciclev10000830m	AT1G38131.1	-0.460792	0.323205	1	-0.744316	0.142819	0.890189	0.958119	0.0512032	0.383172	-1.34167	0.0127642	0.133131	O-fucosyltransferase family protein
Ciclev10000831m	AT1G47056.1	-0.240899	0.56192	1	-0.308192	0.378004	1	0.220916	0.553358	1	-0.629169	0.118145	0.532395	VIER F-box proteine 1
Ciclev10000832m	AT3G05350.1	-0.265941	0.420671	1	-0.368008	0.327415	1	-0.542271	0.170937	0.748299	-0.637419	0.0881257	0.459412	Metallopeptidase M24 family protein
Ciclev10000833m	AT1G09810.1	-0.622632	0.119321	0.807447	-0.334995	0.379545	1	-0.362092	0.371678	1	-0.66393	0.0754128	0.420092	evolutiorily conserved C-termil region 11
Ciclev10000834m	AT5G64630.2	0.332168	0.464252	1	-0.0911338	0.837901	1	-0.138615	0.543896	1	0.982484	0.0293613	0.237553	Transducin/WD40 repeat-like superfamily protein
Ciclev10000835m	AT1G22410.1	1.09462	0.230787	1	1.52108	0.184554	0.990624	2.36644	0.0159554	0.174685	0.320853	0.769632	0.962266	Class-II DAHP synthetase family protein
Ciclev10000836m	AT5G20890.1	0.315262	0.423881	1	-0.101195	0.890429	1	0.672628	0.0866203	0.521197	0.735648	0.0556094	0.354104	TCP-1/cpn60 chaperonin family protein
Ciclev10000837m	AT5G49970.1	0.35908	0.387834	1	0.385946	0.424982	1	0.233413	0.59284	1	0.155444	0.714155	0.947526	pyridoxin (pyrodoxamine) 5\'-phosphate oxidase
Ciclev10000838m	AT1G20370.1	0.121778	0.715353	1	-0.11713	0.711357	1	-0.203384	0.670475	1	0.0351662	0.912003	0.989598	Pseudouridine synthase family protein
Ciclev10000839m	AT1G58440.1	0.0536563	0.898449	1	-0.130533	0.640538	1	0.0543694	0.929378	1	-0.224657	0.649177	0.929065	FAD/D(P)-binding oxidoreductase family protein
Ciclev10000840m	AT1G53570.1	-0.233132	0.567444	1	-0.378858	0.414072	1	-0.428559	0.354836	1	-0.370757	0.297007	0.762866	mitogen-activated protein kise kise kise 3
Ciclev10000841m	AT1G47670.1	-0.870142	0.125025	0.826302	-0.694589	0.101891	0.754116	-0.231215	0.664878	1	-0.164882	0.702823	0.944189	Transmembrane amino acid transporter family protein
Ciclev10000842m	AT1G27680.1	1.03643	0.00675948	0.116616	0.757251	0.0631236	0.58236	0.838979	0.0310517	0.274202	0.423735	0.296074	0.761359	ADPGLC-PPase large subunit
Ciclev10000843m	AT1G08960.1	-0.0372788	0.958592	1	-0.131456	0.612376	1	0.859982	0.0599776	0.423112	0.787441	0.097484	0.483612	cation exchanger 11
Ciclev10000844m	AT4G31940.1	0.195237	0.891999	1	-1.8206	0.492613	1	-0.138438	0.916151	1	-0.708821	0.801321	0.970161	cytochrome P450, family 82, subfamily C, polypeptide 4
Ciclev10000845m	AT4G31940.1	-0.808234	0.191463	0.986954	-0.990037	0.0839622	0.682491	-3.72402	1.60282e-09	2.74568e-07	-2.84011	1.68354e-06	9.56203e-05	cytochrome P450, family 82, subfamily C, polypeptide 4
Ciclev10000846m	AT4G31940.1	-0.177862	0.888342	1	0.213964	0.830257	1	-0.645162	0.483676	1	1.31907	0.189651	0.654924	cytochrome P450, family 82, subfamily C, polypeptide 4
Ciclev10000847m	AT1G77220.1	-0.37336	0.339516	1	-0.448061	0.257746	1	-0.284235	0.446615	1	-0.433262	0.260527	0.732571	Protein of unknown function (DUF300)
Ciclev10000848m	AT2G40890.1	5.43213	8.13785e-17	9.20065e-14	5.11243	6.24688e-15	1.24618e-11	5.76822	8.3347e-18	6.89503e-15	6.49358	5.37317e-21	7.00744e-18	cytochrome P450, family 98, subfamily A, polypeptide 3
Ciclev10000849m	AT1G75680.1	0.293135	0.811121	1	-0.252722	0.684098	1	1.81487	0.304827	0.955288	0.654982	0.692721	0.941925	glycosyl hydrolase 9B7
Ciclev10000850m	AT1G34370.1	0.543494	0.154407	0.91639	1.27409	0.00149511	0.0458857	0.101728	0.61865	1	0.369105	0.359941	0.806135	C2H2 and C2HC zinc fingers superfamily protein
Ciclev10000851m	AT4G31940.1	0.917449	0.288868	1	0.104239	0.91966	1	0.515522	0.595046	1	1.44822	0.0834876	0.446115	cytochrome P450, family 82, subfamily C, polypeptide 4
Ciclev10000852m	AT4G31970.1	-0.691617	0.404637	1	-0.0796769	0.934969	1	-1.72156	0.0273638	0.252048	-0.997714	0.193037	0.659829	cytochrome P450, family 82, subfamily C, polypeptide 2
Ciclev10000853m	AT1G34220.2	0.0228335	0.945342	1	0.270615	0.614376	1	-0.0857043	0.893257	1	-0.138392	0.758362	0.959502	Regulator of Vps4 activity in the MVB pathway protein
Ciclev10000854m	AT1G43980.1	-0.856185	0.351403	1	0.00690943	0.89282	1	0.0663081	0.943247	1	0.360299	0.644034	0.928049	Tetratricopeptide repeat (TPR)-like superfamily protein
Ciclev10000855m	AT1G71870.1	-0.672131	0.693208	1	0.521225	0.670663	1	0.800597	0.728457	1	0.949434	0.529133	0.890001	MATE efflux family protein
Ciclev10000856m	AT4G24460.1	-0.215831	0.736465	1	-0.236616	0.554479	1	0.202847	0.840812	1	-0.536232	0.366503	0.810552	CRT (chloroquine-resistance transporter)-like transporter 2
Ciclev10000857m	AT1G77990.1	0.498258	0.188548	0.984732	0.00968766	0.917416	1	-0.2698	0.540188	1	-1.0023	0.00779819	0.092358	STAS domain / Sulfate transporter family
Ciclev10000858m	AT5G64600.1	0.426418	0.366128	1	-0.0237706	0.939737	1	0.729191	0.123711	0.638875	0.385835	0.386022	0.822125	O-fucosyltransferase family protein
Ciclev10000859m	AT3G10660.1	-1.07828	0.474885	1	0.393881	0.746052	1	0.144733	0.972983	1	0.630498	0.615213	0.919358	calmodulin-domain protein kise cdpk isoform 2
Ciclev10000860m	AT4G12320.1	1.25424	0.432129	1	0.320629	0.922483	1	2.10354	0.23999	0.867557	1.79296	0.26609	0.738705	cytochrome P450, family 706, subfamily A, polypeptide 6
Ciclev10000861m	AT1G78130.1	-0.182754	0.852226	1	-0.325825	0.696261	1	-0.212624	0.73653	1	-0.857235	0.247715	0.721981	Major facilitator superfamily protein
Ciclev10000862m	AT3G18670.1	-1.36216	0.664037	1	1.08338	0.691635	1	1.41076	0.6888	1	3.51249	0.25974	0.732388	Ankyrin repeat family protein
Ciclev10000863m	AT5G58370.2	-0.276768	0.547792	1	-0.397305	0.492929	1	-0.407043	0.371485	1	-0.104969	0.871172	0.9853	P-loop containing nucleoside triphosphate hydrolases superfamily protein
Ciclev10000864m	AT5G18475.1	-0.199613	0.748764	1	-0.332483	0.619222	1	-0.0933874	0.858284	1	-0.46761	0.431338	0.848456	Pentatricopeptide repeat (PPR) superfamily protein
Ciclev10000865m	AT4G02630.1	0.0644481	0.830703	1	-0.334104	0.252552	1	0.547417	0.179046	0.764885	0.194503	0.602806	0.91548	Protein kise superfamily protein
Ciclev10000866m	AT3G26300.1	1.67971	0.0445414	0.457084	1.44452	0.165748	0.953038	4.0456	1.54479e-05	0.000732812	3.91127	1.40845e-05	0.000593264	cytochrome P450, family 71, subfamily B, polypeptide 34
Ciclev10000867m	AT5G18475.1	-0.199613	0.748764	1	-0.332483	0.619222	1	-0.0933874	0.858284	1	-0.46761	0.431338	0.848456	Pentatricopeptide repeat (PPR) superfamily protein
Ciclev10000868m	AT5G49820.1	0.489239	0.279162	1	0.487591	0.398768	1	1.22383	0.00984233	0.124937	1.68245	0.000387576	0.00898287	Protein of unknown function, DUF647
Ciclev10000869m	AT5G49820.1	0.489239	0.279162	1	0.487591	0.398768	1	1.22383	0.00984233	0.124937	1.68245	0.000387576	0.00898287	Protein of unknown function, DUF647
Ciclev10000870m	AT1G34190.1	0.0843029	0.827964	1	0.549407	0.174919	0.970192	-0.189568	0.77292	1	-0.0432489	0.84064	0.977925	C domain containing protein 17
Ciclev10000871m	AT5G10920.1	-0.0034301	0.943663	1	0.0445904	0.866918	1	-0.479779	0.253211	0.887967	-0.374006	0.354951	0.80319	L-Aspartase-like family protein
Ciclev10000872m	AT5G26780.1	0.589496	0.166818	0.949293	0.39357	0.556277	1	0.420173	0.34052	0.98954	-0.0597216	0.901445	0.988596	serine hydroxymethyltransferase 2
Ciclev10000873m	AT4G34110.1	0.0791437	0.820617	1	-0.326447	0.405502	1	-0.107179	0.851151	1	-0.188921	0.603441	0.915774	poly(A) binding protein 2
Ciclev10000874m	AT3G06350.1	-0.552748	0.503693	1	0.287049	0.951065	1	-0.703977	0.332118	0.983185	-1.4099	0.0546891	0.351795	dehydroquite dehydratase, putative / shikimate dehydrogese, putative
Ciclev10000875m	AT5G26780.1	0.589496	0.166818	0.949293	0.39357	0.556277	1	0.420173	0.34052	0.98954	-0.0597216	0.901445	0.988596	serine hydroxymethyltransferase 2
Ciclev10000876m	AT5G09890.1	0.0508001	0.87418	1	-0.179405	0.476924	1	0.811662	0.0263733	0.246563	0.227223	0.5254	0.888579	Protein kise family protein
Ciclev10000877m	AT1G09830.1	-0.299463	0.49763	1	-0.569621	0.258662	1	-0.318211	0.499956	1	-0.510534	0.293725	0.759118	Glycimide ribonucleotide (GAR) synthetase
Ciclev10000878m	AT1G28390.1	1.5076	0.019277	0.253229	0.873565	0.165216	0.952074	1.68835	0.0108082	0.133434	1.60908	0.0172298	0.164386	Protein kise superfamily protein
Ciclev10000879m	AT4G33280.1	-0.255557	0.53381	1	-0.377863	0.331406	1	-0.123479	0.726939	1	-0.0240447	0.872766	0.985595	AP2/B3-like transcriptiol factor family protein
Ciclev10000880m	AT4G24530.1	0.244908	0.626928	1	0.0791145	0.928467	1	0.417264	0.523218	1	0.525102	0.30608	0.769377	O-fucosyltransferase family protein
Ciclev10000881m	AT4G33280.1	-0.255557	0.53381	1	-0.377863	0.331406	1	-0.123479	0.726939	1	-0.0240447	0.872766	0.985595	AP2/B3-like transcriptiol factor family protein
Ciclev10000882m	AT4G33280.1	-0.255557	0.53381	1	-0.377863	0.331406	1	-0.123479	0.726939	1	-0.0240447	0.872766	0.985595	AP2/B3-like transcriptiol factor family protein
Ciclev10000883m	AT4G33280.1	-0.255557	0.53381	1	-0.377863	0.331406	1	-0.123479	0.726939	1	-0.0240447	0.872766	0.985595	AP2/B3-like transcriptiol factor family protein
Ciclev10000884m	AT5G25900.1	-0.543128	0.315391	1	-0.513338	0.317603	1	0.846187	0.0736454	0.477246	-0.427323	0.352562	0.802494	GA requiring 3
Ciclev10000885m		0.104742	0.899571	1	0.365044	0.535788	1	0.0737798	0.897521	1	0.667978	0.375305	0.815185
Ciclev10000886m	AT4G31500.1	0.346252	0.687262	1	0.25778	0.812855	1	1.92214	0.0803333	0.499129	0.788724	0.411709	0.835841	cytochrome P450, family 83, subfamily B, polypeptide 1
Ciclev10000887m	AT1G21380.1	0.28537	0.441517	1	0.319669	0.51601	1	0.404471	0.26362	0.903726	0.0977317	0.847671	0.980282	Target of Myb protein 1
Ciclev10000888m	AT1G72090.1	-0.100427	0.801529	1	-0.239015	0.612055	1	0.00165591	0.884725	1	-0.134475	0.774066	0.963674	Methylthiotransferase
Ciclev10000889m	AT1G19440.1	-0.0338199	0.994707	1	-0.108724	0.813404	1	0.614668	0.446199	1	-0.258222	0.766081	0.961514	3-ketoacyl-CoA synthase 4
Ciclev10000890m	AT1G10790.1	-0.299336	0.491763	1	-0.254739	0.484836	1	0.0764648	0.9646	1	-0.035725	0.928162	0.991783
Ciclev10000891m	AT2G01070.1	-0.00125102	0.993045	1	-0.263267	0.511392	1	1.44066	0.120837	0.631855	0.524252	0.531282	0.891261	Lung seven transmembrane receptor family protein
Ciclev10000892m	AT1G22940.1	0.0467353	0.891527	1	0.138348	0.829109	1	0.750307	0.178455	0.763476	0.160452	0.752313	0.957704	thiamin biosynthesis protein, putative
Ciclev10000893m	AT5G45290.1	-0.263128	0.751749	1	-0.371062	0.467026	1	0.650969	0.419493	1	-0.0184886	0.972158	1	RING/U-box superfamily protein
Ciclev10000894m	AT1G71720.1	-0.264546	0.460182	1	-0.103122	0.929154	1	0.247811	0.601107	1	-0.464039	0.264898	0.737221	Nucleic acid-binding proteins superfamily
Ciclev10000895m	AT5G10610.1	-1.51942	0.0320179	0.365282	-0.692251	0.281184	1	-1.01513	0.139633	0.683057	-1.00482	0.11326	0.521937	cytochrome P450, family 81, subfamily K, polypeptide 1
Ciclev10000896m	AT5G43100.1	-0.46278	0.254088	1	-0.485407	0.186527	0.996328	-0.269363	0.572734	1	-0.526374	0.16387	0.618631	Eukaryotic aspartyl protease family protein
Ciclev10000897m	AT1G76040.2	-0.801412	0.147926	0.897722	-0.325384	0.519076	1	0.427299	0.370392	1	-1.0644	0.0476829	0.323625	calcium-dependent protein kise 29
Ciclev10000898m	AT4G24530.1	0.244986	0.626834	1	0.0779636	0.930752	1	0.417264	0.523286	1	0.525102	0.306158	0.769393	O-fucosyltransferase family protein
Ciclev10000899m	AT1G09000.1	-0.357087	0.687486	1	-0.629202	0.337959	1	-1.49285	0.0421967	0.338112	2.05113	0.0195812	0.178665	NPK1-related protein kise 1
Ciclev10000900m	AT1G22940.1	0.0467353	0.891527	1	0.138348	0.829109	1	0.750307	0.178455	0.763476	0.160452	0.752313	0.957704	thiamin biosynthesis protein, putative
Ciclev10000901m	AT1G33980.1	-0.0320047	0.985288	1	-0.379653	0.396837	1	0.0269831	0.986786	1	0.19108	0.627847	0.923295	Smg-4/UPF3 family protein
Ciclev10000902m	AT5G25900.1	-0.584565	0.38854	1	0.0689068	0.929711	1	0.63449	0.372413	1	-0.159859	0.826919	0.976057	GA requiring 3
Ciclev10000903m	AT3G06350.1	-0.556511	0.500346	1	0.254028	0.979954	1	-0.723482	0.318658	0.968567	-1.40789	0.0534689	0.347323	dehydroquite dehydratase, putative / shikimate dehydrogese, putative
Ciclev10000904m	AT5G08740.1	0.511624	0.206895	1	0.0482244	0.942251	1	0.265808	0.418872	1	0.0198721	0.933067	0.992222	D(P)H dehydrogese C1
Ciclev10000905m	AT1G75130.1	-0.0840285	0.972081	1	0.22507	0.717031	1	-0.138186	0.825573	1	0.511906	0.522497	0.888325	cytochrome P450, family 721, subfamily A, polypeptide 1
Ciclev10000906m	AT4G35230.1	-0.122595	0.785063	1	-0.265008	0.441393	1	-0.225933	0.585492	1	-0.418768	0.255209	0.729005	BR-sigling kise 1
Ciclev10000907m	AT1G76270.1	-0.204455	0.648153	1	-0.415273	0.271439	1	-0.117456	0.771285	1	-0.195937	0.641027	0.927394	O-fucosyltransferase family protein
Ciclev10000908m	AT1G22460.1	-1.03589	0.0143099	0.203849	-1.696	8.30266e-06	0.000777812	-0.78696	0.0546322	0.399477	-1.66862	3.82228e-05	0.00135147	O-fucosyltransferase family protein
Ciclev10000909m	AT4G24250.1	0.676023	0.328644	1	0.92577	0.171914	0.963778	0.993065	0.160928	0.728635	1.11328	0.0939755	0.4756	Seven transmembrane MLO family protein
Ciclev10000910m	AT4G16580.1	0.159931	0.706481	1	0.0909489	0.796643	1	-0.00494753	0.961934	1	0.159841	0.691833	0.941614	Protein phosphatase 2C family protein
Ciclev10000911m	AT1G58440.1	0.0538742	0.900737	1	-0.118453	0.655219	1	0.0710034	0.905527	1	-0.249958	0.618888	0.920567	FAD/D(P)-binding oxidoreductase family protein
Ciclev10000912m	AT5G45290.1	-0.254033	0.760729	1	-0.375641	0.461187	1	0.658148	0.412696	1	-0.0184886	0.972103	1	RING/U-box superfamily protein
Ciclev10000913m		-0.661122	0.44045	1	0.0372924	0.997629	1	1.91633	0.00954055	0.121882	0.630686	0.37625	0.816035
Ciclev10000914m	AT1G77280.1	0.370527	0.394747	1	0.0970898	0.844709	1	1.02907	0.0213785	0.212519	0.99395	0.0179336	0.169338	Protein kise protein with adenine nucleotide alpha hydrolases-like domain
Ciclev10000915m	AT1G11870.2	0.342725	0.450233	1	0.154674	0.693454	1	-0.141959	0.800518	1	-0.291363	0.452689	0.857364	Seryl-tR synthetase
Ciclev10000916m	AT4G16580.1	0.180505	0.667283	1	0.131386	0.720472	1	0.0248292	0.966711	1	0.179026	0.651167	0.929415	Protein phosphatase 2C family protein
Ciclev10000917m	AT5G12890.1	0.934469	0.479454	1	0.497219	0.832312	1	1.77009	0.225337	0.84856	2.0588	0.152918	0.599764	UDP-Glycosyltransferase superfamily protein
Ciclev10000918m	AT4G37370.1	-2.34393	2.93284e-07	2.69583e-05	-2.49861	1.44028e-08	4.36108e-06	-1.89384	1.05667e-05	0.000548012	-1.79797	3.72667e-05	0.0013218	cytochrome P450, family 81, subfamily D, polypeptide 8
Ciclev10000919m	AT4G38470.1	-1.19718	0.00625548	0.109877	-0.379832	0.448464	1	-0.444702	0.240818	0.869129	-0.343986	0.361984	0.807244	ACT-like protein tyrosine kise family protein
Ciclev10000920m	AT5G27540.1	0.0896827	0.828424	1	-0.153372	0.817712	1	-0.142314	0.73873	1	-0.00917792	0.979014	1	MIRO-related GTP-ase 1
Ciclev10000921m	AT2G30490.1	0.923674	0.0173041	0.234581	0.527915	0.25259	1	0.512764	0.204687	0.816579	0.195296	0.67815	0.937981	cinmate-4-hydroxylase
Ciclev10000922m	AT3G18150.1	-0.382154	0.349275	1	-0.307851	0.444577	1	-0.545017	0.247316	0.880018	-0.880133	0.0530734	0.345946	RNI-like superfamily protein
Ciclev10000923m	AT1G31910.1	0.244263	0.530366	1	0.130619	0.914411	1	0.00405598	0.957902	1	0.0111878	0.989955	1	GHMP kise family protein
Ciclev10000924m	AT4G31500.1	1.96939	0.0297763	0.345638	1.60272	0.0550654	0.535506	1.49048	0.0874404	0.523993	1.6773	0.0760676	0.421661	cytochrome P450, family 83, subfamily B, polypeptide 1
Ciclev10000925m	AT1G22360.1	-1.54486	0.0765431	0.644584	-0.345207	0.660058	1	-0.690525	0.368235	1	-1.21416	0.154103	0.601675	UDP-glucosyl transferase 85A2
Ciclev10000926m	AT4G37370.1	-0.681316	0.621248	1	-0.203078	0.922959	1	0.616652	0.669251	1	-0.327036	0.808854	0.972646	cytochrome P450, family 81, subfamily D, polypeptide 8
Ciclev10000927m	AT1G44110.1	-0.301004	0.805653	1	0.40911	0.58928	1	0.444499	0.707098	1	0.933934	0.393513	0.825702	Cyclin A1;1
Ciclev10000928m	AT3G02100.1	0.731651	0.0670958	0.596335	0.339249	0.432822	1	0.716785	0.0512162	0.383172	0.960938	0.0191308	0.175939	UDP-Glycosyltransferase superfamily protein
Ciclev10000929m	AT1G76550.1	0.436604	0.269118	1	0.0621009	0.902746	1	0.169072	0.546196	1	-0.061467	0.845608	0.979644	Phosphofructokise family protein
Ciclev10000930m	AT2G44020.1	0.414136	0.41503	1	0.0209996	0.945928	1	-0.215082	0.661823	1	-0.284034	0.600068	0.914946	Mitochondrial transcription termition factor family protein
Ciclev10000931m	AT1G35670.1	-0.485025	0.265852	1	-0.760282	0.0864396	0.69471	-0.848168	0.0698358	0.462184	-0.752887	0.0735706	0.414604	calcium-dependent protein kise 2
Ciclev10000932m	AT1G77360.1	-0.292251	0.658216	1	-0.351087	0.546889	1	0.29856	0.72886	1	0.0106254	0.990197	1	Tetratricopeptide repeat (TPR)-like superfamily protein
Ciclev10000933m	AT4G24250.1	0.704496	0.368719	1	0.978941	0.2037	1	1.16226	0.154998	0.7181	1.69007	0.0284943	0.232525	Seven transmembrane MLO family protein
Ciclev10000934m	AT4G37370.1	-0.116532	0.776713	1	-0.655672	0.236408	1	0.0735243	0.893602	1	1.61114	0.00193436	0.0316556	cytochrome P450, family 81, subfamily D, polypeptide 8
Ciclev10000935m	AT2G01860.1	-0.547393	0.281149	1	-0.574783	0.314833	1	-0.705446	0.200553	0.807783	-0.62924	0.220331	0.693258	Tetratricopeptide repeat (TPR)-like superfamily protein
Ciclev10000936m	AT1G34190.1	0.102706	0.789621	1	0.555099	0.169593	0.960581	-0.190065	0.771652	1	-0.0468966	0.833989	0.977395	C domain containing protein 17
Ciclev10000937m	AT1G76400.1	0.00291068	0.960122	1	-0.311547	0.327065	1	0.0467707	0.790656	1	-0.453757	0.261512	0.733887	Ribophorin I
Ciclev10000938m	AT4G08310.1	-0.165068	0.667803	1	-0.612715	0.11536	0.802789	-0.672813	0.0882608	0.527072	-0.381265	0.316568	0.77784
Ciclev10000939m	AT1G47840.1	0.142902	0.87335	1	0.527501	0.601254	1	1.29998	0.269772	0.912185	1.13278	0.272606	0.743711	hexokise 3
Ciclev10000940m	AT4G08250.1	-0.64798	0.73974	1	0.729694	0.602152	1	0.177998	0.964213	1	3.88301	0.054216	0.349633	GRAS family transcription factor
Ciclev10000941m	AT1G09960.1	0.658	0.179647	0.972744	0.515173	0.276932	1	0.702847	0.159998	0.72695	0.708387	0.142896	0.582625	sucrose transporter 4
Ciclev10000942m	AT1G22020.1	-0.447989	0.245813	1	-0.723689	0.0482118	0.49346	0.0149546	0.912701	1	-0.407044	0.27866	0.747641	serine hydroxymethyltransferase 6
Ciclev10000943m	AT1G76550.1	0.427545	0.279387	1	0.0621775	0.904321	1	0.162635	0.560003	1	-0.0516739	0.866689	0.984744	Phosphofructokise family protein
Ciclev10000944m	AT3G02100.1	0.567698	0.112404	0.782536	0.186197	0.592673	1	1.14966	0.013907	0.159944	0.782542	0.113731	0.522925	UDP-Glycosyltransferase superfamily protein
Ciclev10000945m	AT4G24330.1	0.456982	0.26727	1	-0.258384	0.529427	1	0.241296	0.521576	1	-0.0266351	0.864997	0.984117	Protein of unknown function (DUF1682)
Ciclev10000946m	AT1G12220.1	-0.633493	0.634021	1	0.898142	0.374926	1	0.797937	0.561924	1	0.427476	0.668587	0.934748	Disease resistance protein (CC-NBS-LRR class) family
Ciclev10000947m	AT1G47530.1	0.114583	0.838811	1	1.01046	0.119847	0.816511	-0.501995	0.370902	1	-0.237014	0.715975	0.94803	MATE efflux family protein
Ciclev10000948m	AT4G35090.1	-1.08911	0.0627617	0.575347	-1.04623	0.0598894	0.563492	-0.813133	0.19821	0.802342	-1.4638	0.0114325	0.122753	catalase 2
Ciclev10000949m	AT1G44170.1	0.219168	0.511008	1	0.138698	0.765833	1	-1.35659	0.00413173	0.0664486	-0.649988	0.1441	0.583954	aldehyde dehydrogese 3H1
Ciclev10000950m	AT5G65380.1	-0.431079	0.420225	1	-0.119358	0.941326	1	-0.320145	0.50183	1	-0.641217	0.24464	0.719103	MATE efflux family protein
Ciclev10000951m	AT4G35090.1	2.59621	3.95924e-05	0.00182707	2.02667	0.000767764	0.0276991	1.15258	0.0499117	0.376871	1.59058	0.00759436	0.0903372	catalase 2
Ciclev10000952m	AT1G76710.1	0.197906	0.687064	1	-0.137163	0.833929	1	-0.118986	0.813391	1	0.00545076	0.993264	1	SET domain group 26
Ciclev10000953m	AT4G24620.1	-0.663671	0.0792893	0.658293	-0.48785	0.207523	1	-0.262851	0.498189	1	0.459906	0.27297	0.7439	phosphoglucose isomerase 1
Ciclev10000954m	AT2G01170.1	-0.857308	0.425151	1	-0.0894005	0.965588	1	0.00188699	0.840026	1	0.182875	0.848717	0.980646	bidirectiol amino acid transporter 1
Ciclev10000955m	AT1G56350.1	-0.909802	0.183989	0.978172	-0.588925	0.46736	1	-0.356731	0.526433	1	-0.634507	0.3456	0.798704	Peptide chain release factor 2
Ciclev10000956m	AT5G24910.1	0.816965	0.0278488	0.329465	0.880516	0.0350261	0.409276	1.03816	0.0108124	0.133434	0.870776	0.0286129	0.233055	cytochrome P450, family 714, subfamily A, polypeptide 1
Ciclev10000957m	AT5G50350.1	-0.307381	0.507156	1	-0.704134	0.0889354	0.70273	-0.222199	0.569415	1	-0.260596	0.525675	0.888579
Ciclev10000958m	AT1G22360.1	-1.32296	0.166038	0.946377	-0.613813	0.39214	1	0.32664	0.805249	1	-1.09078	0.266562	0.739018	UDP-glucosyl transferase 85A2
Ciclev10000959m	AT1G20410.1	0.0314181	0.955391	1	-0.216499	0.622563	1	-0.0749302	0.821443	1	-0.0247919	0.963955	0.999717	Pseudouridine synthase family protein
Ciclev10000960m	AT3G05165.1	0.295127	0.390446	1	0.229501	0.634227	1	0.601457	0.111416	0.604833	0.374322	0.354217	0.802699	Major facilitator superfamily protein
Ciclev10000961m	AT1G31830.1	0.349771	0.675373	1	0.0687181	1	1	1.00546	0.253836	0.889253	1.25235	0.134759	0.567426	Amino acid permease family protein
Ciclev10000962m	AT5G63910.1	-0.168344	0.66416	1	-0.517654	0.159693	0.935877	-0.967876	0.0214106	0.212776	-0.704107	0.0731489	0.41398	farnesylcysteine lyase
Ciclev10000963m	AT5G09300.1	-0.0775325	0.872044	1	-0.173807	0.685713	1	-0.682498	0.0827411	0.507523	-0.270656	0.446919	0.854139	Thiamin diphosphate-binding fold (THDP-binding) superfamily protein
Ciclev10000964m	AT1G44350.1	-0.149624	0.936254	1	1.57903	0.0188948	0.279695	0.636262	0.309124	0.95901	0.848539	0.200187	0.670349	IAA-leucine resistant (ILR)-like gene 6
Ciclev10000965m	AT5G51340.1	-0.572319	0.186893	0.980822	-0.589752	0.178566	0.977196	-0.37612	0.389573	1	-0.571797	0.189961	0.655193	Tetratricopeptide repeat (TPR)-like superfamily protein
Ciclev10000966m	AT1G77220.1	-0.37466	0.333751	1	-0.445323	0.256667	1	-0.273624	0.460875	1	-0.407867	0.289459	0.756103	Protein of unknown function (DUF300)
Ciclev10000967m	AT4G37330.1	1.19244	0.00644648	0.112533	0.772899	0.0424956	0.461169	0.54759	0.236887	0.86316	1.1628	0.00779268	0.092325	cytochrome P450, family 81, subfamily D, polypeptide 4
Ciclev10000968m	AT3G63470.1	0.989986	0.0127187	0.186993	0.593811	0.0728969	0.631134	0.995361	0.0116528	0.140974	1.06111	0.00637166	0.0787929	serine carboxypeptidase-like 40
Ciclev10000969m	AT1G77220.1	-0.37466	0.333751	1	-0.445323	0.256667	1	-0.273624	0.460875	1	-0.407867	0.289459	0.756103	Protein of unknown function (DUF300)
Ciclev10000970m	AT1G19860.1	0.106064	0.806885	1	0.15742	0.677721	1	0.547878	0.198387	0.80278	0.654192	0.14016	0.578029	Zinc finger C-x8-C-x5-C-x3-H type family protein
Ciclev10000971m	AT1G77220.1	-0.37466	0.333751	1	-0.445323	0.256667	1	-0.273624	0.460875	1	-0.407867	0.289459	0.756103	Protein of unknown function (DUF300)
Ciclev10000972m	AT1G77220.1	-0.37466	0.333751	1	-0.445323	0.256667	1	-0.273624	0.460875	1	-0.407867	0.289459	0.756103	Protein of unknown function (DUF300)
Ciclev10000973m	AT1G55150.1	-0.0729495	0.848605	1	-0.339554	0.369278	1	0.266962	0.487957	1	0.587986	0.142336	0.581641	DEA(D/H)-box R helicase family protein
Ciclev10000974m	AT1G77220.1	-0.37466	0.333751	1	-0.445323	0.256667	1	-0.273624	0.460875	1	-0.407867	0.289459	0.756103	Protein of unknown function (DUF300)
Ciclev10000975m	AT5G24750.1	-0.0273651	0.925243	1	-0.0812786	0.982639	1	-0.102413	0.757158	1	0.170187	0.713892	0.947526	UDP-Glycosyltransferase superfamily protein
Ciclev10000976m	AT2G33860.1	-0.0937083	0.691973	1	-0.329963	0.637376	1	-0.0658747	0.771839	1	0.101606	0.813783	0.973874	Transcriptiol factor B3 family protein / auxin-responsive factor AUX/IAA-related
Ciclev10000977m	AT1G71880.1	0.254229	0.506858	1	0.110263	0.733939	1	0.797197	0.0422311	0.338307	0.108749	0.891707	0.987512	sucrose-proton symporter 1
Ciclev10000978m	AT1G09300.1	-0.197313	0.647228	1	-0.214577	0.756903	1	-0.898006	0.043417	0.344646	-0.735492	0.0880931	0.459336	Metallopeptidase M24 family protein
Ciclev10000979m	AT3G28670.1	-0.223063	0.618039	1	-0.538451	0.215135	1	-0.226366	0.652926	1	-0.282606	0.553448	0.899115	oxidoreductase, zinc-binding dehydrogese family protein
Ciclev10000980m	AT5G27350.1	-0.182083	0.820086	1	-0.630203	0.174116	0.969112	0.0698872	0.967679	1	-0.414555	0.468438	0.864709	Major facilitator superfamily protein
Ciclev10000981m	AT5G49630.1	1.58673	9.3559e-05	0.00381869	0.887244	0.018531	0.276116	0.640607	0.0863798	0.520431	0.731305	0.0621212	0.377222	amino acid permease 6
Ciclev10000982m	AT3G50700.1	-0.237411	0.564088	1	-0.763594	0.082935	0.677892	-0.447979	0.259982	0.898152	-0.479067	0.242168	0.716475	indetermite(ID)-domain 2
Ciclev10000983m	AT5G04980.2	-1.05197	0.130889	0.843557	-0.118596	0.839117	1	-0.412285	0.45975	1	-0.601841	0.313878	0.775784	Dse I-like superfamily protein
Ciclev10000984m	AT1G09020.1	-0.171551	0.710376	1	-0.44713	0.224768	1	-0.164502	0.663667	1	0.20952	0.612822	0.918151	homolog of yeast sucrose nonfermenting 4
Ciclev10000985m	AT1G47330.1	0.765436	0.0556096	0.532214	0.60413	0.321303	1	1.22727	0.00495997	0.0760544	1.24682	0.00335266	0.0481296	CBS domain-containing protein with a domain of unknown function (DUF21)
Ciclev10000986m	AT5G09220.1	-0.925989	0.637086	1	0.53435	0.697687	1	1.13796	0.565279	1	0.933726	0.569681	0.905675	amino acid permease 2
Ciclev10000987m	AT5G51340.1	-0.577965	0.189766	0.984878	-0.568051	0.201148	1	-0.390945	0.375777	1	-0.560802	0.204208	0.674606	Tetratricopeptide repeat (TPR)-like superfamily protein
Ciclev10000988m	AT3G18970.1	-0.532872	0.500923	1	0.156882	0.704434	1	-0.399804	0.553361	1	-0.112747	0.887644	0.987512	mitochondrial editing factor 20
Ciclev10000989m	AT1G77360.1	-0.032505	0.940052	1	-0.267115	0.608174	1	-0.0857719	0.806871	1	-0.257317	0.603883	0.915774	Tetratricopeptide repeat (TPR)-like superfamily protein
Ciclev10000990m	AT1G77360.1	-0.032505	0.940052	1	-0.267115	0.608174	1	-0.0857719	0.806871	1	-0.257317	0.603883	0.915774	Tetratricopeptide repeat (TPR)-like superfamily protein
Ciclev10000991m	AT1G77380.1	0.536167	0.4115	1	1.76889	0.00655758	0.134454	-0.232737	0.986796	1	-1.26829	0.0430948	0.305575	amino acid permease 3
Ciclev10000992m	AT1G76660.1	-0.584169	0.52702	1	-0.690321	0.30237	1	0.563511	0.52667	1	-0.338948	0.728708	0.952138
Ciclev10000993m	AT1G77360.1	-0.032505	0.940052	1	-0.267115	0.608174	1	-0.0857719	0.806871	1	-0.257317	0.603883	0.915774	Tetratricopeptide repeat (TPR)-like superfamily protein
Ciclev10000994m	AT1G77360.1	-0.032505	0.940052	1	-0.267115	0.608174	1	-0.0857719	0.806871	1	-0.257317	0.603883	0.915774	Tetratricopeptide repeat (TPR)-like superfamily protein
Ciclev10000995m	AT1G77360.1	-0.032505	0.940052	1	-0.267115	0.608174	1	-0.0857719	0.806871	1	-0.257317	0.603883	0.915774	Tetratricopeptide repeat (TPR)-like superfamily protein
Ciclev10000996m	AT1G31830.1	0.520763	0.282854	1	0.577909	0.161806	0.941288	-0.0913036	0.818075	1	0.442779	0.347608	0.799219	Amino acid permease family protein
Ciclev10000997m	AT1G34270.1	0.0180695	0.961856	1	0.354562	0.498179	1	0.688574	0.136836	0.675577	0.426406	0.414779	0.837488	Exostosin family protein
Ciclev10000998m	AT5G42240.1	-0.410548	0.319829	1	0.142071	0.815625	1	-0.233872	0.760325	1	-0.0176854	0.908753	0.989598	serine carboxypeptidase-like 42
Ciclev10000999m	AT5G58380.1	1.38323	0.000414311	0.012469	0.813428	0.0286291	0.366146	1.55433	0.000137877	0.00463645	1.92699	1.76424e-06	9.9537e-05	SOS3-interacting protein 1
Ciclev10001000m	AT5G58380.1	1.38323	0.000414311	0.012469	0.813428	0.0286291	0.366146	1.55433	0.000137877	0.00463645	1.92699	1.76424e-06	9.9537e-05	SOS3-interacting protein 1
Ciclev10001001m	AT4G08540.1	0.0688788	0.871372	1	-0.119219	0.703101	1	0.0261127	0.972636	1	-0.0266728	0.975788	1	D-directed R polymerase II protein
Ciclev10001002m	AT2G33630.1	-0.09455	0.8748	1	-0.048641	0.803029	1	0.34807	0.563084	1	0.420095	0.429146	0.847247	D(P)-binding Rossmann-fold superfamily protein
Ciclev10001003m	AT4G08540.1	0.0688788	0.871372	1	-0.119219	0.703101	1	0.0261127	0.972636	1	-0.0266728	0.975788	1	D-directed R polymerase II protein
Ciclev10001004m	AT1G75210.1	0.546624	0.172258	0.958441	0.704003	0.156669	0.929539	0.358928	0.381824	1	0.474828	0.257487	0.730937	HAD-superfamily hydrolase, subfamily IG, 5\'-nucleotidase
Ciclev10001005m	AT1G16570.1	-0.0983871	0.825508	1	-0.0569141	0.867372	1	-0.116535	0.727562	1	-0.0935371	0.863258	0.984117	UDP-Glycosyltransferase superfamily protein
Ciclev10001006m	AT4G08540.1	0.0688788	0.871372	1	-0.119219	0.703101	1	0.0261127	0.972636	1	-0.0266728	0.975788	1	D-directed R polymerase II protein
Ciclev10001007m	AT1G19920.1	2.25889	4.3751e-08	5.4653e-06	1.88508	4.72639e-06	0.000495349	2.80641	2.01163e-11	5.78225e-09	2.93964	1.9632e-12	4.75487e-10	Pseudouridine synthase/archaeosine transglycosylase-like family protein
Ciclev10001008m	AT1G28210.2	0.149588	0.767343	1	0.44789	0.257135	1	0.111767	0.830318	1	0.286335	0.491744	0.875567	DJ heat shock family protein
Ciclev10001009m	AT4G08540.1	0.0688788	0.871372	1	-0.119219	0.703101	1	0.0261127	0.972636	1	-0.0266728	0.975788	1	D-directed R polymerase II protein
Ciclev10001010m	AT1G47530.1	0.109816	0.843476	1	1.00299	0.121729	0.825312	-0.493419	0.373928	1	-0.217137	0.744153	0.95648	MATE efflux family protein
Ciclev10001011m	AT3G19770.1	0.112167	0.831341	1	-0.366274	0.408371	1	-0.199213	0.698231	1	-0.504524	0.325386	0.784379	Vacuolar sorting protein 9 (VPS9) domain
Ciclev10001012m	AT4G24040.1	-0.368924	0.342909	1	-0.613839	0.0862355	0.693601	0.601618	0.12874	0.652093	0.0233791	0.975467	1	trehalase 1
Ciclev10001013m	AT4G01070.1	-0.404111	0.65685	1	-0.168808	1	1	0.367292	0.776501	1	0.185536	0.781402	0.964151	UDP-Glycosyltransferase superfamily protein
Ciclev10001014m	AT3G54470.1	-0.171377	0.724464	1	0.0666881	0.873939	1	-0.715929	0.0607966	0.42667	-0.374	0.363849	0.808427	uridine 5\'-monophosphate synthase / UMP synthase (PYRE-F) (UMPS)
Ciclev10001015m	AT1G19270.1	-0.79008	0.380311	1	0.583511	0.510014	1	-0.0818364	0.946036	1	-0.168199	0.828329	0.976361	DA1
Ciclev10001016m	AT5G26310.1	-0.559226	0.475802	1	0.783432	0.227679	1	0.486864	0.482655	1	0.571081	0.412427	0.836149	UDP-Glycosyltransferase superfamily protein
Ciclev10001017m	AT5G66730.1	-0.192658	0.716015	1	-0.385358	0.603481	1	-0.199309	0.692841	1	-0.0644455	0.928947	0.991783	C2H2-like zinc finger protein
Ciclev10001018m	AT5G46410.2	-0.250349	0.576195	1	-0.359335	0.485097	1	-0.463175	0.323047	0.973324	-0.611415	0.140051	0.577859	SCP1-like small phosphatase 4
Ciclev10001019m	AT1G43710.1	0.440231	0.433704	1	-0.248448	0.53196	1	0.240991	0.611578	1	0.244938	0.672575	0.936098	Pyridoxal phosphate (PLP)-dependent transferases superfamily protein
Ciclev10001020m	AT5G20710.1	-1.65344	0.405666	1	0.669585	0.645903	1	0.039119	0.916163	1	0.258606	0.849748	0.980681	beta-galactosidase 7
Ciclev10001021m	AT1G54990.1	-1.11654	0.0227678	0.286705	-0.854599	0.070485	0.618975	-0.909808	0.06177	0.430432	-1.15304	0.0175216	0.166067	alpha/beta-Hydrolases superfamily protein
Ciclev10001022m	AT5G46410.2	-0.250349	0.576195	1	-0.359335	0.485097	1	-0.463175	0.323047	0.973324	-0.611415	0.140051	0.577859	SCP1-like small phosphatase 4
Ciclev10001023m	AT1G22040.1	-0.640306	0.176389	0.965739	-0.907842	0.0407964	0.451806	0.225703	0.659268	1	-0.457756	0.303124	0.766633	Galactose oxidase/kelch repeat superfamily protein
Ciclev10001024m	AT5G36110.1	0.111086	0.911788	1	0.59284	0.560875	1	1.15226	0.302294	0.953234	1.66426	0.115221	0.526346	cytochrome P450, family 716, subfamily A, polypeptide 1
Ciclev10001025m	AT1G16570.1	-0.0973118	0.827969	1	-0.0576654	0.865703	1	-0.118899	0.723187	1	-0.0923463	0.865439	0.984117	UDP-Glycosyltransferase superfamily protein
Ciclev10001026m	AT1G22040.1	-0.379625	0.529377	1	-0.0036001	0.955906	1	0.291862	0.737536	1	0.27248	0.622067	0.921461	Galactose oxidase/kelch repeat superfamily protein
Ciclev10001027m	AT3G11440.1	-0.268289	0.488491	1	0.211893	0.593589	1	-0.360661	0.391841	1	0.0802387	0.836761	0.977395	myb domain protein 65
Ciclev10001028m	AT1G22040.1	-0.379625	0.529377	1	-0.0036001	0.955906	1	0.291862	0.737536	1	0.27248	0.622067	0.921461	Galactose oxidase/kelch repeat superfamily protein
Ciclev10001029m	AT3G48090.1	-0.110727	0.889796	1	0.000667269	0.82068	1	0.484468	0.645857	1	1.14701	0.235207	0.709343	alpha/beta-Hydrolases superfamily protein
Ciclev10001030m	AT1G21400.1	-0.160688	0.715978	1	-0.0995571	0.728134	1	1.39313	0.0021926	0.0401775	0.770536	0.062906	0.380138	Thiamin diphosphate-binding fold (THDP-binding) superfamily protein
Ciclev10001031m	AT1G75420.1	-0.442566	0.394637	1	-0.730127	0.0987962	0.740764	0.115026	0.811559	1	-0.269008	0.578353	0.908482	UDP-Glycosyltransferase superfamily protein
Ciclev10001032m	AT1G54730.2	-0.815226	0.0698385	0.610353	-0.631498	0.0986849	0.740205	0.267358	0.540561	1	-0.188973	0.6383	0.925964	Major facilitator superfamily protein
Ciclev10001033m	AT1G16570.1	-0.0965955	0.829438	1	-0.0568667	0.866956	1	-0.116959	0.727339	1	-0.0934528	0.86331	0.984117	UDP-Glycosyltransferase superfamily protein
Ciclev10001034m	AT5G01720.1	-0.270594	0.706171	1	-0.483214	0.408116	1	-0.990952	0.139665	0.683078	-0.41363	0.485808	0.87267	RNI-like superfamily protein
Ciclev10001035m	AT1G21900.1	-0.13918	0.785951	1	-0.222255	0.590654	1	-0.534371	0.240075	0.867557	-0.692058	0.117264	0.530868	emp24/gp25L/p24 family/GOLD family protein
Ciclev10001036m	AT1G60995.1	-0.00568414	0.960464	1	-0.24999	0.463346	1	-0.158474	0.685999	1	-0.183573	0.667705	0.934274
Ciclev10001037m	AT2G41705.1	1.65718	6.98011e-05	0.0030121	1.8011	1.29142e-05	0.0011004	2.19091	2.96746e-07	2.44297e-05	3.03882	1.64503e-12	4.10146e-10	camphor resistance CrcB family protein
Ciclev10001038m	AT2G41705.1	1.65718	6.98011e-05	0.0030121	1.8011	1.29142e-05	0.0011004	2.19091	2.96746e-07	2.44297e-05	3.03882	1.64503e-12	4.10146e-10	camphor resistance CrcB family protein
Ciclev10001039m	AT1G60995.1	-0.00568414	0.960464	1	-0.24999	0.463346	1	-0.158474	0.685999	1	-0.183573	0.667705	0.934274
Ciclev10001040m	AT1G60995.1	-0.00568414	0.960464	1	-0.24999	0.463346	1	-0.158474	0.685999	1	-0.183573	0.667705	0.934274
Ciclev10001041m	AT5G08740.1	0.556727	0.170421	0.95593	0.0111355	0.998157	1	0.244097	0.458011	1	0.0196591	0.936149	0.993053	D(P)H dehydrogese C1
Ciclev10001042m	AT3G19540.1	1.10461	0.0386873	0.415647	0.855172	0.188638	1	1.35846	0.0179618	0.189495	1.36571	0.0133051	0.136629	Protein of unknown function (DUF620)
Ciclev10001043m	AT3G19270.1	1.75465	0.000469986	0.0138137	1.67535	0.000706298	0.0259228	0.644335	0.192092	0.788308	1.2355	0.0117048	0.125162	cytochrome P450, family 707, subfamily A, polypeptide 4
Ciclev10001044m	AT1G72040.1	0.0332257	0.939409	1	-0.247182	0.639052	1	-0.12104	0.802061	1	0.213503	0.607004	0.916897	P-loop containing nucleoside triphosphate hydrolases superfamily protein
Ciclev10001045m	AT5G27730.1	0.0989482	0.778855	1	-0.148715	0.677134	1	-0.167296	0.642831	1	-0.356345	0.342216	0.796039	Protein of unknown function (DUF1624)
Ciclev10001046m	AT4G01880.1	-0.361337	0.344124	1	-0.634732	0.127455	0.845797	-0.823653	0.0470635	0.36373	-0.617052	0.11229	0.520085	methyltransferases
Ciclev10001047m	AT1G32200.1	0.428059	0.246549	1	0.602806	0.138325	0.878963	0.675854	0.0733087	0.476064	0.632095	0.0947402	0.477565	phospholipid/glycerol acyltransferase family protein
Ciclev10001048m	AT4G06536.1	-0.0782929	0.914165	1	0.991809	0.0965369	0.732079	0.67103	0.32712	0.977986	1.12372	0.104187	0.500749	SPla/RYanodine receptor (SPRY) domain-containing protein
Ciclev10001049m	AT1G59740.1	2.65503	0.0038079	0.0750473	1.48459	0.0813271	0.671011	3.16567	0.000426831	0.0111966	3.93277	1.51853e-05	0.000628695	Major facilitator superfamily protein
Ciclev10001050m	AT1G12680.1	-0.138423	0.82908	1	-0.359782	0.487596	1	0.325307	0.566447	1	0.468201	0.3406	0.794659	phosphoenolpyruvate carboxylase-related kise 2
Ciclev10001051m	AT5G28770.2	-1.30362	0.00268385	0.0576509	-0.371237	0.41442	1	-1.0112	0.0248149	0.236558	-0.420615	0.346095	0.799028	bZIP transcription factor family protein
Ciclev10001052m	AT1G32200.1	0.430359	0.244767	1	0.596709	0.141134	0.886843	0.67177	0.0742423	0.478896	0.630249	0.0950861	0.477944	phospholipid/glycerol acyltransferase family protein
Ciclev10001053m	AT1G32200.1	0.430359	0.244767	1	0.596709	0.141134	0.886843	0.67177	0.0742423	0.478896	0.630249	0.0950861	0.477944	phospholipid/glycerol acyltransferase family protein
Ciclev10001054m	AT1G47128.1	-0.552844	0.310709	1	-0.746717	0.148277	0.906133	-0.850645	0.13898	0.681912	-0.49925	0.346753	0.799219	Granulin repeat cysteine protease family protein
Ciclev10001055m	AT5G09640.1	-0.41144	0.330693	1	-0.431524	0.332043	1	-0.164941	0.722112	1	-0.282449	0.442269	0.852566	serine carboxypeptidase-like 19
Ciclev10001056m	AT1G31360.1	-0.0597403	0.889327	1	-0.18414	0.683889	1	0.0404044	0.99156	1	0.145591	0.68272	0.938965	RECQ helicase L2
Ciclev10001057m	AT5G49970.1	0.220657	0.616387	1	0.618924	0.208542	1	0.110358	0.748964	1	-0.360498	0.483917	0.8719	pyridoxin (pyrodoxamine) 5\'-phosphate oxidase
Ciclev10001058m	AT4G38900.2	0.245913	0.533873	1	0.142129	0.870754	1	0.70926	0.115642	0.6174	0.391398	0.394932	0.826399	Basic-leucine zipper (bZIP) transcription factor family protein
Ciclev10001059m	AT5G09640.1	-0.271281	0.719799	1	0.202745	0.670353	1	0.132709	0.909128	1	0.752605	0.209529	0.68078	serine carboxypeptidase-like 19
Ciclev10001060m	AT5G09640.1	0.630869	0.0900785	0.703172	0.28973	0.531378	1	1.28736	0.000759236	0.0175301	1.15264	0.00221332	0.0352013	serine carboxypeptidase-like 19
Ciclev10001061m	AT5G49970.1	0.377374	0.373137	1	0.401884	0.409406	1	0.225699	0.60272	1	0.152077	0.73081	0.952425	pyridoxin (pyrodoxamine) 5\'-phosphate oxidase
Ciclev10001062m	AT1G32230.2	-0.336399	0.372209	1	-0.506349	0.1846	0.990716	-0.619833	0.132703	0.66328	-0.748085	0.0579701	0.362465	WWE protein-protein interaction domain protein family
Ciclev10001063m	AT4G33280.1	-0.191207	0.805881	1	-0.251385	0.512464	1	0.490073	0.486716	1	0.173159	0.756915	0.959169	AP2/B3-like transcriptiol factor family protein
Ciclev10001064m	AT5G49970.1	0.377374	0.373137	1	0.401884	0.409406	1	0.225699	0.60272	1	0.152077	0.73081	0.952425	pyridoxin (pyrodoxamine) 5\'-phosphate oxidase
Ciclev10001065m	AT3G11340.1	0.967681	0.102287	0.747486	0.665137	0.247629	1	0.258575	0.781533	1	1.12072	0.0549483	0.352476	UDP-Glycosyltransferase superfamily protein
Ciclev10001066m	AT3G05165.1	0.276355	0.416708	1	0.206521	0.68679	1	0.609132	0.105152	0.583343	0.36561	0.363134	0.808001	Major facilitator superfamily protein
Ciclev10001067m	AT3G02100.1	0.765647	0.0549656	0.528586	0.382574	0.37968	1	0.71576	0.0487449	0.371368	0.987697	0.015572	0.152826	UDP-Glycosyltransferase superfamily protein
Ciclev10001068m	AT4G24510.1	0.943544	0.0197336	0.257432	0.26177	0.587525	1	0.871932	0.031508	0.276863	0.951954	0.015002	0.149001	HXXXD-type acyl-transferase family protein
Ciclev10001069m	AT2G33610.1	-0.53771	0.164414	0.942627	-0.514493	0.195468	1	-0.876791	0.0303831	0.269986	-0.364172	0.356693	0.803957	switch subunit 3
Ciclev10001070m	AT5G42930.1	-0.344402	0.883605	1	0.30359	0.801994	1	0.304358	0.977291	1	2.26943	0.257056	0.730631	alpha/beta-Hydrolases superfamily protein
Ciclev10001071m	AT3G02100.1	0.234559	0.62593	1	0.688113	0.129152	0.851462	1.20866	0.0325641	0.283287	1.28054	0.0304774	0.243159	UDP-Glycosyltransferase superfamily protein
Ciclev10001072m	AT1G77690.1	-0.650779	0.746755	1	-1.57038	0.287799	1	0.664426	0.710815	1	-0.486061	0.830037	0.976725	like AUX1 3
Ciclev10001073m	AT1G72100.1	-0.793855	0.611803	1	0.158824	0.868641	1	0.491861	0.911168	1	2.39845	0.136094	0.57005	late embryogenesis abundant domain-containing protein / LEA domain-containing protein
Ciclev10001074m	AT4G24330.1	0.458487	0.265523	1	-0.254077	0.536106	1	0.240774	0.522211	1	-0.033958	0.852203	0.981079	Protein of unknown function (DUF1682)
Ciclev10001075m	AT1G16870.1	-0.199494	0.668985	1	-0.462568	0.411645	1	-1.00853	0.0291789	0.261962	-0.53495	0.236532	0.710757	mitochondrial 28S ribosomal protein S29-related
Ciclev10001076m	AT3G45100.1	-0.146758	0.786277	1	-0.185588	0.723712	1	-0.0769707	0.775542	1	0.172832	0.716598	0.948398	UDP-Glycosyltransferase superfamily protein
Ciclev10001077m	AT5G60930.1	-0.429014	0.763645	1	0.639995	0.60822	1	1.03033	0.502939	1	2.45926	0.0655151	0.390214	P-loop containing nucleoside triphosphate hydrolases superfamily protein
Ciclev10001078m	AT1G35470.2	0.356357	0.355894	1	-0.0380248	0.752026	1	-0.116273	0.835532	1	-0.191844	0.597891	0.914946	SPla/RYanodine receptor (SPRY) domain-containing protein
Ciclev10001079m	AT5G22130.1	-0.0331202	0.979299	1	-0.351305	0.494333	1	0.106228	0.811998	1	-0.10277	0.879698	0.986485	mannosyltransferase family protein
Ciclev10001080m	AT3G02100.1	0.727607	0.0656713	0.588335	0.354344	0.404533	1	0.724566	0.0479377	0.367408	0.928212	0.0221818	0.195666	UDP-Glycosyltransferase superfamily protein
Ciclev10001081m	AT3G12250.1	-0.233398	0.534861	1	-0.538267	0.168279	0.958285	-0.806279	0.0495278	0.375309	-0.528408	0.152342	0.598702	TGACG motif-binding factor 6
Ciclev10001082m	AT3G26040.1	-0.524634	0.536437	1	0.226955	0.790662	1	-0.0680782	0.907242	1	-0.285637	0.769541	0.962261	HXXXD-type acyl-transferase family protein
Ciclev10001083m	AT3G57720.1	0.0240909	0.966739	1	1.28351	0.0100015	0.181467	1.37312	0.004763	0.0740383	1.4682	0.0032726	0.0472614	Protein kise superfamily protein
Ciclev10001084m	AT1G34430.1	0.109981	0.825387	1	0.143541	0.94627	1	0.361602	0.365799	1	0.309419	0.510899	0.884707	2-oxoacid dehydrogeses acyltransferase family protein
Ciclev10001085m	AT2G13810.1	-1.38835	0.514435	1	0.575949	0.724816	1	-0.00325858	0.893053	1	0.670076	0.66677	0.934039	AGD2-like defense response protein 1
Ciclev10001086m	AT3G26040.1	-0.296835	0.767785	1	0.797566	0.38655	1	1.50117	0.12448	0.641697	0.706273	0.434467	0.850302	HXXXD-type acyl-transferase family protein
Ciclev10001087m	AT1G31830.1	0.201016	0.735095	1	0.838522	0.275494	1	0.34281	0.655405	1	0.684017	0.354345	0.802762	Amino acid permease family protein
Ciclev10001088m	AT1G54820.1	-0.277328	0.627712	1	-0.209685	0.815042	1	1.23579	0.0271117	0.250779	2.04084	0.000431773	0.00974737	Protein kise superfamily protein
Ciclev10001089m	AT3G26040.1	-1.36605	0.555761	1	0.0133872	0.921686	1	0.480994	0.937651	1	1.48627	0.482306	0.871015	HXXXD-type acyl-transferase family protein
Ciclev10001090m	AT1G32200.1	0.426719	0.247656	1	0.596381	0.142607	0.889773	0.67537	0.0734621	0.476422	0.630633	0.0955817	0.479081	phospholipid/glycerol acyltransferase family protein
Ciclev10001091m	AT1G19860.1	0.0938809	0.823895	1	0.104383	0.75564	1	0.563267	0.177463	0.761636	0.642814	0.140883	0.579103	Zinc finger C-x8-C-x5-C-x3-H type family protein
Ciclev10001092m	AT3G12250.1	-0.233814	0.534226	1	-0.53819	0.16835	0.958285	-0.806471	0.04952	0.375309	-0.528163	0.1525	0.598976	TGACG motif-binding factor 6
Ciclev10001093m	AT5G64440.1	-0.0531456	0.871357	1	-0.274514	0.60452	1	-0.841251	0.036686	0.309024	-0.360523	0.283222	0.750741	fatty acid amide hydrolase
Ciclev10001094m	AT3G12250.1	-0.233814	0.534226	1	-0.53819	0.16835	0.958285	-0.806471	0.04952	0.375309	-0.528163	0.1525	0.598976	TGACG motif-binding factor 6
Ciclev10001095m	AT3G02100.1	0.773326	0.102301	0.747486	0.241162	0.707481	1	1.05768	0.0130798	0.153349	1.20063	0.00658993	0.0809606	UDP-Glycosyltransferase superfamily protein
Ciclev10001096m	AT1G77660.1	-0.351867	0.579206	1	-0.637192	0.416516	1	-0.75233	0.170892	0.748199	-0.826999	0.160844	0.613123	Histone H3 K4-specific methyltransferase SET7/9 family protein
Ciclev10001097m	AT4G35890.1	-0.16755	0.741938	1	-0.156319	0.691315	1	0.426989	0.363473	1	-0.0600835	0.837866	0.977543	winged-helix D-binding transcription factor family protein
Ciclev10001098m	AT1G72220.1	0.0802081	0.964707	1	1.17074	0.64384	1	0.583388	0.883056	1	2.37846	0.25678	0.730505	RING/U-box superfamily protein
Ciclev10001099m	AT1G76510.1	0.213509	0.600511	1	-0.153812	0.673345	1	-0.14593	0.817304	1	-0.0285039	0.918746	0.991338	ARID/BRIGHT D-binding domain-containing protein
Ciclev10001100m	AT1G76990.1	0.724182	0.0671444	0.596335	0.705645	0.117041	0.808064	0.990245	0.0274661	0.252464	0.903225	0.027974	0.229704	ACT domain repeat 3
Ciclev10001101m	AT3G26040.1	-1.42312	0.585487	1	0.865428	0.703739	1	0.0437312	0.92443	1	15	0.117665	0.531476	HXXXD-type acyl-transferase family protein
Ciclev10001102m	AT1G76990.1	0.724182	0.0671444	0.596335	0.705645	0.117041	0.808064	0.990245	0.0274661	0.252464	0.903225	0.027974	0.229704	ACT domain repeat 3
Ciclev10001103m	AT3G30390.1	-0.471535	0.645005	1	1.58091	0.0813806	0.671011	1.68099	0.0879705	0.5264	1.78818	0.0666099	0.393281	Transmembrane amino acid transporter family protein
Ciclev10001104m	AT1G21480.1	0.400989	0.38038	1	-0.125966	0.690339	1	0.234619	0.659464	1	0.30794	0.552929	0.898709	Exostosin family protein
Ciclev10001105m	AT2G17900.1	-0.014459	0.966015	1	-0.192657	0.821335	1	0.364851	0.427724	1	-0.357604	0.482249	0.871015	SET domain group 37
Ciclev10001106m	AT3G26040.1	-0.558558	0.768515	1	0.917372	0.491181	1	-1.36354	0.340676	0.98954	-1.53079	0.39759	0.828398	HXXXD-type acyl-transferase family protein
Ciclev10001107m	AT3G06350.1	-0.543013	0.510963	1	0.216465	0.970951	1	-0.729909	0.318933	0.969142	-1.37476	0.060943	0.373479	dehydroquite dehydratase, putative / shikimate dehydrogese, putative
Ciclev10001108m	AT3G05510.1	-0.57497	0.195876	0.996151	-0.381459	0.32889	1	-0.521509	0.223533	0.846969	-0.574281	0.187126	0.651974	Phospholipid/glycerol acyltransferase family protein
Ciclev10001109m	AT1G28210.1	0.150541	0.767972	1	0.448475	0.270673	1	0.19121	0.707941	1	0.314414	0.459302	0.860221	DJ heat shock family protein
Ciclev10001110m		0.469059	0.286169	1	0.0900834	0.832201	1	-0.296039	0.594306	1	-0.0718674	0.90342	0.988773
Ciclev10001111m	AT3G26040.1	-0.715115	0.496461	1	0.197774	0.783559	1	-0.350296	0.593512	1	0.336461	0.717781	0.948891	HXXXD-type acyl-transferase family protein
Ciclev10001112m	AT3G02100.1	0.478756	0.148549	0.899765	0.136353	0.623072	1	1.12104	0.0114159	0.138584	0.771668	0.0986749	0.486318	UDP-Glycosyltransferase superfamily protein
Ciclev10001113m	AT3G12250.1	-0.23387	0.534185	1	-0.538824	0.167858	0.95798	-0.805868	0.0496259	0.375885	-0.52763	0.152807	0.59957	TGACG motif-binding factor 6
Ciclev10001114m	AT1G42970.1	0.790793	0.178799	0.970634	0.513491	0.346959	1	0.590764	0.255699	0.891433	0.491385	0.376203	0.816035	glyceraldehyde-3-phosphate dehydrogese B subunit
Ciclev10001115m	AT4G33490.2	0.0546702	0.911432	1	0.323077	0.481664	1	0.245222	0.564917	1	-0.26218	0.569315	0.905675	Eukaryotic aspartyl protease family protein
Ciclev10001116m	AT1G75430.1	-1.18099	0.460156	1	-0.992181	0.498636	1	0.172936	0.997201	1	-0.932043	0.63053	0.923902	BEL1-like homeodomain 11
Ciclev10001117m	AT3G42170.1	-0.531766	0.568011	1	1.08361	0.17839	0.976952	-0.34704	0.68514	1	-0.00514649	0.988	1	BED zinc finger ;hAT family dimerisation domain
Ciclev10001118m	AT4G31940.1	0.509987	0.604024	1	0.272125	0.829393	1	-0.52786	0.57159	1	0.125177	0.900974	0.988557	cytochrome P450, family 82, subfamily C, polypeptide 4
Ciclev10001119m	AT2G45730.1	-0.137112	0.725571	1	-0.418801	0.451797	1	-0.537011	0.209142	0.821323	-0.625926	0.19416	0.661732	eukaryotic initiation factor 3 gamma subunit family protein
Ciclev10001120m	AT1G78070.1	-0.682792	0.0909446	0.706842	-0.779333	0.0902731	0.70751	-0.362569	0.381108	1	-0.750192	0.0549211	0.352434	Transducin/WD40 repeat-like superfamily protein
Ciclev10001121m	AT1G75400.1	0.103527	0.834262	1	-0.159095	0.718894	1	-0.000353115	0.974445	1	-0.321981	0.425228	0.84438	RING/U-box superfamily protein
Ciclev10001122m	AT4G33490.2	0.0152447	0.930771	1	0.0180229	0.896301	1	0.508972	0.596289	1	0.356231	0.669994	0.935485	Eukaryotic aspartyl protease family protein
Ciclev10001123m	AT3G49180.1	-0.520042	0.281599	1	-0.552548	0.34031	1	-0.684807	0.159596	0.726668	-0.776878	0.12177	0.540656	Transducin/WD40 repeat-like superfamily protein
Ciclev10001124m	AT4G24550.2	0.0193488	0.957586	1	-0.0794911	0.696634	1	-0.315343	0.501657	1	-0.404064	0.279509	0.74815	Clathrin adaptor complexes medium subunit family protein
Ciclev10001125m	AT3G26040.1	-0.343142	0.759226	1	0.411534	0.640776	1	0.00188879	0.854853	1	0.548313	0.596852	0.914762	HXXXD-type acyl-transferase family protein
Ciclev10001126m	AT3G49180.1	-0.520042	0.281599	1	-0.552548	0.34031	1	-0.684807	0.159596	0.726668	-0.776878	0.12177	0.540656	Transducin/WD40 repeat-like superfamily protein
Ciclev10001127m	AT4G08310.1	-0.175112	0.645257	1	-0.592357	0.132059	0.861087	-0.634883	0.109133	0.59653	-0.367608	0.330673	0.787585
Ciclev10001128m	AT3G05480.1	-0.397869	0.556475	1	-0.0540109	0.992499	1	0.470669	0.598361	1	0.679357	0.300394	0.763779	cell cycle checkpoint control protein family
Ciclev10001129m	AT1G76400.1	0.0190484	0.929164	1	-0.303679	0.337376	1	0.0550048	0.772364	1	-0.468575	0.246453	0.720779	Ribophorin I
Ciclev10001130m	AT4G29680.1	-0.607482	0.429814	1	1.2697	0.0693246	0.613199	0.276945	0.943244	1	1.58571	0.0472935	0.322208	Alkaline-phosphatase-like family protein
Ciclev10001131m	AT4G29250.1	-0.703169	0.463171	1	-0.204312	0.79535	1	1.05492	0.227593	0.851052	-0.311479	0.776413	0.964004	HXXXD-type acyl-transferase family protein
Ciclev10001132m	AT4G24040.1	-0.370901	0.342333	1	-0.607972	0.09031	0.70751	0.608022	0.124537	0.641852	0.0182283	0.989456	1	trehalase 1
Ciclev10001133m	AT5G64610.1	0.268211	0.519949	1	-0.142835	0.699553	1	-0.5247	0.209957	0.822319	-0.403476	0.283856	0.751209	histone acetyltransferase of the MYST family 1
Ciclev10001134m	AT4G24040.1	-0.383359	0.328536	1	-0.639077	0.0787211	0.661442	0.598171	0.133569	0.665954	0.0159069	0.988678	1	trehalase 1
Ciclev10001135m	AT1G72090.1	-0.156758	0.700412	1	-0.27257	0.543894	1	0.0850022	0.953883	1	-0.161689	0.707206	0.94558	Methylthiotransferase
Ciclev10001136m	AT5G63860.1	0.342343	0.333758	1	0.201471	0.681049	1	1.3685	0.000489671	0.0124223	1.16924	0.00259788	0.0400223	Regulator of chromosome condensation (RCC1) family protein
Ciclev10001137m	AT3G06350.1	-0.546798	0.507526	1	0.179202	0.937336	1	-0.752422	0.303968	0.954733	-1.37117	0.0597608	0.370003	dehydroquite dehydratase, putative / shikimate dehydrogese, putative
Ciclev10001138m	AT2G33710.2	-1.60257	0.251	1	0.0512145	0.862422	1	0.425917	0.909111	1	0.307975	0.742656	0.955781	Integrase-type D-binding superfamily protein
Ciclev10001139m	AT1G34340.1	0.316022	0.526963	1	0.26069	0.786745	1	1.93732	0.00122977	0.0253256	1.97351	0.000937043	0.0182815	alpha/beta-Hydrolases superfamily protein
Ciclev10001140m	AT1G75780.1	-1.24058	0.0025202	0.0547249	-1.45519	0.000158596	0.00814522	0.276928	0.460643	1	-0.684052	0.0735903	0.414639	tubulin beta-1 chain
Ciclev10001141m	AT3G45100.1	-0.126036	0.825132	1	-0.172878	0.741335	1	-0.0694911	0.79346	1	0.154658	0.747746	0.956841	UDP-Glycosyltransferase superfamily protein
Ciclev10001142m	AT1G21200.1	-0.396767	0.37412	1	-0.767994	0.107922	0.775087	-0.350924	0.410397	1	-0.250231	0.612654	0.918102	sequence-specific D binding transcription factors
Ciclev10001143m	AT5G27470.1	0.299588	0.452276	1	-0.051781	0.965437	1	-0.225289	0.68571	1	-0.351785	0.366419	0.810552	seryl-tR synthetase / serine--tR ligase
Ciclev10001144m	AT1G35620.1	0.583404	0.142302	0.880283	-0.0653505	0.842645	1	-0.133254	0.820642	1	-0.317525	0.459737	0.860426	PDI-like 5-2
Ciclev10001145m	AT4G01950.1	2.1201	0.0256648	0.311671	0.792621	0.266099	1	0.343537	0.789113	1	2.152	0.0183044	0.171645	glycerol-3-phosphate acyltransferase 3
Ciclev10001146m	AT4G33430.2	-0.175199	0.662319	1	-0.206898	0.507273	1	-0.262938	0.591466	1	-0.499195	0.177218	0.638382	BRI1-associated receptor kise
Ciclev10001147m	AT4G24400.1	-0.842146	0.0468627	0.4749	-1.06382	0.00486349	0.109446	-1.02545	0.0146027	0.165043	-1.55271	0.000157548	0.00435027	CBL-interacting protein kise 8
Ciclev10001148m	AT1G43190.1	-0.0468198	0.870691	1	-0.142795	0.760784	1	-0.0217721	0.975791	1	-0.314216	0.404438	0.833214	polypyrimidine tract-binding protein 3
Ciclev10001149m	AT1G27480.1	2.48383	3.27809e-06	0.000227841	1.62404	0.00162423	0.0490224	2.52046	1.23359e-06	8.48699e-05	2.4761	2.02872e-06	0.000112586	alpha/beta-Hydrolases superfamily protein
Ciclev10001150m	AT4G30110.1	-1.21149	0.235862	1	0.247779	0.745978	1	0.84784	0.40714	1	-0.480392	0.637334	0.925641	heavy metal atpase 2
Ciclev10001151m	AT5G63860.1	0.343785	0.331942	1	0.198527	0.687516	1	1.36235	0.000519532	0.0129856	1.16821	0.00263406	0.0403961	Regulator of chromosome condensation (RCC1) family protein
Ciclev10001152m	AT1G27840.1	-0.721877	0.11808	0.802132	-0.48142	0.252708	1	-0.74226	0.0850655	0.515315	-0.407635	0.365003	0.809145	Transducin/WD40 repeat-like superfamily protein
Ciclev10001153m	AT1G43190.1	-0.0468198	0.870691	1	-0.142795	0.760784	1	-0.0217721	0.975791	1	-0.314216	0.404438	0.833214	polypyrimidine tract-binding protein 3
Ciclev10001154m	AT3G58970.1	0.809752	0.0400351	0.42541	0.541414	0.190867	1	-0.0652497	0.844956	1	0.193747	0.651738	0.929497	magnesium transporter 6
Ciclev10001155m	AT2G26490.1	-0.32878	0.837242	1	0.810847	0.47376	1	0.00816912	0.892885	1	0.147876	0.843265	0.978766	Transducin/WD40 repeat-like superfamily protein
Ciclev10001156m	AT1G76160.1	-1.07445	0.735677	1	-2.25873	0.40825	1	2.71395	0.391838	1	1.23918	0.690673	0.94118	SKU5 similar 5
Ciclev10001157m	AT1G35510.1	-0.0502781	0.994617	1	0.0573684	1	1	1.0328	0.0584816	0.416211	0.675114	0.214981	0.686594	O-fucosyltransferase family protein
Ciclev10001158m	AT3G26040.1	-1.18507	0.599991	1	0.333517	0.820508	1	0.70152	0.854106	1	3.66024	0.14198	0.58094	HXXXD-type acyl-transferase family protein
Ciclev10001159m	AT1G45249.1	-0.855443	0.0684833	0.603211	-0.495268	0.32879	1	0.308995	0.567501	1	0.810205	0.0720025	0.410283	abscisic acid responsive elements-binding factor 2
Ciclev10001160m	AT3G26040.1	-1.36124	0.518187	1	0.9527	0.543664	1	0.248041	1	1	1.64512	0.432191	0.8488	HXXXD-type acyl-transferase family protein
Ciclev10001161m	AT1G71980.1	-0.191588	0.556992	1	-0.540476	0.160739	0.937749	-0.04476	0.925067	1	-0.119336	0.738106	0.954017	Protease-associated (PA) RING/U-box zinc finger family protein
Ciclev10001162m	AT1G15190.1	-0.363821	0.851048	1	0.54154	0.699134	1	0.923547	0.705575	1	0.506362	0.69714	0.943093	Fasciclin-like arabinogalactan family protein
Ciclev10001163m	AT1G77840.1	-0.436081	0.249125	1	-0.571971	0.103663	0.760725	-0.474432	0.260267	0.898407	-0.663199	0.0871249	0.456111	Translation initiation factor IF2/IF5
Ciclev10001164m	AT5G64750.1	-1.59714	0.253148	1	0.0447688	0.866372	1	0.426337	0.908676	1	0.307975	0.742899	0.955933	Integrase-type D-binding superfamily protein
Ciclev10001165m	AT1G47870.1	-0.332773	0.613619	1	-0.415957	0.58813	1	0.419307	0.638155	1	-0.221704	0.757747	0.959502	winged-helix D-binding transcription factor family protein
Ciclev10001166m	AT2G16980.2	0.0528771	0.910771	1	-0.0267412	0.88492	1	0.221209	0.812068	1	-0.44974	0.414476	0.837233	Major facilitator superfamily protein
Ciclev10001167m	AT5G27660.1	-0.391028	0.582487	1	-0.260902	0.856147	1	0.0282716	0.951947	1	-0.291965	0.781889	0.964151	Trypsin family protein with PDZ domain
Ciclev10001168m	AT1G48880.1	1.02185	0.101559	0.744518	1.30338	0.0299615	0.377306	0.987449	0.162547	0.731846	1.47827	0.017959	0.169483	TRICHOME BIREFRINGENCE-LIKE 7
Ciclev10001169m	AT1G76510.1	0.207485	0.610907	1	-0.164173	0.653044	1	-0.147362	0.812931	1	-0.050676	0.874006	0.986046	ARID/BRIGHT D-binding domain-containing protein
Ciclev10001170m	AT1G22100.1	0.0385753	0.904438	1	-0.0142583	0.89886	1	-0.0835735	0.905671	1	-0.313231	0.508841	0.883631	Inositol-pentakisphosphate 2-kise family protein
Ciclev10001171m	AT1G76510.1	0.207485	0.610907	1	-0.164173	0.653044	1	-0.147362	0.812931	1	-0.050676	0.874006	0.986046	ARID/BRIGHT D-binding domain-containing protein
Ciclev10001172m	AT1G22100.1	0.0385753	0.904438	1	-0.0142583	0.89886	1	-0.0835735	0.905671	1	-0.313231	0.508841	0.883631	Inositol-pentakisphosphate 2-kise family protein
Ciclev10001173m	AT1G48880.1	1.02185	0.101559	0.744518	1.30338	0.0299615	0.377306	0.987449	0.162547	0.731846	1.47827	0.017959	0.169483	TRICHOME BIREFRINGENCE-LIKE 7
Ciclev10001174m	AT3G12350.1	-0.095272	0.875545	1	-0.111577	0.764875	1	-0.190164	0.720948	1	-0.388795	0.456584	0.858698	F-box family protein
Ciclev10001175m	AT1G76510.1	0.207485	0.610907	1	-0.164173	0.653044	1	-0.147362	0.812931	1	-0.050676	0.874006	0.986046	ARID/BRIGHT D-binding domain-containing protein
Ciclev10001176m	AT1G09300.1	-0.176264	0.690076	1	-0.254548	0.697026	1	-0.93133	0.0421456	0.337942	-0.750392	0.088216	0.459482	Metallopeptidase M24 family protein
Ciclev10001177m	AT1G76360.1	-0.658174	0.508969	1	1.02249	0.251611	1	2.21467	0.0162645	0.177013	1.65518	0.0934454	0.474392	Protein kise superfamily protein
Ciclev10001178m	AT1G09850.1	1.22162	0.00183066	0.0426752	0.608272	0.0784997	0.660422	0.691722	0.0696996	0.461462	1.14802	0.00357745	0.0503755	xylem bark cysteine peptidase 3
Ciclev10001179m	AT5G25900.1	-1.3612	0.0849135	0.682649	-0.361307	0.603543	1	0.584998	0.545416	1	-0.354384	0.649139	0.929065	GA requiring 3
Ciclev10001180m	AT1G31360.1	0.00586017	0.963589	1	0.128912	0.713372	1	-0.663891	0.136953	0.67576	-0.243956	0.613288	0.918434	RECQ helicase L2
Ciclev10001181m	AT1G27760.3	1.45653	0.000191291	0.0068877	1.21169	0.00178314	0.0526758	1.46613	0.000196485	0.0061141	1.42729	0.000234316	0.00594701	interferon-related developmental regulator family protein / IFRD protein family
Ciclev10001182m	AT1G76250.1	0.302238	0.558102	1	0.274227	0.743426	1	0.321873	0.522969	1	0.175192	0.729491	0.952138
Ciclev10001183m	AT1G31830.1	0.0346603	0.942867	1	0.858852	0.35233	1	0.920573	0.308243	0.958073	0.170798	0.881102	0.986669	Amino acid permease family protein
Ciclev10001184m	AT4G33470.1	0.356286	0.433838	1	0.271234	0.414284	1	-0.418105	0.255775	0.891433	-0.261702	0.483272	0.871748	histone deacetylase 14
Ciclev10001185m	AT5G62030.1	0.142503	0.773303	1	-0.034009	0.945192	1	-0.130695	0.866113	1	-0.35733	0.433436	0.849373	diphthamide synthesis DPH2 family protein
Ciclev10001186m	AT5G64090.1	0.075864	0.950427	1	0.419573	0.737862	1	1.34162	0.284063	0.931083	0.980368	0.395487	0.826512
Ciclev10001187m	AT1G60420.1	1.04046	0.205455	1	0.173039	0.957799	1	0.995638	0.229868	0.852447	1.64227	0.0611246	0.374115	DC1 domain-containing protein
Ciclev10001188m	AT1G43190.1	-0.044211	0.87671	1	-0.142452	0.760496	1	-0.0223764	0.978782	1	-0.309393	0.412011	0.835861	polypyrimidine tract-binding protein 3
Ciclev10001189m	AT3G05140.1	-0.842888	0.594976	1	0.50724	0.613996	1	0.741712	0.614965	1	0.40847	0.702602	0.944189	ROP binding protein kises 2
Ciclev10001190m	AT1G34150.1	0.0121509	0.99427	1	0.0397917	0.851399	1	-0.00918226	0.987251	1	-0.0344047	0.974627	1	Pseudouridine synthase family protein
Ciclev10001191m	AT2G30360.1	0.50701	0.324295	1	0.675721	0.256027	1	1.69566	0.00388631	0.0633122	0.874758	0.152862	0.599636	SOS3-interacting protein 4
Ciclev10001192m	AT5G42690.1	1.10496	0.0111321	0.170233	0.502455	0.357215	1	1.44935	0.000893042	0.02002	1.28291	0.0028593	0.0426919	Protein of unknown function, DUF547
Ciclev10001193m	AT1G32230.3	-0.337928	0.358542	1	-0.530114	0.160577	0.937286	-0.602226	0.138168	0.679874	-0.769473	0.0473433	0.322417	WWE protein-protein interaction domain protein family
Ciclev10001194m	AT1G77490.1	1.24436	0.00353236	0.0711042	0.746605	0.0410398	0.452613	0.347297	0.358621	1	0.50102	0.2432	0.71808	thylakoidal ascorbate peroxidase
Ciclev10001195m	AT1G69740.1	0.551096	0.183416	0.977931	0.0108915	0.843187	1	-0.468124	0.295667	0.946251	-0.363696	0.33216	0.788049	Aldolase superfamily protein
Ciclev10001196m	AT5G64970.1	0.246396	0.650297	1	0.0185139	0.981337	1	-0.087784	0.831345	1	0.297284	0.612026	0.917972	Mitochondrial substrate carrier family protein
Ciclev10001197m	AT1G32230.3	-0.327541	0.378993	1	-0.532219	0.162413	0.942488	-0.61163	0.135215	0.670009	-0.760311	0.0519381	0.342563	WWE protein-protein interaction domain protein family
Ciclev10001198m	AT1G78560.1	-0.0245163	0.883493	1	0.0686268	0.994737	1	0.577852	0.268905	0.910906	-0.0996789	0.869165	0.984938	Sodium Bile acid symporter family
Ciclev10001199m	AT5G09330.1	-0.284903	0.422988	1	-0.496519	0.230517	1	-0.555332	0.157791	0.723434	-0.318679	0.378573	0.816722	C domain containing protein 82
Ciclev10001200m	AT5G09330.1	-0.284903	0.422988	1	-0.496519	0.230517	1	-0.555332	0.157791	0.723434	-0.318679	0.378573	0.816722	C domain containing protein 82
Ciclev10001201m	AT5G09330.1	-0.284903	0.422988	1	-0.496519	0.230517	1	-0.555332	0.157791	0.723434	-0.318679	0.378573	0.816722	C domain containing protein 82
Ciclev10001202m	AT1G77670.1	-0.582593	0.124372	0.822949	-0.776036	0.0316375	0.388178	-0.594045	0.176919	0.760263	-0.660802	0.08791	0.458946	Pyridoxal phosphate (PLP)-dependent transferases superfamily protein
Ciclev10001203m	AT5G63970.1	0.105291	0.779948	1	-0.0209634	0.82306	1	-0.11466	0.87381	1	-0.0924193	0.839488	0.977716	Copine (Calcium-dependent phospholipid-binding protein) family
Ciclev10001204m	AT5G09330.1	-0.284903	0.422988	1	-0.496519	0.230517	1	-0.555332	0.157791	0.723434	-0.318679	0.378573	0.816722	C domain containing protein 82
Ciclev10001205m	AT5G09330.1	-0.284903	0.422988	1	-0.496519	0.230517	1	-0.555332	0.157791	0.723434	-0.318679	0.378573	0.816722	C domain containing protein 82
Ciclev10001206m	AT5G09330.1	-0.284903	0.422988	1	-0.496519	0.230517	1	-0.555332	0.157791	0.723434	-0.318679	0.378573	0.816722	C domain containing protein 82
Ciclev10001207m	AT5G64020.1	0.428186	0.659025	1	1.16983	0.183544	0.988035	1.91878	0.0326482	0.283866	2.5465	0.00391708	0.053992	TRICHOME BIREFRINGENCE-LIKE 14
Ciclev10001208m	AT1G20920.2	-0.109648	0.755251	1	-0.44435	0.270976	1	0.166689	0.677054	1	0.340151	0.420514	0.841041	P-loop containing nucleoside triphosphate hydrolases superfamily protein
Ciclev10001209m	AT1G20920.1	-0.0515612	0.898429	1	-0.323985	0.385517	1	0.284796	0.465496	1	0.61696	0.127214	0.551791	P-loop containing nucleoside triphosphate hydrolases superfamily protein
Ciclev10001210m	AT5G09330.1	-0.284405	0.423809	1	-0.496591	0.230538	1	-0.555445	0.157722	0.723434	-0.319452	0.377494	0.816394	C domain containing protein 82
Ciclev10001211m	AT4G08320.1	0.142988	0.689167	1	-0.112349	0.78209	1	-0.273763	0.552406	1	-0.358905	0.356951	0.803978	Tetratricopeptide repeat (TPR)-like superfamily protein
Ciclev10001212m	AT5G07030.1	-1.0113	0.810964	1	-2.98561	0.400376	1	2.11073	0.571089	1	-0.623801	0.906314	0.989284	Eukaryotic aspartyl protease family protein
Ciclev10001213m	AT1G08980.1	0.378927	0.397895	1	0.0877019	0.740725	1	-0.0052508	0.968929	1	0.0655889	0.857441	0.982579	amidase 1
Ciclev10001214m	AT1G47490.1	0.0328246	0.937551	1	0.0250344	0.976569	1	-0.27677	0.596021	1	-0.129812	0.657478	0.930889	R-binding protein 47C
Ciclev10001215m	AT1G08820.1	-0.143726	0.755504	1	-0.249792	0.492256	1	0.636498	0.110268	0.600619	0.823566	0.040342	0.292918	vamp/syptobrevin-associated protein 27-2
Ciclev10001216m	AT1G69740.1	0.551355	0.183123	0.977931	0.0115997	0.841485	1	-0.469485	0.294105	0.945271	-0.364402	0.330713	0.787599	Aldolase superfamily protein
Ciclev10001217m	AT1G08820.1	-0.143726	0.755504	1	-0.249792	0.492256	1	0.636498	0.110268	0.600619	0.823566	0.040342	0.292918	vamp/syptobrevin-associated protein 27-2
Ciclev10001218m		-0.726425	0.260653	1	-0.605587	0.332551	1	-0.301909	0.603575	1	-0.433111	0.474926	0.867797
Ciclev10001219m	AT5G39960.1	-0.391334	0.378381	1	-0.508955	0.239388	1	-0.702415	0.108322	0.594089	-0.743636	0.0974474	0.483501	GTP binding;GTP binding
Ciclev10001220m	AT2G23390.1	0.454234	0.290197	1	0.0564808	0.833189	1	-0.367812	0.354473	0.999919	-0.169904	0.638115	0.925905
Ciclev10001221m	AT2G33710.2	-1.5807	0.261583	1	0.0477134	0.866391	1	0.413187	0.918945	1	0.340264	0.727708	0.952007	Integrase-type D-binding superfamily protein
Ciclev10001222m	AT1G08980.1	0.379742	0.396902	1	0.0855327	0.744807	1	-0.00471828	0.967125	1	0.0633825	0.86315	0.984117	amidase 1
Ciclev10001223m	AT1G13570.1	-0.156847	0.678372	1	0.458637	0.228795	1	-0.67906	0.0834298	0.509216	-0.438199	0.246275	0.720509	F-box/RNI-like superfamily protein
Ciclev10001224m	AT1G75710.1	-1.133	0.55966	1	-0.0452048	0.957884	1	0.332751	0.951634	1	1.09057	0.514899	0.885832	C2H2-like zinc finger protein
Ciclev10001225m	AT4G31980.1	0.148938	0.876188	1	0.278394	0.802758	1	1.61592	0.084449	0.512955	2.11013	0.0283703	0.231746
Ciclev10001226m	AT1G09195.2	-0.728837	0.306289	1	0.194513	0.648679	1	-0.518336	0.335537	0.986553	-0.439697	0.584279	0.909923
Ciclev10001227m	AT3G05545.1	-0.727123	0.074645	0.635154	-0.948285	0.0164112	0.25275	-0.650183	0.139997	0.684013	-1.03557	0.0120494	0.127678	RING/U-box superfamily protein
Ciclev10001228m	AT3G05545.1	-0.727123	0.074645	0.635154	-0.948285	0.0164112	0.25275	-0.650183	0.139997	0.684013	-1.03557	0.0120494	0.127678	RING/U-box superfamily protein
Ciclev10001229m	AT3G05210.1	-0.398842	0.48734	1	0.198212	0.735031	1	-0.0117478	0.849275	1	-0.210323	0.695662	0.942572	nucleotide repair protein, putative
Ciclev10001230m	AT1G13570.1	-0.156847	0.678372	1	0.458637	0.228795	1	-0.67906	0.0834298	0.509216	-0.438199	0.246275	0.720509	F-box/RNI-like superfamily protein
Ciclev10001231m	AT1G42430.1	-2.0511	0.0321555	0.366605	-0.747481	0.322895	1	-0.16198	0.903343	1	-0.504318	0.581662	0.909314
Ciclev10001232m	AT1G47380.1	0.267288	0.582068	1	0.0869758	0.823234	1	1.25189	0.0152245	0.170143	0.41139	0.509693	0.884345	Protein phosphatase 2C family protein
Ciclev10001233m	AT1G47380.1	0.267288	0.582068	1	0.0869758	0.823234	1	1.25189	0.0152245	0.170143	0.41139	0.509693	0.884345	Protein phosphatase 2C family protein
Ciclev10001234m	AT4G34240.1	0.477231	0.269534	1	0.210588	0.562575	1	-0.136878	0.817353	1	-0.196531	0.599852	0.914946	aldehyde dehydrogese 3I1
Ciclev10001235m	AT1G76310.1	-0.179298	0.803293	1	0.671803	0.500747	1	1.22539	0.205259	0.817557	0.301607	0.700432	0.943706	CYCLIN B2;4
Ciclev10001236m	AT1G08980.1	0.393049	0.356546	1	-0.122114	0.934922	1	0.0377208	0.873095	1	0.161311	0.693584	0.941925	amidase 1
Ciclev10001237m	AT4G34240.1	0.477231	0.269534	1	0.210588	0.562575	1	-0.136878	0.817353	1	-0.196531	0.599852	0.914946	aldehyde dehydrogese 3I1
Ciclev10001238m	AT1G31850.1	-1.23435	0.192062	0.988075	-1.68423	0.0335901	0.402327	0.681727	0.440206	1	-0.585042	0.511775	0.884739	S-adenosyl-L-methionine-dependent methyltransferases superfamily protein
Ciclev10001239m	AT1G08980.1	0.393049	0.356546	1	-0.122114	0.934922	1	0.0377208	0.873095	1	0.161311	0.693584	0.941925	amidase 1
Ciclev10001240m	AT1G69740.1	0.551144	0.183373	0.977931	0.0110337	0.842776	1	-0.468124	0.295666	0.946251	-0.363744	0.332118	0.788049	Aldolase superfamily protein
Ciclev10001241m	AT3G05350.1	-0.279337	0.398793	1	-0.366372	0.326341	1	-0.548341	0.166631	0.740272	-0.645024	0.0829431	0.444022	Metallopeptidase M24 family protein
Ciclev10001242m	AT1G69740.1	0.551144	0.183373	0.977931	0.0110337	0.842776	1	-0.468124	0.295666	0.946251	-0.363744	0.332118	0.788049	Aldolase superfamily protein
Ciclev10001243m	AT1G76310.1	-0.179298	0.803293	1	0.671803	0.500747	1	1.22539	0.205259	0.817557	0.301607	0.700432	0.943706	CYCLIN B2;4
Ciclev10001244m	AT1G60420.1	1.05408	0.19333	0.990838	0.261084	0.878292	1	1.00113	0.21968	0.840225	1.61912	0.0611984	0.374434	DC1 domain-containing protein
Ciclev10001245m	AT1G09160.1	-0.266395	0.63437	1	-0.326786	0.361169	1	1.30079	0.0170229	0.182543	0.791173	0.150575	0.59561	Protein phosphatase 2C family protein
Ciclev10001246m	AT1G43580.1	-0.208511	0.81919	1	-0.212557	0.726789	1	0.234065	0.79795	1	-0.436746	0.621026	0.921161	Sphingomyelin synthetase family protein
Ciclev10001247m	AT1G10720.1	0.335303	0.511418	1	0.240988	0.894053	1	0.5699	0.326684	0.977631	0.719677	0.197419	0.66656	BSD domain-containing protein
Ciclev10001248m	AT1G09160.1	-0.266395	0.63437	1	-0.326786	0.361169	1	1.30079	0.0170229	0.182543	0.791173	0.150575	0.59561	Protein phosphatase 2C family protein
Ciclev10001249m	AT1G10120.1	0.178427	0.69663	1	-0.111621	0.725295	1	0.887481	0.0777163	0.492701	0.218073	0.632674	0.924679	basic helix-loop-helix (bHLH) D-binding superfamily protein
Ciclev10001250m	AT1G35830.1	-0.806683	0.592427	1	0.288125	0.749142	1	-0.0500411	0.912101	1	0.494868	0.738855	0.954295	VQ motif-containing protein
Ciclev10001251m	AT1G76900.1	0.0175159	0.936162	1	-0.271025	0.496492	1	0.527322	0.183395	0.773008	-0.0175046	0.9113	0.989598	tubby like protein 1
Ciclev10001252m	AT1G32200.1	0.44267	0.232303	1	0.576927	0.152131	0.918173	0.662386	0.0780296	0.492701	0.619323	0.100855	0.491843	phospholipid/glycerol acyltransferase family protein
Ciclev10001253m	AT1G76900.1	0.0175159	0.936162	1	-0.271025	0.496492	1	0.527322	0.183395	0.773008	-0.0175046	0.9113	0.989598	tubby like protein 1
Ciclev10001254m	AT1G19360.1	-0.476003	0.27776	1	-0.327161	0.323549	1	0.255483	0.485079	1	-0.364567	0.391831	0.825403	Nucleotide-diphospho-sugar transferase family protein
Ciclev10001255m	AT1G75710.1	-1.00755	0.538128	1	-0.421333	0.638267	1	1.31606	0.428439	1	1.10708	0.466686	0.864162	C2H2-like zinc finger protein
Ciclev10001256m	AT1G32200.1	0.44267	0.232303	1	0.576927	0.152131	0.918173	0.662386	0.0780296	0.492701	0.619323	0.100855	0.491843	phospholipid/glycerol acyltransferase family protein
Ciclev10001257m	AT4G35090.1	-1.11611	0.0485399	0.484942	-1.11288	0.0398433	0.446237	-0.820055	0.178506	0.763522	-1.47596	0.0082133	0.0959011	catalase 2
Ciclev10001258m	AT1G25280.1	0.304351	0.43119	1	0.210004	0.723918	1	0.0876138	0.722573	1	0.0782469	0.887015	0.987512	tubby like protein 10
Ciclev10001259m	AT4G38470.1	-1.193	0.00781183	0.130266	-0.444994	0.361038	1	-0.450705	0.244906	0.87633	-0.281534	0.466682	0.864162	ACT-like protein tyrosine kise family protein
Ciclev10001260m	AT1G25280.1	0.304351	0.43119	1	0.210004	0.723918	1	0.0876138	0.722573	1	0.0782469	0.887015	0.987512	tubby like protein 10
Ciclev10001261m	AT1G25280.1	0.304351	0.43119	1	0.210004	0.723918	1	0.0876138	0.722573	1	0.0782469	0.887015	0.987512	tubby like protein 10
Ciclev10001262m	AT5G66460.1	2.27756	2.43095e-05	0.00124928	1.68901	0.00545056	0.11836	2.61767	2.48837e-06	0.000157758	2.07726	0.00017732	0.00476054	Glycosyl hydrolase superfamily protein
Ciclev10001263m	AT5G27350.1	-0.305323	0.530598	1	-0.629333	0.0880109	0.700553	-0.256724	0.453116	1	-0.257993	0.509764	0.884345	Major facilitator superfamily protein
Ciclev10001264m	AT1G10150.1	0.800656	0.0636241	0.579485	0.934173	0.0190928	0.281152	1.3122	0.00283793	0.0496426	1.65419	0.000104197	0.00307183	Carbohydrate-binding protein
Ciclev10001265m	AT5G42240.1	-0.423389	0.317039	1	0.190146	0.721345	1	-0.249725	0.735325	1	0.0118232	0.970068	1	serine carboxypeptidase-like 42
Ciclev10001266m	AT4G25000.1	-0.822114	0.281345	1	-0.411465	0.485527	1	0.59194	0.29242	0.942632	-0.000912885	0.949388	0.996189	alpha-amylase-like
Ciclev10001267m	AT5G64430.1	-0.137605	0.73823	1	-0.313595	0.298961	1	-0.354256	0.454185	1	-0.785415	0.0467111	0.320429	Octicosapeptide/Phox/Bem1p family protein
Ciclev10001268m	AT1G36320.1	0.129902	0.836373	1	-0.20901	0.633592	1	-0.885163	0.021872	0.216158	-0.807997	0.0357363	0.271692
Ciclev10001269m	AT3G05530.1	0.230058	0.606304	1	-0.0670788	0.665188	1	0.408785	0.23552	0.860723	-0.380743	0.325344	0.784379	regulatory particle triple-A ATPase 5A
Ciclev10001270m	AT1G60990.1	-0.0381392	0.879455	1	-0.0495004	0.964659	1	-0.634978	0.109569	0.59787	-0.356132	0.349456	0.799713	Glycine cleavage T-protein family
Ciclev10001271m	AT1G21900.1	-0.121679	0.826597	1	-0.21242	0.657743	1	-0.418512	0.401825	1	-0.585957	0.210808	0.682524	emp24/gp25L/p24 family/GOLD family protein
Ciclev10001272m	AT3G05530.1	0.144944	0.767913	1	-0.0631049	0.956219	1	-0.576745	0.167232	0.741073	-0.488585	0.20196	0.67224	regulatory particle triple-A ATPase 5A
Ciclev10001273m	AT1G60680.1	0.103088	0.78537	1	0.283692	0.378278	1	-0.284468	0.564753	1	0.272868	0.503261	0.88106	D(P)-linked oxidoreductase superfamily protein
Ciclev10001274m	AT5G10330.1	0.537736	0.194975	0.993864	0.205905	0.574937	1	0.241032	0.518304	1	0.0544645	0.90545	0.989239	histidinol phosphate aminotransferase 1
Ciclev10001275m	AT1G47270.1	-0.423483	0.275106	1	-0.703803	0.0789885	0.662846	-0.355888	0.407068	1	-0.276724	0.450448	0.85615	tubby like protein 6
Ciclev10001276m	AT1G09840.1	-0.439747	0.254656	1	-0.707972	0.0742264	0.638613	-0.207097	0.66214	1	-0.529561	0.169094	0.62526	shaggy-like protein kise 41
Ciclev10001277m	AT1G09840.1	-0.439747	0.254656	1	-0.707972	0.0742264	0.638613	-0.207097	0.66214	1	-0.529561	0.169094	0.62526	shaggy-like protein kise 41
Ciclev10001278m	AT1G71990.1	0.176234	0.651135	1	0.0339993	0.958313	1	0.197862	0.590256	1	-0.29022	0.494898	0.877153	fucosyltransferase 13
Ciclev10001279m	AT1G45249.1	-0.842296	0.0843903	0.680378	-0.547388	0.298844	1	0.258951	0.671912	1	0.804031	0.0863514	0.454741	abscisic acid responsive elements-binding factor 2
Ciclev10001280m	AT2G23390.1	0.455012	0.289482	1	0.0557889	0.834769	1	-0.369129	0.352637	0.998167	-0.171517	0.63501	0.925293
Ciclev10001281m	AT5G10080.1	-0.1878	0.930202	1	-0.336884	0.695629	1	0.315176	0.791647	1	0.0786879	0.904709	0.989094	Eukaryotic aspartyl protease family protein
Ciclev10001282m	AT4G08540.1	0.0892739	0.843362	1	-0.107801	0.736298	1	0.0281259	0.970516	1	-0.047699	0.945316	0.995723	D-directed R polymerase II protein
Ciclev10001283m	AT1G48880.1	0.407274	0.431951	1	-0.142322	0.603341	1	0.85007	0.0995978	0.564532	0.14767	0.76269	0.960844	TRICHOME BIREFRINGENCE-LIKE 7
Ciclev10001284m	AT4G33470.1	0.365527	0.423141	1	0.268366	0.42758	1	-0.401728	0.277647	0.921657	-0.264619	0.480225	0.870078	histone deacetylase 14
Ciclev10001285m	AT4G24630.1	-0.257876	0.564466	1	-0.199375	0.505261	1	-0.016084	0.993882	1	-0.12135	0.774936	0.963809	DHHC-type zinc finger family protein
Ciclev10001286m	AT4G33470.1	0.365527	0.423141	1	0.268366	0.42758	1	-0.401728	0.277647	0.921657	-0.264619	0.480225	0.870078	histone deacetylase 14
Ciclev10001287m	AT4G29250.1	-0.703787	0.473958	1	-0.228887	0.783853	1	1.07691	0.234179	0.858968	-0.230504	0.851842	0.981079	HXXXD-type acyl-transferase family protein
Ciclev10001288m	AT2G30530.1	-0.0997366	0.825947	1	-0.0445528	0.863642	1	-0.098593	0.869564	1	-0.31275	0.474235	0.86738
Ciclev10001289m	AT2G31290.1	-0.466078	0.414125	1	-0.735924	0.217326	1	-0.232164	0.669579	1	-0.415675	0.494368	0.877048	Ubiquitin carboxyl-termil hydrolase family protein
Ciclev10001290m	AT1G45976.1	-0.232738	0.686454	1	-0.361823	0.442158	1	-0.304534	0.564514	1	-0.344879	0.460215	0.860679	S-ribonuclease binding protein 1
Ciclev10001291m	AT1G27660.1	-0.915768	0.427953	1	0.306715	0.730424	1	0.423187	0.786837	1	0.399305	0.667514	0.934272	basic helix-loop-helix (bHLH) D-binding superfamily protein
Ciclev10001292m	AT1G32240.1	0.454339	0.435862	1	0.053561	0.895279	1	0.812478	0.205293	0.817557	0.704179	0.194132	0.661732	Homeodomain-like superfamily protein
Ciclev10001293m	AT1G10780.1	-0.747232	0.623911	1	-0.0993272	0.989094	1	0.0436306	0.969827	1	-1.33925	0.393044	0.825643	F-box/RNI-like superfamily protein
Ciclev10001294m	AT1G58440.1	0.0548808	0.901171	1	-0.101694	0.68918	1	0.0337497	0.963382	1	-0.101052	0.842453	0.97838	FAD/D(P)-binding oxidoreductase family protein
Ciclev10001295m	AT3G07300.1	-0.259641	0.563104	1	-0.0260158	0.843614	1	-0.226764	0.496255	1	-0.291085	0.448231	0.855064	gB/RpiA/CoA transferase-like superfamily protein
Ciclev10001296m	AT1G47270.1	-0.424592	0.274049	1	-0.704288	0.0787823	0.661486	-0.356036	0.406791	1	-0.275835	0.45157	0.856285	tubby like protein 6
Ciclev10001297m	AT3G27230.1	0.381498	0.492717	1	0.182742	0.964768	1	0.489797	0.331078	0.9827	0.983341	0.0541398	0.349633	S-adenosyl-L-methionine-dependent methyltransferases superfamily protein
Ciclev10001298m	AT1G56340.1	0.00906262	0.979209	1	-0.226408	0.406245	1	0.973802	0.0111672	0.136543	-0.306388	0.448651	0.855112	calreticulin 1a
Ciclev10001299m	AT4G21390.1	-1.24321	0.150401	0.904085	0.174672	0.677972	1	-0.34785	0.608078	1	-0.546838	0.469226	0.864711	S-locus lectin protein kise family protein
Ciclev10001300m	AT1G32240.1	0.455057	0.435568	1	0.053561	0.89529	1	0.812478	0.205337	0.817637	0.704179	0.194176	0.661732	Homeodomain-like superfamily protein
Ciclev10001301m	AT3G07300.1	-0.259964	0.562626	1	-0.0256404	0.844419	1	-0.235293	0.483604	1	-0.293615	0.444916	0.853024	gB/RpiA/CoA transferase-like superfamily protein
Ciclev10001302m	AT3G07300.1	-0.259964	0.562626	1	-0.0256404	0.844419	1	-0.235293	0.483604	1	-0.293615	0.444916	0.853024	gB/RpiA/CoA transferase-like superfamily protein
Ciclev10001303m	AT5G52010.1	-0.190399	0.750965	1	0.0367603	0.909047	1	0.0683025	0.95265	1	0.0421627	0.883917	0.987135	C2H2-like zinc finger protein
Ciclev10001304m	AT3G21110.1	0.175885	0.718013	1	0.119939	0.591152	1	-0.437397	0.285599	0.933425	0.413983	0.301518	0.764744	purin 7
Ciclev10001305m	AT1G11320.1	-0.145894	0.781936	1	-0.28468	0.536453	1	-0.1495	0.752024	1	-0.314486	0.559303	0.901824
Ciclev10001306m	AT3G07300.1	-0.259964	0.562626	1	-0.0256404	0.844419	1	-0.235293	0.483604	1	-0.293615	0.444916	0.853024	gB/RpiA/CoA transferase-like superfamily protein
Ciclev10001307m	AT3G07300.1	-0.259964	0.562626	1	-0.0256404	0.844419	1	-0.235293	0.483604	1	-0.293615	0.444916	0.853024	gB/RpiA/CoA transferase-like superfamily protein
Ciclev10001308m	AT1G56600.1	3.61952	0.190312	0.986062	1.56138	0.523272	1	2.38817	0.380245	1	2.65488	0.332986	0.788579	galactinol synthase 2
Ciclev10001309m	AT1G56590.1	0.0746371	0.880966	1	0.138359	0.795248	1	-0.218403	0.703858	1	-0.140313	0.762244	0.960716	Clathrin adaptor complexes medium subunit family protein
Ciclev10001310m	AT1G21880.2	-0.47208	0.568215	1	0.301207	0.866226	1	1.27713	0.132924	0.663893	-0.333991	0.685466	0.93964	lysm domain GPI-anchored protein 1 precursor
Ciclev10001311m	AT1G65930.1	-0.350452	0.399089	1	-0.500051	0.363953	1	-1.24576	0.0112298	0.13705	-0.939683	0.0391678	0.288467	cytosolic DP+-dependent isocitrate dehydrogese
Ciclev10001312m	AT1G65930.1	-0.350598	0.399035	1	-0.500056	0.363966	1	-1.24576	0.0112329	0.13705	-0.93946	0.0392277	0.288595	cytosolic DP+-dependent isocitrate dehydrogese
Ciclev10001313m	AT1G08820.1	-0.164767	0.718615	1	-0.246842	0.501786	1	0.605494	0.132869	0.663721	0.817561	0.0443224	0.311092	vamp/syptobrevin-associated protein 27-2
Ciclev10001314m	AT1G65930.1	-0.350598	0.399035	1	-0.500056	0.363966	1	-1.24576	0.0112329	0.13705	-0.93946	0.0392277	0.288595	cytosolic DP+-dependent isocitrate dehydrogese
Ciclev10001315m	AT1G33270.1	2.13113	9.66851e-08	1.07292e-05	1.59693	0.000148577	0.00775182	1.63619	3.0318e-05	0.00126641	1.65003	3.70114e-05	0.00131412	Acyl transferase/acyl hydrolase/lysophospholipase superfamily protein
Ciclev10001316m	AT1G65930.1	-0.350598	0.399035	1	-0.500056	0.363966	1	-1.24576	0.0112329	0.13705	-0.93946	0.0392277	0.288595	cytosolic DP+-dependent isocitrate dehydrogese
Ciclev10001317m	AT1G65930.1	-0.350452	0.399089	1	-0.500051	0.363953	1	-1.24576	0.0112298	0.13705	-0.939683	0.0391678	0.288467	cytosolic DP+-dependent isocitrate dehydrogese
Ciclev10001318m	AT1G09700.1	1.22784	0.0034582	0.0699852	1.14173	0.00845997	0.160102	0.524629	0.180919	0.76792	0.250117	0.551546	0.898443	dsR-binding domain-like superfamily protein
Ciclev10001319m	AT3G05165.4	0.334426	0.334248	1	0.266239	0.556628	1	0.6144	0.100126	0.5662	0.372361	0.353156	0.802562	Major facilitator superfamily protein
Ciclev10001320m	AT5G10330.1	0.517131	0.219373	1	0.188727	0.610816	1	0.233119	0.543817	1	0.0526434	0.904211	0.988987	histidinol phosphate aminotransferase 1
Ciclev10001321m	AT2G01070.1	0.117553	0.888064	1	-0.288616	0.492514	1	1.58273	0.0877688	0.525497	0.459764	0.570263	0.905876	Lung seven transmembrane receptor family protein
Ciclev10001322m	AT5G42760.1	3.03628	3.3106e-13	1.5382e-10	2.35994	2.65003e-07	4.60874e-05	3.05504	1.34499e-12	4.90532e-10	3.84438	1.82826e-18	1.26516e-15	Leucine carboxyl methyltransferase
Ciclev10001323m	AT1G09020.1	-0.175479	0.713768	1	-0.465126	0.218633	1	-0.166805	0.662214	1	0.242906	0.560329	0.901922	homolog of yeast sucrose nonfermenting 4
Ciclev10001324m	AT1G54730.2	0.287896	0.400305	1	0.236315	0.629094	1	0.605623	0.107533	0.591353	0.36743	0.36154	0.8071	Major facilitator superfamily protein
Ciclev10001325m	AT1G20925.1	-0.757778	0.615878	1	2.19517	0.152219	0.918542	0.292018	0.821628	1	1.54008	0.327037	0.785223	Auxin efflux carrier family protein
Ciclev10001326m	AT5G07900.1	-0.842335	0.527516	1	0.0315537	0.914211	1	0.165229	0.937601	1	0.278698	0.791946	0.967351	Mitochondrial transcription termition factor family protein
Ciclev10001327m	AT1G21750.1	0.414798	0.283756	1	0.170514	0.791761	1	0.305238	0.264317	0.904369	-0.322883	0.412699	0.836163	PDI-like 1-1
Ciclev10001328m	AT1G21750.1	0.414798	0.283756	1	0.170514	0.791761	1	0.305238	0.264317	0.904369	-0.322883	0.412699	0.836163	PDI-like 1-1
Ciclev10001329m	AT1G60420.1	1.05965	0.189156	0.984878	0.256264	0.881062	1	1.00523	0.215988	0.832961	1.62008	0.060043	0.371031	DC1 domain-containing protein
Ciclev10001330m	AT1G21080.1	0.0999219	0.730253	1	0.00356773	0.919749	1	0.16207	0.545546	1	-0.131108	0.690473	0.94118	DJ heat shock N-termil domain-containing protein
Ciclev10001331m	AT3G12400.1	0.361949	0.493308	1	0.0909612	0.862704	1	0.81948	0.117917	0.624631	0.386648	0.495536	0.877375	Ubiquitin-conjugating enzyme/RWD-like protein
Ciclev10001332m	AT2G26530.1	1.15364	0.174087	0.962705	2.5984	0.0043938	0.10109	1.33021	0.0992756	0.563836	1.50199	0.101013	0.491947	Protein of unknown function (DUF1645)
Ciclev10001333m	AT2G35530.1	0.154147	0.672147	1	0.0113121	0.985137	1	-0.159396	0.711084	1	-0.0684002	0.853658	0.981272	basic region/leucine zipper transcription factor 16
Ciclev10001334m	AT4G24160.1	0.744145	0.201094	1	1.62838	0.00992848	0.180732	0.361037	0.461777	1	1.01075	0.0833127	0.44533	alpha/beta-Hydrolases superfamily protein
Ciclev10001335m	AT5G07050.1	0.890634	0.328303	1	0.194446	0.814881	1	1.36555	0.101885	0.572045	3.60561	3.06209e-05	0.00112735	nodulin MtN21 /EamA-like transporter family protein
Ciclev10001336m	AT1G32190.1	-1.0264	0.471626	1	-0.663659	0.710599	1	0.796022	0.65399	1	-0.700607	0.662294	0.932158	alpha/beta-Hydrolases superfamily protein
Ciclev10001337m	AT2G26560.1	-0.690552	0.549204	1	3.25803	0.00258811	0.0692196	0.661643	0.496443	1	3.14021	0.00561567	0.0710146	phospholipase A 2A
Ciclev10001338m	AT1G15200.1	0.976087	0.0157141	0.217814	0.392819	0.279979	1	-0.0522335	0.997999	1	0.142891	0.745516	0.95654	protein-protein interaction regulator family protein
Ciclev10001339m	AT4G38470.1	-1.21372	0.00681053	0.11708	-0.456158	0.352708	1	-0.450641	0.245649	0.877444	-0.277034	0.471334	0.865981	ACT-like protein tyrosine kise family protein
Ciclev10001340m	AT1G10040.1	0.37751	0.619461	1	2.10015	0.00940857	0.173845	1.75499	0.0243038	0.233193	0.763181	0.363816	0.808427	alpha/beta-Hydrolases superfamily protein
Ciclev10001341m	AT1G72200.1	-0.0732097	0.980664	1	-0.289335	0.762328	1	-0.0975456	0.893627	1	-0.394744	0.503692	0.88106	RING/U-box superfamily protein
Ciclev10001342m	AT1G08980.1	0.37063	0.379987	1	-0.123666	0.921407	1	0.050733	0.848504	1	0.156874	0.698527	0.943328	amidase 1
Ciclev10001343m	AT4G33490.2	0.103832	0.852065	1	0.325506	0.508939	1	0.197112	0.648252	1	-0.291912	0.537908	0.894097	Eukaryotic aspartyl protease family protein
Ciclev10001344m	AT1G32060.1	2.31529	0.000113388	0.00443586	1.55409	0.00633174	0.131381	1.7118	0.00262365	0.0464937	1.58518	0.00545328	0.0694367	phosphoribulokise
Ciclev10001345m	AT3G21110.1	0.168999	0.729197	1	0.106603	0.616308	1	-0.439296	0.283048	0.930003	0.402951	0.315974	0.777342	purin 7
Ciclev10001346m	AT2G02450.2	0.194689	0.738373	1	-0.584239	0.409333	1	0.61244	0.353504	0.999264	0.408549	0.487523	0.873313	C domain containing protein 35
Ciclev10001347m	AT4G18530.1	-0.421817	0.497766	1	1.12263	0.0699999	0.616439	0.249356	0.611572	1	0.666824	0.308769	0.771639	Protein of unknown function (DUF707)
Ciclev10001348m	AT1G76130.1	0.606442	0.157491	0.923298	0.0940711	0.669993	1	0.639357	0.12559	0.644735	1.19177	0.00267265	0.0408033	alpha-amylase-like 2
Ciclev10001349m	AT1G10040.1	0.352478	0.640259	1	2.13031	0.00872338	0.163898	1.75612	0.0243485	0.23349	0.775718	0.354458	0.802762	alpha/beta-Hydrolases superfamily protein
Ciclev10001350m	AT2G17030.1	0.000188011	0.927951	1	0.00911465	0.99302	1	0.307929	0.506428	1	-0.138113	0.751941	0.957698	F-box family protein with a domain of unknown function (DUF295)
Ciclev10001351m	AT3G30390.1	-0.487865	0.651526	1	1.52596	0.108586	0.777714	1.60532	0.120367	0.630674	2.00784	0.051098	0.339399	Transmembrane amino acid transporter family protein
Ciclev10001352m	AT3G45900.1	-2.09925	0.000232004	0.00794058	-1.69032	0.00141005	0.043705	-1.13391	0.0355448	0.301628	-1.41369	0.00902053	0.103684	Ribonuclease P protein subunit P38-related
Ciclev10001353m	AT1G54730.2	0.273986	0.42073	1	0.231374	0.642473	1	0.605969	0.106659	0.589003	0.36582	0.362357	0.807591	Major facilitator superfamily protein
Ciclev10001354m	AT2G13650.1	0.0968517	0.810624	1	-0.0956986	0.828013	1	-0.377378	0.356397	1	-0.170331	0.641826	0.927483	golgi nucleotide sugar transporter 1
Ciclev10001355m	AT2G04940.1	0.275115	0.53526	1	0.0788207	0.889798	1	0.157765	0.787864	1	0.279467	0.520524	0.887883	scramblase-related
Ciclev10001356m	AT5G09230.7	1.62166	0.00012059	0.00465849	1.23264	0.00378101	0.0913285	0.627838	0.130445	0.656801	1.00243	0.0138977	0.140819	sirtuin 2
Ciclev10001357m	AT4G20020.2	0.308309	0.425308	1	-0.198495	0.673193	1	0.129749	0.68974	1	-0.22611	0.562244	0.902875
Ciclev10001358m	AT1G20870.1	-0.80834	0.554799	1	0.547075	0.65524	1	0.459169	0.844498	1	1.85445	0.164047	0.618838	HSP20-like chaperones superfamily protein
Ciclev10001359m	AT5G49970.1	-0.000140482	0.934538	1	0.573349	0.304772	1	0.126179	0.767652	1	-0.427114	0.49121	0.875567	pyridoxin (pyrodoxamine) 5\'-phosphate oxidase
Ciclev10001360m	AT1G19340.1	0.434386	0.283279	1	0.403248	0.407943	1	0.183812	0.6727	1	0.0303327	0.931671	0.991783	Methyltransferase MT-A70 family protein
Ciclev10001361m	AT2G26560.1	-0.649547	0.574998	1	3.11916	0.00335712	0.0845839	0.660829	0.508373	1	3.37275	0.00292239	0.0433476	phospholipase A 2A
Ciclev10001362m	AT5G49970.1	0.0739124	0.83137	1	0.626618	0.239424	1	0.11039	0.765511	1	-0.399518	0.483612	0.8719	pyridoxin (pyrodoxamine) 5\'-phosphate oxidase
Ciclev10001363m	AT1G21080.1	0.103219	0.714427	1	0.0169819	0.952374	1	0.1472	0.569022	1	-0.139414	0.67719	0.937927	DJ heat shock N-termil domain-containing protein
Ciclev10001364m	AT1G77810.2	-0.337629	0.513461	1	0.481013	0.37191	1	-0.994943	0.0685659	0.45672	-0.236874	0.582541	0.909314	Galactosyltransferase family protein
Ciclev10001365m	AT1G77220.1	-0.376488	0.338358	1	-0.460334	0.244106	1	-0.277699	0.462524	1	-0.410755	0.29229	0.758188	Protein of unknown function (DUF300)
Ciclev10001366m	AT2G45730.1	-0.104305	0.793065	1	-0.439413	0.430144	1	-0.531258	0.225027	0.848051	-0.663349	0.180393	0.6436	eukaryotic initiation factor 3 gamma subunit family protein
Ciclev10001367m	AT1G77220.1	-0.376488	0.338358	1	-0.460334	0.244106	1	-0.277699	0.462524	1	-0.410755	0.29229	0.758188	Protein of unknown function (DUF300)
Ciclev10001368m	AT1G77220.1	-0.376488	0.338358	1	-0.460334	0.244106	1	-0.277699	0.462524	1	-0.410755	0.29229	0.758188	Protein of unknown function (DUF300)
Ciclev10001369m	AT1G77220.1	-0.376488	0.338358	1	-0.460334	0.244106	1	-0.277699	0.462524	1	-0.410755	0.29229	0.758188	Protein of unknown function (DUF300)
Ciclev10001370m	AT4G24220.1	0.634463	0.0966382	0.729012	0.260722	0.497803	1	0.366438	0.284926	0.932605	0.515926	0.16094	0.613369	D(P)-binding Rossmann-fold superfamily protein
Ciclev10001371m	AT4G19420.1	-1.67253	0.0433734	0.449202	-0.521804	0.356359	1	-0.818954	0.294688	0.945409	-1.94756	0.01624	0.157115	Pecticetylesterase family protein
Ciclev10001372m	AT5G65380.1	-0.412024	0.478097	1	-0.0489283	0.99055	1	-0.315418	0.545462	1	-0.653033	0.278617	0.747641	MATE efflux family protein
Ciclev10001373m	AT5G13750.1	4.34671	1.37208e-08	2.08342e-06	2.70748	6.18351e-05	0.00373925	1.53757	0.0200476	0.204047	2.23141	0.00115636	0.0212405	zinc induced facilitator-like 1
Ciclev10001374m	AT4G24220.1	-0.768947	0.323759	1	0.644443	0.284062	1	-0.220892	0.699061	1	0.91854	0.207845	0.678962	D(P)-binding Rossmann-fold superfamily protein
Ciclev10001375m	AT5G13750.1	4.34671	1.37208e-08	2.08342e-06	2.70748	6.18351e-05	0.00373925	1.53757	0.0200476	0.204047	2.23141	0.00115636	0.0212405	zinc induced facilitator-like 1
Ciclev10001376m	AT4G14770.1	1.54136	0.0323984	0.368136	1.48221	0.0386013	0.43733	0.848565	0.310924	0.960554	1.52385	0.0349282	0.267483	TESMIN/TSO1-like CXC 2
Ciclev10001377m	AT5G13750.1	4.34671	1.37208e-08	2.08342e-06	2.70748	6.18351e-05	0.00373925	1.53757	0.0200476	0.204047	2.23141	0.00115636	0.0212405	zinc induced facilitator-like 1
Ciclev10001378m	AT5G28040.1	0.136288	0.77954	1	0.487276	0.43897	1	0.31677	0.614398	1	-0.216287	0.704929	0.945268	D-binding storekeeper protein-related transcriptiol regulator
Ciclev10001379m	AT4G38470.1	-1.18766	0.0083829	0.138163	-0.408477	0.411282	1	-0.422257	0.276644	0.921095	-0.297968	0.439689	0.851433	ACT-like protein tyrosine kise family protein
Ciclev10001380m	AT3G18710.1	0.00547087	0.964988	1	1.75264	0.0489448	0.498097	1.08378	0.144781	0.694582	1.51006	0.0871177	0.456111	plant U-box 29
Ciclev10001381m	AT5G27450.1	0.21689	0.662642	1	-0.226583	0.587467	1	-0.0333529	0.990918	1	-0.323935	0.418801	0.83988	mevalote kise
Ciclev10001382m	AT1G77120.1	0.254201	0.608776	1	0.284526	0.337552	1	-0.906746	0.067461	0.452023	-0.35318	0.407194	0.83392	alcohol dehydrogese 1
Ciclev10001383m	AT5G27450.1	0.21689	0.662642	1	-0.226583	0.587467	1	-0.0333529	0.990918	1	-0.323935	0.418801	0.83988	mevalote kise
Ciclev10001384m	AT1G45000.1	0.540418	0.164293	0.942257	0.0116108	0.830758	1	0.509447	0.139256	0.682061	0.161659	0.690668	0.94118	AAA-type ATPase family protein
Ciclev10001385m	AT3G21110.1	0.177394	0.717541	1	0.123964	0.586015	1	-0.437726	0.286794	0.934778	0.406129	0.312113	0.774016	purin 7
Ciclev10001386m	AT5G42970.1	0.258202	0.515664	1	-0.0200988	0.890342	1	-0.295387	0.507539	1	-0.281423	0.479056	0.869701	Proteasome component (PCI) domain protein
Ciclev10001387m	AT5G09230.7	1.62151	0.000121547	0.00467948	1.23416	0.00376967	0.0911195	0.63187	0.128182	0.650656	1.00529	0.0136886	0.139343	sirtuin 2
Ciclev10001388m	AT4G24220.1	0.438775	0.444859	1	0.495441	0.402198	1	0.255426	0.645863	1	1.14197	0.047671	0.323625	D(P)-binding Rossmann-fold superfamily protein
Ciclev10001389m	AT1G65910.1	1.59643	0.000277333	0.00921312	1.81874	6.65434e-05	0.00398005	1.19597	0.00547104	0.0814604	0.647457	0.153735	0.601041	C domain containing protein 28
Ciclev10001390m	AT1G54520.1	0.493092	0.224905	1	0.494318	0.128369	0.84878	0.123131	0.706319	1	0.227604	0.551545	0.898443
Ciclev10001391m	AT1G34220.2	-0.0763173	0.88783	1	0.384897	0.502029	1	-0.0359294	0.984544	1	-0.125355	0.77705	0.964004	Regulator of Vps4 activity in the MVB pathway protein
Ciclev10001392m	AT5G09230.7	1.62151	0.000121547	0.00467948	1.23416	0.00376967	0.0911195	0.63187	0.128182	0.650656	1.00529	0.0136886	0.139343	sirtuin 2
Ciclev10001393m	AT4G24220.1	-0.548672	0.609333	1	0.449238	0.603518	1	-0.248223	0.752093	1	0.0887798	0.925024	0.991783	D(P)-binding Rossmann-fold superfamily protein
Ciclev10001394m	AT1G57680.1	-0.624216	0.142878	0.882338	-0.491135	0.132152	0.861529	-0.23142	0.578405	1	-0.844275	0.0390972	0.288197
Ciclev10001395m	AT5G13930.1	1.23863	0.599731	1	1.40577	0.577873	1	0.712208	0.84483	1	4.16681	0.0938208	0.475101	Chalcone and stilbene synthase family protein
Ciclev10001396m	AT1G80950.1	-0.775386	0.0881283	0.695093	-1.04134	0.0104218	0.186412	-0.875006	0.0480939	0.367895	-0.613606	0.158859	0.60962	Phospholipid/glycerol acyltransferase family protein
Ciclev10001397m	AT1G27600.1	-0.409533	0.339799	1	-0.701759	0.0815346	0.671284	-0.470266	0.313493	0.962964	-0.637563	0.135268	0.56831	Nucleotide-diphospho-sugar transferases superfamily protein
Ciclev10001398m	AT2G18950.1	-2.05112	0.00220837	0.0494087	-0.84505	0.249437	1	-1.52366	0.0293044	0.262608	-1.3966	0.0324466	0.254911	homogentisate phytyltransferase 1
Ciclev10001399m	AT1G22440.1	-0.952461	0.0148949	0.209716	-1.01375	0.017482	0.26479	0.0191742	0.879844	1	-0.258424	0.457531	0.859358	Zinc-binding alcohol dehydrogese family protein
Ciclev10001400m	AT5G42520.1	-0.0869078	0.846888	1	-0.320806	0.486455	1	0.288958	0.490197	1	0.0697955	0.950038	0.996211	basic pentacysteine 6
Ciclev10001401m	AT2G02450.2	-0.711055	0.284722	1	-0.719067	0.30499	1	-0.287257	0.507862	1	-0.488728	0.465062	0.863347	C domain containing protein 35
Ciclev10001402m	AT2G02450.2	-0.711055	0.284722	1	-0.719067	0.30499	1	-0.287257	0.507862	1	-0.488728	0.465062	0.863347	C domain containing protein 35
Ciclev10001403m	AT1G76420.1	-0.631384	0.698761	1	0.300611	0.81762	1	0.732471	0.738056	1	1.6538	0.285885	0.752508	C (No Apical Meristem) domain transcriptiol regulator superfamily protein
Ciclev10001404m	AT5G66980.1	-0.141742	0.71367	1	-0.485687	0.219867	1	-0.114292	0.749467	1	-0.161173	0.62589	0.922846	AP2/B3-like transcriptiol factor family protein
Ciclev10001405m	AT5G13930.1	-2.26647	0.0139508	0.200671	-1.7991	0.0490353	0.498482	-1.04016	0.258635	0.895691	-1.22984	0.177831	0.6393	Chalcone and stilbene synthase family protein
Ciclev10001406m	AT1G49780.1	-0.551452	0.607383	1	0.572197	0.71963	1	0.520554	0.673787	1	-0.404211	0.690877	0.941191	plant U-box 26
Ciclev10001407m	AT1G36310.1	0.580046	0.233984	1	0.35468	0.416603	1	-0.182234	0.719618	1	-0.0178601	0.968341	1	S-adenosyl-L-methionine-dependent methyltransferases superfamily protein
Ciclev10001408m	AT1G77860.1	-0.587525	0.779626	1	0.301715	0.832208	1	0.33411	0.962804	1	2.16912	0.237991	0.712167	Rhomboid-related intramembrane serine protease family protein
Ciclev10001409m	AT1G19600.1	-0.627887	0.200859	1	-0.494079	0.27742	1	-0.198999	0.58842	1	0.210117	0.623479	0.921704	pfkB-like carbohydrate kise family protein
Ciclev10001410m	AT1G77810.2	-0.341892	0.507261	1	0.473011	0.380328	1	-1.00643	0.0645706	0.442267	-0.259828	0.55056	0.898443	Galactosyltransferase family protein
Ciclev10001411m	AT1G59520.1	0.125466	0.733678	1	-0.137314	0.525169	1	0.13546	0.697179	1	0.0978688	0.822521	0.975279	CW7
Ciclev10001412m	AT4G24220.1	2.42078	1.61111e-07	1.58854e-05	1.9864	3.24653e-05	0.00222423	2.63073	2.04081e-08	2.38691e-06	2.61713	8.40464e-09	8.87803e-07	D(P)-binding Rossmann-fold superfamily protein
Ciclev10001413m	AT5G13930.1	-0.439543	0.866618	1	0.947585	0.622378	1	0.757286	0.829682	1	1.6834	0.457752	0.859394	Chalcone and stilbene synthase family protein
Ciclev10001414m	AT4G24220.1	-0.148176	0.910998	1	0.156883	0.898935	1	0.962357	0.0300431	0.267571	0.582317	0.157366	0.60815	D(P)-binding Rossmann-fold superfamily protein
Ciclev10001415m	AT3G02630.1	1.37652	0.00894609	0.145114	0.44127	0.407804	1	0.668493	0.244185	0.87544	0.461667	0.374249	0.814561	Plant stearoyl-acyl-carrier-protein desaturase family protein
Ciclev10001416m	AT4G34160.1	0.604425	0.722918	1	-0.0570689	0.928032	1	2.19838	0.260995	0.899728	0.28617	0.842494	0.97838	CYCLIN D3;1
Ciclev10001417m	AT4G08940.1	0.0728094	0.840989	1	-0.164889	0.766262	1	0.545191	0.462202	1	0.629562	0.300934	0.764166	Ubiquitin carboxyl-termil hydrolase family protein
Ciclev10001418m	AT3G04970.1	-0.414955	0.380628	1	-0.349609	0.369849	1	0.101149	0.79853	1	-0.192777	0.678965	0.938318	DHHC-type zinc finger family protein
Ciclev10001419m	AT1G10280.1	-0.360886	0.580512	1	0.254655	0.668436	1	-0.255874	0.683153	1	-0.20361	0.75973	0.959903	Core-2/I-branching beta-1,6-N-acetylglucosaminyltransferase family protein
Ciclev10001420m	AT4G24220.1	-0.577106	0.666022	1	0.367971	0.704406	1	0.403771	0.924086	1	1.31135	0.260759	0.732788	D(P)-binding Rossmann-fold superfamily protein
Ciclev10001421m		-0.0977367	0.822282	1	0.0154263	0.889653	1	-0.735598	0.122251	0.635154	-0.0760887	0.961637	0.998808
Ciclev10001422m	AT4G24220.1	2.32238	9.48723e-06	0.000576681	1.92053	0.000490595	0.0195474	3.05233	1.32436e-08	1.6291e-06	2.97846	9.67885e-09	1.01293e-06	D(P)-binding Rossmann-fold superfamily protein
Ciclev10001423m		-0.577862	0.192206	0.988511	-0.0235945	0.981379	1	-0.00345626	0.966986	1	-0.130618	0.742393	0.955701
Ciclev10001424m	AT1G31500.1	-0.474545	0.490277	1	-0.36765	0.75373	1	-0.206813	0.657524	1	-0.537245	0.465974	0.863912	Dse I-like superfamily protein
Ciclev10001425m	AT4G24220.2	2.32334	9.67168e-06	0.000584749	1.91861	0.000505596	0.0199375	3.05361	1.36428e-08	1.65855e-06	2.97846	1.012e-08	1.0526e-06	D(P)-binding Rossmann-fold superfamily protein
Ciclev10001426m	AT4G19420.1	-0.848671	0.580078	1	0.601987	0.621844	1	-0.347362	0.645432	1	-0.0933553	0.989862	1	Pecticetylesterase family protein
Ciclev10001427m	AT3G54360.1	0.153381	0.792515	1	0.0314387	0.815335	1	-0.462037	0.287581	0.935742	-0.213212	0.617743	0.920539	zinc ion binding
Ciclev10001428m	AT4G24320.1	-0.0344425	0.92878	1	0.292466	0.626641	1	-0.158722	0.75468	1	0.0449334	0.900896	0.988557	Ubiquitin carboxyl-termil hydrolase family protein
Ciclev10001429m	AT1G10070.1	-2.00236	0.13561	0.860135	0.0129328	0.796436	1	-0.24002	0.863905	1	-0.983915	0.405319	0.833214	branched-chain amino acid transamise 2
Ciclev10001430m	AT4G24220.2	2.32334	9.67168e-06	0.000584749	1.91861	0.000505596	0.0199375	3.05361	1.36428e-08	1.65855e-06	2.97846	1.012e-08	1.0526e-06	D(P)-binding Rossmann-fold superfamily protein
Ciclev10001431m	AT3G54360.1	0.153381	0.792515	1	0.0314387	0.815335	1	-0.462037	0.287581	0.935742	-0.213212	0.617743	0.920539	zinc ion binding
Ciclev10001432m	AT4G36090.3	-0.0503397	0.98304	1	0.385136	0.747984	1	0.636652	0.589007	1	1.2355	0.297487	0.762866	oxidoreductase, 2OG-Fe(II) oxygese family protein
Ciclev10001433m	AT3G03200.1	-0.9546	0.385057	1	0.341814	0.828753	1	1.44047	0.222213	0.845118	1.09997	0.334499	0.790176	C domain containing protein 45
Ciclev10001434m	AT1G47710.1	0.433571	0.305343	1	0.517926	0.236632	1	-0.0334684	0.942755	1	0.0181488	0.997213	1	Serine protease inhibitor (SERPIN) family protein
Ciclev10001435m	AT3G26430.1	0.901547	0.30543	1	0.542701	0.679255	1	2.12485	0.0191999	0.198301	0.847578	0.318104	0.779073	GDSL-like Lipase/Acylhydrolase superfamily protein
Ciclev10001436m	AT1G18740.1	-0.415088	0.313831	1	-0.286985	0.350128	1	-0.209656	0.666707	1	-0.307152	0.444464	0.853024	Protein of unknown function (DUF793)
Ciclev10001437m	AT5G42130.1	0.289941	0.56214	1	-0.00684549	0.986253	1	0.461472	0.31371	0.963211	0.594713	0.24014	0.715044	Mitochondrial substrate carrier family protein
Ciclev10001438m	AT1G75500.1	0.422241	0.671743	1	-0.985789	0.290217	1	1.76986	0.13078	0.657932	-0.0387595	0.956096	0.997838	Walls Are Thin 1
Ciclev10001439m	AT1G10070.1	-0.901994	0.601693	1	-0.337884	0.764074	1	0.358772	0.970176	1	0.724649	0.568201	0.905675	branched-chain amino acid transamise 2
Ciclev10001440m	AT1G18740.1	0.426198	0.397128	1	1.74537	0.00144993	0.0447013	2.3266	4.68723e-06	0.000273164	2.19512	2.8806e-05	0.00106983	Protein of unknown function (DUF793)
Ciclev10001441m	AT1G77220.1	-0.443583	0.260878	1	-0.391544	0.329658	1	-0.224719	0.547881	1	-0.379419	0.341135	0.794996	Protein of unknown function (DUF300)
Ciclev10001442m	AT1G77220.1	-0.443583	0.260878	1	-0.391544	0.329658	1	-0.224719	0.547881	1	-0.379419	0.341135	0.794996	Protein of unknown function (DUF300)
Ciclev10001443m	AT1G43800.1	-0.693202	0.727801	1	0.743219	0.617695	1	1.20897	0.590086	1	1.12897	0.501738	0.88089	Plant stearoyl-acyl-carrier-protein desaturase family protein
Ciclev10001444m	AT1G77220.1	-0.443583	0.260878	1	-0.391544	0.329658	1	-0.224719	0.547881	1	-0.379419	0.341135	0.794996	Protein of unknown function (DUF300)
Ciclev10001445m	AT4G24220.1	1.79903	0.188539	0.984732	-0.581306	0.541504	1	1.17036	0.376428	1	0.205486	0.859421	0.983151	D(P)-binding Rossmann-fold superfamily protein
Ciclev10001446m	AT1G22440.1	-0.691112	0.0976049	0.73275	-0.659143	0.143684	0.892284	0.76684	0.113482	0.611044	1.2283	0.00402808	0.0551186	Zinc-binding alcohol dehydrogese family protein
Ciclev10001447m	AT5G39960.1	-0.407432	0.372188	1	-0.484665	0.274861	1	-0.66323	0.138466	0.680454	-0.698664	0.129012	0.555497	GTP binding;GTP binding
Ciclev10001448m	AT2G33630.1	-0.0624878	0.927543	1	-0.0704978	0.798069	1	0.370639	0.556476	1	0.35727	0.528508	0.889597	D(P)-binding Rossmann-fold superfamily protein
Ciclev10001449m	AT5G07900.1	-0.208583	0.726837	1	-0.296092	0.67805	1	-0.372942	0.600787	1	-0.372617	0.599885	0.914946	Mitochondrial transcription termition factor family protein
Ciclev10001450m	AT1G20925.1	0.272871	0.666078	1	0.200144	0.623054	1	0.314111	0.592794	1	0.550531	0.297742	0.762866	Auxin efflux carrier family protein
Ciclev10001451m	AT1G60060.1	-0.302012	0.84435	1	-0.0221617	0.815807	1	1.27872	0.261412	0.900342	0.0259648	0.978927	1	Serine/threonine-protein kise WNK (With No Lysine)-related
Ciclev10001452m	AT1G10070.1	-0.906338	0.598532	1	-0.330923	0.766022	1	0.358759	0.969955	1	0.724649	0.566991	0.904816	branched-chain amino acid transamise 2
Ciclev10001453m	AT1G61580.1	0.742595	0.0604177	0.563755	0.303235	0.300384	1	-0.277244	0.642073	1	-0.126052	0.795507	0.967991	R-protein L3 B
Ciclev10001454m	AT1G61580.1	0.0529004	0.938224	1	-0.294478	0.556731	1	-0.579485	0.201486	0.809427	-0.858314	0.0278651	0.229189	R-protein L3 B
Ciclev10001455m	AT1G80950.1	-0.751482	0.0923711	0.712204	-0.960441	0.0157458	0.245624	-0.805182	0.0637849	0.438924	-0.578416	0.175277	0.635752	Phospholipid/glycerol acyltransferase family protein
Ciclev10001456m	AT3G02630.1	0.843096	0.274833	1	-0.0634429	0.679656	1	0.981058	0.257458	0.893529	0.985983	0.16508	0.619472	Plant stearoyl-acyl-carrier-protein desaturase family protein
Ciclev10001457m	AT5G42250.1	-0.341093	0.459241	1	0.00145072	0.927032	1	0.281691	0.57175	1	1.06019	0.0132339	0.136063	Zinc-binding alcohol dehydrogese family protein
Ciclev10001458m	AT2G35500.1	-0.576138	0.212747	1	-0.35737	0.343208	1	-0.678196	0.0980416	0.560057	-0.817778	0.0472618	0.322121	shikimate kise like 2
Ciclev10001459m	AT3G02630.1	-0.454973	0.783541	1	0.305016	0.787148	1	0.515795	0.880812	1	1.66293	0.271264	0.742103	Plant stearoyl-acyl-carrier-protein desaturase family protein
Ciclev10001460m	AT4G08300.1	1.20266	0.35112	1	0.68972	0.765372	1	-0.501246	0.726665	1	-2.71646	0.0304061	0.242851	nodulin MtN21 /EamA-like transporter family protein
Ciclev10001461m	AT1G31350.1	1.27997	0.0643285	0.583394	1.28689	0.0458214	0.483353	1.76267	0.0130771	0.153349	2.72619	0.000158747	0.00437127	KAR-UP F-box 1
Ciclev10001462m	AT1G77490.1	1.2572	0.00309397	0.0643022	0.764463	0.0370151	0.425016	0.356801	0.343576	0.992085	0.49852	0.244772	0.719192	thylakoidal ascorbate peroxidase
Ciclev10001463m	AT5G63980.1	0.246604	0.541989	1	-0.0550437	0.864317	1	-0.0172625	0.927208	1	-0.00990186	0.983012	1	Inositol monophosphatase family protein
Ciclev10001464m	AT1G33520.1	-0.560779	0.283715	1	-0.396528	0.469804	1	0.0439847	0.993267	1	0.240237	0.626443	0.922985	D111/G-patch domain-containing protein
Ciclev10001465m	AT1G76490.1	0.386202	0.675606	1	0.878706	0.463144	1	2.49454	0.0275114	0.252723	1.75466	0.1184	0.532998	hydroxy methylglutaryl CoA reductase 1
Ciclev10001466m	AT1G09300.1	-0.25251	0.577478	1	-0.308776	0.586634	1	-0.839567	0.0726978	0.473094	-0.778053	0.0861134	0.454252	Metallopeptidase M24 family protein
Ciclev10001467m	AT4G19420.1	-1.36725	0.319274	1	0.075923	0.992885	1	0.231621	0.991316	1	-0.226319	0.88261	0.986825	Pecticetylesterase family protein
Ciclev10001468m	AT4G19006.1	0.318607	0.413851	1	-0.151088	0.651078	1	-0.382087	0.425046	1	-0.568721	0.142805	0.582494	Proteasome component (PCI) domain protein
Ciclev10001469m	AT2G30350.2	0.799594	0.0586851	0.552758	0.650316	0.100305	0.749094	1.40556	0.00103534	0.0223246	1.43359	0.000764459	0.0155777	Excinuclease ABC, C subunit, N-termil
Ciclev10001470m	AT5G49970.1	0.312589	0.505668	1	0.389018	0.482729	1	0.272483	0.626305	1	0.0894216	0.859524	0.983151	pyridoxin (pyrodoxamine) 5\'-phosphate oxidase
Ciclev10001471m	AT1G33060.2	1.59772	0.000272892	0.00909408	1.81838	6.64779e-05	0.00398005	1.19552	0.00547066	0.0814604	0.647008	0.153924	0.601434	C 014
Ciclev10001472m	AT1G75430.1	-1.18586	0.441796	1	-1.09016	0.4406	1	0.0724618	0.944477	1	-1.17405	0.500092	0.880249	BEL1-like homeodomain 11
Ciclev10001473m	AT1G33060.2	1.59772	0.000272892	0.00909408	1.81838	6.64779e-05	0.00398005	1.19552	0.00547066	0.0814604	0.647008	0.153924	0.601434	C 014
Ciclev10001474m	AT4G35890.1	-0.0751406	0.87203	1	-0.131893	0.667763	1	0.355629	0.36648	1	-0.0922608	0.752482	0.957704	winged-helix D-binding transcription factor family protein
Ciclev10001475m	AT1G31910.1	0.211781	0.592864	1	0.0739379	1	1	-0.0239838	0.989986	1	-0.0422424	0.90827	0.989598	GHMP kise family protein
Ciclev10001476m	AT2G33700.1	-0.271783	0.528318	1	-0.0599998	0.655816	1	0.500648	0.234827	0.859773	0.930705	0.0255014	0.215368	Protein phosphatase 2C family protein
Ciclev10001477m	AT3G04970.1	-0.421197	0.375427	1	-0.34207	0.381785	1	0.101891	0.799545	1	-0.190209	0.684493	0.939458	DHHC-type zinc finger family protein
Ciclev10001478m	AT3G05200.1	1.00753	0.207474	1	2.60166	0.00312132	0.0794281	2.16164	0.00990869	0.125451	3.0715	0.000601318	0.0127754	RING/U-box superfamily protein
Ciclev10001479m	AT5G65670.2	-0.0120275	0.916867	1	-0.29172	0.239737	1	0.280839	0.519731	1	0.284376	0.60351	0.915774	indole-3-acetic acid inducible 9
Ciclev10001480m	AT5G27690.1	0.0877637	0.882995	1	0.258169	0.717508	1	0.733204	0.25669	0.892143	0.800071	0.19547	0.663464	Heavy metal transport/detoxification superfamily protein
Ciclev10001481m	AT1G53710.1	-0.607009	0.583512	1	0.248165	0.786305	1	0.747099	0.531899	1	0.17144	0.823516	0.97564	Calcineurin-like metallo-phosphoesterase superfamily protein
Ciclev10001482m	AT1G46264.1	-0.849474	0.556086	1	-0.0251996	0.94131	1	0.691473	0.677154	1	-1.61877	0.284022	0.751209	heat shock transcription factor B4
Ciclev10001483m	AT1G42430.1	-2.07222	0.0313842	0.359868	-0.731919	0.335122	1	-0.153517	0.911507	1	-0.446364	0.628403	0.923317
Ciclev10001484m	AT5G09300.1	-0.105393	0.80826	1	-0.157741	0.711667	1	-0.681014	0.0956873	0.554033	-0.288155	0.436827	0.850533	Thiamin diphosphate-binding fold (THDP-binding) superfamily protein
Ciclev10001485m	AT1G21690.1	0.421026	0.398833	1	0.254076	0.619975	1	0.128505	0.74399	1	0.466036	0.316348	0.777637	ATPase family associated with various cellular activities (AAA)
Ciclev10001486m	AT4G37680.1	0.639806	0.220755	1	0.249707	0.726127	1	0.930107	0.0883905	0.527543	0.875485	0.0969326	0.482123	heptahelical protein 4
Ciclev10001487m	AT4G08960.1	0.4893	0.30114	1	0.16155	0.692215	1	0.295506	0.532357	1	-0.0280766	0.934559	0.992621	phosphotyrosyl phosphatase activator (PTPA) family protein
Ciclev10001488m	AT4G37680.1	0.639806	0.220755	1	0.249707	0.726127	1	0.930107	0.0883905	0.527543	0.875485	0.0969326	0.482123	heptahelical protein 4
Ciclev10001489m	AT2G40650.1	-0.48034	0.262621	1	-0.463651	0.288843	1	-0.436502	0.253344	0.88825	-0.532206	0.187916	0.652645	PRP38 family protein
Ciclev10001490m	AT2G30520.1	0.266539	0.534802	1	-0.726004	0.0287558	0.367306	0.398015	0.262742	0.902823	0.511721	0.197863	0.66656	Phototropic-responsive NPH3 family protein
Ciclev10001491m	AT1G09800.1	-0.0661619	0.923148	1	0.0251393	0.86138	1	0.103825	0.965217	1	0.159777	0.750844	0.957345	Pseudouridine synthase family protein
Ciclev10001492m	AT1G16870.1	-0.248814	0.676722	1	-0.428187	0.541893	1	-0.969329	0.0868085	0.521959	-0.616452	0.281456	0.749623	mitochondrial 28S ribosomal protein S29-related
Ciclev10001493m	AT1G75020.1	-0.207609	0.654457	1	-0.062831	0.799102	1	0.176974	0.679696	1	-0.156342	0.747134	0.956841	lysophosphatidyl acyltransferase 4
Ciclev10001494m	AT1G09340.1	1.38926	0.00802081	0.133292	0.888471	0.0471831	0.488444	0.566893	0.218308	0.8371	0.582626	0.223107	0.695836	chloroplast R binding
Ciclev10001495m	AT1G21790.1	-0.262422	0.789599	1	0.546738	0.569378	1	0.649492	0.549517	1	0.214776	0.766888	0.961519	TRAM, LAG1 and CLN8 (TLC) lipid-sensing domain containing protein
Ciclev10001496m	AT5G42470.1	-0.0889004	0.901731	1	-0.311876	0.396131	1	0.0188981	0.9943	1	-0.225552	0.603909	0.915774
Ciclev10001497m	AT5G09300.1	-0.0964929	0.832463	1	-0.182307	0.669574	1	-0.666713	0.0915978	0.539846	-0.283405	0.432158	0.8488	Thiamin diphosphate-binding fold (THDP-binding) superfamily protein
Ciclev10001498m	AT2G35490.1	1.28854	0.00176673	0.0414699	1.04257	0.00730586	0.144829	0.766663	0.0520721	0.387405	1.26543	0.00218537	0.0348349	Plastid-lipid associated protein PAP / fibrillin family protein
Ciclev10001499m	AT2G35490.1	1.28854	0.00176673	0.0414699	1.04257	0.00730586	0.144829	0.766663	0.0520721	0.387405	1.26543	0.00218537	0.0348349	Plastid-lipid associated protein PAP / fibrillin family protein
Ciclev10001500m	AT1G77120.1	-0.932562	0.311286	1	1.29479	0.156905	0.93025	-0.840981	0.330171	0.982281	-1.03142	0.243997	0.718761	alcohol dehydrogese 1
Ciclev10001501m	AT1G77120.1	0.259773	0.601536	1	0.285852	0.337488	1	-0.913158	0.0663823	0.44715	-0.355293	0.405916	0.833275	alcohol dehydrogese 1
Ciclev10001502m	AT1G77120.1	-1.29795	0.340597	1	0.79543	0.470861	1	-0.201868	0.791804	1	-0.944212	0.526476	0.888755	alcohol dehydrogese 1
Ciclev10001503m	AT1G09340.1	1.38915	0.00802513	0.133299	0.888453	0.0471837	0.488444	0.566816	0.21837	0.8371	0.582282	0.223393	0.696208	chloroplast R binding
Ciclev10001504m	AT2G35490.1	1.28854	0.00176673	0.0414699	1.04257	0.00730586	0.144829	0.766663	0.0520721	0.387405	1.26543	0.00218537	0.0348349	Plastid-lipid associated protein PAP / fibrillin family protein
Ciclev10001505m	AT1G36050.2	0.0301323	0.93278	1	0.0558459	0.991065	1	0.00777581	0.844608	1	-0.176786	0.643617	0.927605	Endoplasmic reticulum vesicle transporter protein
Ciclev10001506m	AT4G24500.2	0.498287	0.273902	1	0.265762	0.563222	1	0.0848357	0.821238	1	0.151217	0.726635	0.951457	hydroxyproline-rich glycoprotein family protein
Ciclev10001507m	AT1G77120.1	0.263381	0.595131	1	0.287505	0.335852	1	-0.915029	0.0657197	0.444692	-0.355268	0.405861	0.833275	alcohol dehydrogese 1
Ciclev10001508m	AT4G08150.1	-0.978749	0.548659	1	0.625187	0.728803	1	0.427037	0.881618	1	1.92876	0.2119	0.68345	KNOTTED-like from Arabidopsis thalia
Ciclev10001509m	AT1G75330.1	0.227434	0.65383	1	0.0135613	0.908741	1	0.245993	0.531692	1	-0.210198	0.677765	0.93795	ornithine carbamoyltransferase
Ciclev10001510m	AT3G57710.1	-0.348251	0.664476	1	1.13873	0.0514209	0.5138	1.94602	0.002706	0.0476542	2.49551	0.000223881	0.00573365	Protein kise superfamily protein
Ciclev10001511m	AT3G62630.1	0.14789	0.898472	1	-1.15991	0.367232	1	0.708723	0.661938	1	0.279392	0.819214	0.975006	Protein of unknown function (DUF1645)
Ciclev10001512m	AT1G34380.2	-0.391145	0.563412	1	-0.408457	0.677712	1	-1.51832	0.0165997	0.179623	-1.08166	0.106681	0.507482	5\'-3\' exonuclease family protein
Ciclev10001513m	AT1G35910.1	-0.349131	0.707452	1	1.38758	0.0639705	0.587126	1.76195	0.033301	0.287483	2.41919	0.00537271	0.0686169	Haloacid dehalogese-like hydrolase (HAD) superfamily protein
Ciclev10001514m		-0.597612	0.623193	1	0.349005	0.722724	1	1.04476	0.446081	1	0.532316	0.642437	0.927483
Ciclev10001515m	AT2G33560.1	-0.534572	0.518069	1	-0.0884647	0.87563	1	-0.406372	0.524166	1	0.103155	0.855383	0.981763	BUB1-related (BUB1: budding uninhibited by benzymidazol 1)
Ciclev10001516m	AT1G22460.1	-0.976126	0.0190631	0.251491	-1.79436	2.06786e-06	0.000255008	-0.816121	0.0434583	0.344782	-1.73249	1.54584e-05	0.000636895	O-fucosyltransferase family protein
Ciclev10001517m	AT1G35620.1	0.596591	0.133775	0.853493	-0.0530512	0.867401	1	-0.138046	0.811667	1	-0.312568	0.465181	0.863347	PDI-like 5-2
Ciclev10001518m	AT5G09810.1	-0.126806	0.827548	1	0.0320876	0.935447	1	-0.284545	0.555814	1	-0.368595	0.450796	0.85615	actin 7
Ciclev10001519m	AT1G77120.1	0.263381	0.595209	1	0.287963	0.335216	1	-0.916098	0.0654927	0.444314	-0.355647	0.405298	0.833214	alcohol dehydrogese 1
Ciclev10001520m	AT1G09020.1	-0.169893	0.730755	1	-0.471869	0.218726	1	-0.15476	0.687346	1	0.274218	0.513931	0.885459	homolog of yeast sucrose nonfermenting 4
Ciclev10001521m	AT1G80950.1	-0.771071	0.0982786	0.735325	-1.02405	0.0132193	0.220632	-0.858174	0.0603159	0.424188	-0.617055	0.167258	0.622761	Phospholipid/glycerol acyltransferase family protein
Ciclev10001522m	AT4G21390.1	-1.06136	0.48764	1	0.638884	0.573159	1	0.222773	0.962781	1	0.413964	0.735511	0.953126	S-locus lectin protein kise family protein
Ciclev10001523m	AT5G27730.1	0.107535	0.767219	1	-0.158861	0.651196	1	-0.147906	0.67423	1	-0.359534	0.345571	0.798692	Protein of unknown function (DUF1624)
Ciclev10001524m	AT5G28840.1	1.09438	0.0103114	0.161171	1.25601	0.0114869	0.20008	1.83733	3.34222e-05	0.00137575	0.327413	0.445868	0.853332	GDP-D-mannose 3\',5\'-epimerase
Ciclev10001525m	AT1G20650.1	-0.688276	0.114235	0.789451	-0.449082	0.161257	0.939513	0.32611	0.332664	0.983466	-0.0319838	0.878148	0.986386	Protein kise superfamily protein
Ciclev10001526m	AT1G21410.1	1.13569	0.00734949	0.124267	0.879097	0.0295045	0.373354	0.877633	0.0319834	0.279473	0.940936	0.0258115	0.217013	F-box/RNI-like superfamily protein
Ciclev10001527m	AT1G21410.1	1.13569	0.00734949	0.124267	0.879097	0.0295045	0.373354	0.877633	0.0319834	0.279473	0.940936	0.0258115	0.217013	F-box/RNI-like superfamily protein
Ciclev10001528m	AT1G58110.1	0.193583	0.709109	1	0.0333705	0.996713	1	0.408259	0.452929	1	0.0908166	0.889562	0.987512	Basic-leucine zipper (bZIP) transcription factor family protein
Ciclev10001529m	AT1G58110.1	0.193583	0.709109	1	0.0333705	0.996713	1	0.408259	0.452929	1	0.0908166	0.889562	0.987512	Basic-leucine zipper (bZIP) transcription factor family protein
Ciclev10001530m	AT1G21410.1	1.13569	0.00734949	0.124267	0.879097	0.0295045	0.373354	0.877633	0.0319834	0.279473	0.940936	0.0258115	0.217013	F-box/RNI-like superfamily protein
Ciclev10001531m	AT1G10210.1	-1.5411	0.000190544	0.00687539	-1.66662	0.00011412	0.00629293	-1.74163	4.47642e-05	0.00177166	-1.64834	7.22541e-05	0.00228971	mitogen-activated protein kise 1
Ciclev10001532m	AT3G21175.2	-0.265927	0.504529	1	-0.408886	0.312969	1	-0.316539	0.447862	1	-0.0134785	0.934749	0.992624	ZIM-like 1
Ciclev10001533m	AT3G21175.2	-0.265927	0.504529	1	-0.408886	0.312969	1	-0.316539	0.447862	1	-0.0134785	0.934749	0.992624	ZIM-like 1
Ciclev10001534m	AT4G06634.1	0.625558	0.220254	1	0.28969	0.512551	1	0.0846109	0.847074	1	-0.122109	0.82493	0.975881	zinc finger (C2H2 type) family protein
Ciclev10001535m	AT5G27730.1	0.100715	0.781168	1	-0.176179	0.623154	1	-0.147755	0.676958	1	-0.333004	0.383479	0.81981	Protein of unknown function (DUF1624)
Ciclev10001536m	AT1G35910.1	-0.377187	0.682938	1	1.38253	0.06282	0.5805	1.71274	0.0373185	0.311885	2.53023	0.00374456	0.051952	Haloacid dehalogese-like hydrolase (HAD) superfamily protein
Ciclev10001537m	AT3G21175.2	-0.265927	0.504529	1	-0.408886	0.312969	1	-0.316539	0.447862	1	-0.0134785	0.934749	0.992624	ZIM-like 1
Ciclev10001538m	AT5G42440.1	-0.828035	0.0684256	0.603211	0.126518	0.858988	1	0.16502	0.601328	1	0.112081	0.885958	0.987153	Protein kise superfamily protein
Ciclev10001539m	AT1G75230.2	-0.017374	1	1	-0.463371	0.241797	1	0.0891439	0.83101	1	-0.272217	0.479236	0.869809	D glycosylase superfamily protein
Ciclev10001540m	AT1G42430.1	-2.01586	0.0358818	0.393884	-0.644193	0.394778	1	-0.090688	0.962217	1	-0.333442	0.718171	0.948935
Ciclev10001541m	AT1G10210.1	-1.5411	0.000190544	0.00687539	-1.66662	0.00011412	0.00629293	-1.74163	4.47642e-05	0.00177166	-1.64834	7.22541e-05	0.00228971	mitogen-activated protein kise 1
Ciclev10001542m	AT1G44170.1	0.172151	0.584454	1	0.0997798	0.832991	1	-1.39912	0.00307087	0.0527382	-0.633973	0.155971	0.604903	aldehyde dehydrogese 3H1
Ciclev10001543m	AT3G57710.1	0.291513	0.750369	1	1.45474	0.0905501	0.707889	0.462232	0.570439	1	0.578728	0.512807	0.885134	Protein kise superfamily protein
Ciclev10001544m	AT1G47230.1	-0.89714	0.620183	1	0.389715	0.728808	1	1.04991	0.582533	1	0.153271	0.857598	0.982579	CYCLIN A3;4
Ciclev10001545m	AT5G27450.1	0.218149	0.664896	1	-0.2332	0.580099	1	-0.031398	0.994912	1	-0.268535	0.500955	0.880648	mevalote kise
Ciclev10001546m	AT1G28230.1	0.557562	0.1735	0.961409	0.45464	0.246814	1	1.04248	0.00858906	0.11222	0.56096	0.17514	0.635695	purine permease 1
Ciclev10001547m	AT1G07750.1	-1.58382	0.205668	1	0.194503	0.760169	1	-0.651815	0.41541	1	2.5875	0.039017	0.287731	RmlC-like cupins superfamily protein
Ciclev10001548m	AT5G13750.1	4.34652	1.33509e-08	2.05834e-06	2.707	6.11854e-05	0.00372528	1.53164	0.0203926	0.206224	2.22902	0.00115887	0.0212405	zinc induced facilitator-like 1
Ciclev10001549m	AT5G13750.1	4.34652	1.33509e-08	2.05834e-06	2.707	6.11854e-05	0.00372528	1.53164	0.0203926	0.206224	2.22902	0.00115887	0.0212405	zinc induced facilitator-like 1
Ciclev10001550m		-0.92352	0.0227721	0.286705	-1.56284	0.00030644	0.013912	-0.83763	0.0384679	0.318602	-1.3918	0.000804902	0.0162254
Ciclev10001551m	AT1G60680.1	0.134352	0.688244	1	-0.236176	0.663662	1	0.177076	0.567226	1	-0.0799247	0.829054	0.976362	D(P)-linked oxidoreductase superfamily protein
Ciclev10001552m	AT4G14960.2	-0.731136	0.718674	1	-0.353494	0.69174	1	0.246806	0.972456	1	1.06746	0.600171	0.914946	Tubulin/FtsZ family protein
Ciclev10001553m	AT5G13750.1	4.34652	1.33509e-08	2.05834e-06	2.707	6.11854e-05	0.00372528	1.53164	0.0203926	0.206224	2.22902	0.00115887	0.0212405	zinc induced facilitator-like 1
Ciclev10001554m	AT5G13750.1	4.34652	1.33509e-08	2.05834e-06	2.707	6.11854e-05	0.00372528	1.53164	0.0203926	0.206224	2.22902	0.00115887	0.0212405	zinc induced facilitator-like 1
Ciclev10001555m	AT5G54160.1	-1.407	0.560175	1	0.31486	0.856352	1	0.24636	0.990576	1	2.82527	0.262559	0.735226	O-methyltransferase 1
Ciclev10001556m	AT1G71980.1	-0.170821	0.59875	1	-0.521993	0.17614	0.972399	-0.0247915	0.971371	1	-0.114174	0.748672	0.956966	Protease-associated (PA) RING/U-box zinc finger family protein
Ciclev10001557m	AT1G77120.1	-1.29051	0.349597	1	0.796543	0.477058	1	-0.196961	0.798478	1	-0.955887	0.527174	0.889137	alcohol dehydrogese 1
Ciclev10001558m		0.254063	0.650055	1	0.105206	0.722187	1	-0.37545	0.338491	0.988187	0.245119	0.622372	0.921607
Ciclev10001559m	AT4G39090.1	1.1012	0.0289834	0.339344	0.618889	0.165525	0.952369	0.325506	0.462061	1	0.456453	0.358004	0.80458	Papain family cysteine protease
Ciclev10001560m	AT1G27461.1	-0.259027	0.924117	1	0.397859	0.790407	1	0.397596	0.957912	1	1.26102	0.518282	0.887002
Ciclev10001561m	AT1G75900.1	0.458149	0.552844	1	0.591444	0.359356	1	0.799354	0.248655	0.882513	-0.498456	0.443474	0.852972	GDSL-like Lipase/Acylhydrolase superfamily protein
Ciclev10001562m	AT1G75220.1	-1.58554	0.000637015	0.0178417	-1.86376	0.000226864	0.0109047	-1.36519	0.00296458	0.0513024	-1.57521	0.00077616	0.0156935	Major facilitator superfamily protein
Ciclev10001563m	AT1G78080.1	0.993883	0.0313804	0.359868	2.28322	1.71662e-05	0.00133829	1.87522	0.00014458	0.00482663	2.38826	5.40194e-06	0.000258707	related to AP2 4
Ciclev10001564m	AT2G23790.1	1.59438	0.118849	0.80558	1.42032	0.187409	0.998534	1.10776	0.274507	0.918852	2.06707	0.0347873	0.267112	Protein of unknown function (DUF607)
Ciclev10001565m	AT5G27930.1	-0.124469	0.907169	1	-0.627628	0.129567	0.852706	0.270991	0.611096	1	-0.341589	0.544921	0.896733	Protein phosphatase 2C family protein
Ciclev10001566m	AT5G13500.1	-0.011521	0.992709	1	-0.120873	0.624599	1	0.487522	0.224914	0.848003	-0.267967	0.535204	0.893549
Ciclev10001567m	AT5G27930.1	-0.124469	0.907169	1	-0.627628	0.129567	0.852706	0.270991	0.611096	1	-0.341589	0.544921	0.896733	Protein phosphatase 2C family protein
Ciclev10001568m	AT1G10040.1	0.333238	0.656095	1	2.14247	0.00862228	0.16272	1.76484	0.0237162	0.228742	0.791926	0.343093	0.797149	alpha/beta-Hydrolases superfamily protein
Ciclev10001569m	AT5G13500.1	-0.011521	0.992709	1	-0.120873	0.624599	1	0.487522	0.224914	0.848003	-0.267967	0.535204	0.893549
Ciclev10001570m	AT5G27930.1	-0.124469	0.907169	1	-0.627628	0.129567	0.852706	0.270991	0.611096	1	-0.341589	0.544921	0.896733	Protein phosphatase 2C family protein
Ciclev10001571m	AT1G45110.1	0.589207	0.150065	0.902624	-0.0284833	0.960008	1	0.128518	0.711642	1	0.187364	0.623666	0.921704	Tetrapyrrole (Corrin/Porphyrin) Methylases
Ciclev10001572m	AT1G43650.1	-1.86567	0.0991251	0.737739	-0.541247	0.680673	1	0.153322	0.940017	1	-0.0991403	0.928345	0.991783	nodulin MtN21 /EamA-like transporter family protein
Ciclev10001573m	AT5G27450.1	0.227904	0.658854	1	-0.208281	0.623386	1	-0.0485812	0.9703	1	-0.341749	0.405946	0.833275	mevalote kise
Ciclev10001574m	AT1G33270.2	2.09404	2.88523e-07	2.66945e-05	1.59778	0.000238216	0.0113623	1.61849	5.44227e-05	0.0021072	1.64878	5.56208e-05	0.00183462	Acyl transferase/acyl hydrolase/lysophospholipase superfamily protein
Ciclev10001575m	AT4G09760.1	-0.661984	0.0906384	0.705594	-0.230876	0.419414	1	-0.244404	0.616216	1	-0.380455	0.311296	0.773281	Protein kise superfamily protein
Ciclev10001576m	AT1G76920.1	0.338398	0.536504	1	0.475943	0.423373	1	0.504753	0.300182	0.95066	0.0137404	0.988284	1	F-box family protein
Ciclev10001577m	AT4G09760.1	-0.661984	0.0906384	0.705594	-0.230876	0.419414	1	-0.244404	0.616216	1	-0.380455	0.311296	0.773281	Protein kise superfamily protein
Ciclev10001578m	AT1G75880.1	0.916951	0.213165	1	0.910105	0.0889045	0.70273	0.563499	0.414974	1	-0.14335	0.848512	0.980646	SGNH hydrolase-type esterase superfamily protein
Ciclev10001579m	AT1G18740.1	-0.414619	0.313127	1	-0.29036	0.345595	1	-0.195768	0.68525	1	-0.28425	0.473739	0.867068	Protein of unknown function (DUF793)
Ciclev10001580m	AT5G45310.1	-1.57633	0.278296	1	0.731699	0.506269	1	-0.744343	0.50802	1	-0.171385	0.940212	0.99382
Ciclev10001581m	AT5G65420.1	-0.161123	0.833645	1	-0.470929	0.560931	1	0.509195	0.65643	1	0.245739	0.692899	0.941925	CYCLIN D4;1
Ciclev10001582m	AT5G04990.1	-0.626114	0.525814	1	-0.00405801	0.99923	1	-0.510754	0.41516	1	0.0252063	0.911237	0.989598	SAD1/UNC-84 domain protein 1
Ciclev10001583m	AT2G25710.1	0.309978	0.438881	1	0.0137135	0.846411	1	-0.553494	0.174883	0.755722	-0.270191	0.473803	0.867068	holocarboxylase synthase 1
Ciclev10001584m	AT2G33630.1	-0.0762932	0.910057	1	-0.0683364	0.811675	1	0.263838	0.709714	1	0.486261	0.430429	0.847842	D(P)-binding Rossmann-fold superfamily protein
Ciclev10001585m	AT5G65670.2	-0.0106921	0.914288	1	-0.29304	0.238513	1	0.283037	0.515806	1	0.285206	0.601871	0.915127	indole-3-acetic acid inducible 9
Ciclev10001586m	AT5G65670.2	-0.0106921	0.914288	1	-0.29304	0.238513	1	0.283037	0.515806	1	0.285206	0.601871	0.915127	indole-3-acetic acid inducible 9
Ciclev10001587m	AT5G65670.2	-0.0106921	0.914288	1	-0.29304	0.238513	1	0.283037	0.515806	1	0.285206	0.601871	0.915127	indole-3-acetic acid inducible 9
Ciclev10001588m	AT1G07750.1	-1.61412	0.206213	1	0.246406	0.73602	1	-0.618338	0.441011	1	2.72907	0.0379902	0.282742	RmlC-like cupins superfamily protein
Ciclev10001589m	AT5G65670.2	-0.0106921	0.914288	1	-0.29304	0.238513	1	0.283037	0.515806	1	0.285206	0.601871	0.915127	indole-3-acetic acid inducible 9
Ciclev10001590m	AT5G65670.2	-0.0106921	0.914288	1	-0.29304	0.238513	1	0.283037	0.515806	1	0.285206	0.601871	0.915127	indole-3-acetic acid inducible 9
Ciclev10001591m	AT1G06870.1	0.203962	0.745199	1	1.66026	0.0122332	0.20879	-0.205798	0.844773	1	-0.0262677	0.892745	0.987512	Peptidase S24/S26A/S26B/S26C family protein
Ciclev10001592m	AT5G65670.2	-0.0106921	0.914288	1	-0.29304	0.238513	1	0.283037	0.515806	1	0.285206	0.601871	0.915127	indole-3-acetic acid inducible 9
Ciclev10001593m	AT5G65670.2	-0.0106921	0.914288	1	-0.29304	0.238513	1	0.283037	0.515806	1	0.285206	0.601871	0.915127	indole-3-acetic acid inducible 9
Ciclev10001594m	AT5G65670.2	-0.0106921	0.914288	1	-0.29304	0.238513	1	0.283037	0.515806	1	0.285206	0.601871	0.915127	indole-3-acetic acid inducible 9
Ciclev10001595m	AT2G30280.1	0.073554	0.858864	1	-0.196206	0.666128	1	-0.200219	0.669324	1	-0.12836	0.77387	0.963674	R-directed D methylation 4
Ciclev10001596m	AT1G02170.1	-0.113205	0.741947	1	0.449938	0.315565	1	0.673825	0.1666	0.740272	0.312452	0.608577	0.917383	metacaspase 1
Ciclev10001597m	AT1G77470.1	-0.0515777	0.859219	1	-0.201419	0.630323	1	-0.266273	0.53784	1	-0.545401	0.157714	0.608739	replication factor C subunit 3
Ciclev10001598m	AT1G68140.1	0.115401	0.708531	1	-0.084287	0.723716	1	-0.321871	0.424109	1	-0.0825361	0.818966	0.97495	Protein of unknown function (DUF1644)
Ciclev10001599m	AT5G65860.1	-0.389921	0.50772	1	-0.0565116	0.97841	1	-0.544585	0.375628	1	-0.247389	0.667236	0.934072	ankyrin repeat family protein
Ciclev10001600m	AT1G48460.1	-0.634278	0.307057	1	-0.513489	0.563689	1	-1.21291	0.0347459	0.296854	-0.916819	0.126745	0.550558
Ciclev10001601m	AT1G68140.1	0.115401	0.708531	1	-0.084287	0.723716	1	-0.321871	0.424109	1	-0.0825361	0.818966	0.97495	Protein of unknown function (DUF1644)
Ciclev10001602m	AT5G43190.1	-0.616964	0.596936	1	-0.380041	0.771442	1	-0.199039	0.80569	1	-0.772231	0.468162	0.864709	Galactose oxidase/kelch repeat superfamily protein
Ciclev10001603m	AT1G68140.1	0.115401	0.708531	1	-0.084287	0.723716	1	-0.321871	0.424109	1	-0.0825361	0.818966	0.97495	Protein of unknown function (DUF1644)
Ciclev10001604m		-0.117417	0.692222	1	0.201603	0.6163	1	0.530687	0.319373	0.969792	0.96044	0.0326682	0.256474
Ciclev10001605m	AT4G09040.1	-0.0633126	0.792098	1	-0.318966	0.468929	1	-0.936884	0.0192746	0.198531	-0.528145	0.167234	0.622761	R-binding (RRM/RBD/RNP motifs) family protein
Ciclev10001606m	AT5G64920.1	-0.0386623	0.946133	1	-0.44996	0.153862	0.922706	-0.0972294	0.892394	1	-0.775276	0.0528435	0.345178	COP1-interacting protein 8
Ciclev10001607m	AT1G48460.1	-0.637336	0.304596	1	-0.513489	0.563784	1	-1.21724	0.0342312	0.29338	-0.920085	0.125242	0.547617
Ciclev10001608m		0.256068	0.644446	1	0.111105	0.71224	1	-0.364256	0.346926	0.99389	0.243367	0.621928	0.921461
Ciclev10001609m	AT1G47380.1	0.217346	0.642445	1	0.0856352	0.832488	1	1.25733	0.0155043	0.172192	0.50844	0.408173	0.834261	Protein phosphatase 2C family protein
Ciclev10001610m	AT1G47380.1	0.217346	0.642445	1	0.0856352	0.832488	1	1.25733	0.0155043	0.172192	0.50844	0.408173	0.834261	Protein phosphatase 2C family protein
Ciclev10001611m	AT4G09670.1	1.09746	0.00770363	0.128997	0.619759	0.0670867	0.60253	0.481162	0.187236	0.780017	0.68637	0.0895835	0.463651	Oxidoreductase family protein
Ciclev10001612m	AT1G54730.2	-0.841098	0.0731243	0.627316	-0.597462	0.135292	0.867986	0.369229	0.423401	1	-0.137859	0.73465	0.953126	Major facilitator superfamily protein
Ciclev10001613m	AT3G13960.1	0.137438	0.821403	1	0.268835	0.706425	1	0.459265	0.557362	1	0.915483	0.183327	0.647113	growth-regulating factor 5
Ciclev10001614m	AT4G31940.1	0.207616	0.652604	1	0.2704	0.613632	1	-0.331925	0.470283	1	-0.0509243	0.889428	0.987512	cytochrome P450, family 82, subfamily C, polypeptide 4
Ciclev10001615m	AT3G57730.1	1.38302	0.000478016	0.0140163	1.59578	0.00012522	0.00673629	1.37312	0.000362494	0.00989923	1.1603	0.002918	0.0433013	Protein kise superfamily protein
Ciclev10001616m	AT3G62770.1	-0.309452	0.735885	1	0.065587	0.806778	1	-0.756373	0.365951	1	-1.21032	0.176224	0.636838	Transducin/WD40 repeat-like superfamily protein
Ciclev10001617m	AT1G20540.1	-0.242846	0.610209	1	-0.322565	0.325964	1	-0.41101	0.396719	1	-0.952555	0.0347007	0.266651	Transducin/WD40 repeat-like superfamily protein
Ciclev10001618m	AT4G39330.1	1.83923	0.000344403	0.0108262	1.28761	0.0441143	0.472089	2.48779	6.19498e-06	0.000344915	2.74701	5.06135e-07	3.25038e-05	cinmyl alcohol dehydrogese 9
Ciclev10001619m	AT1G19600.1	-0.624804	0.205179	1	-0.51444	0.258406	1	-0.19572	0.596791	1	0.198411	0.646487	0.928435	pfkB-like carbohydrate kise family protein
Ciclev10001620m	AT1G17020.1	-0.488958	0.71095	1	0.911979	0.372441	1	-0.676924	0.472995	1	0.386883	0.70143	0.944154	senescence-related gene 1
Ciclev10001621m	AT2G45440.1	0.159103	0.754813	1	0.115305	0.716146	1	-0.0678892	0.889661	1	-0.103299	0.794414	0.967971	dihydrodipicolite synthase
Ciclev10001622m	AT1G17020.1	-0.965225	0.181152	0.975909	0.961564	0.110328	0.783407	0.533792	0.460118	1	1.04263	0.145566	0.585996	senescence-related gene 1
Ciclev10001623m	AT1G17020.1	1.13233	0.226641	1	1.1414	0.138626	0.879253	-0.774252	0.385527	1	1.29781	0.160392	0.612098	senescence-related gene 1
Ciclev10001624m	AT1G74320.1	-0.399243	0.377775	1	-0.241621	0.713311	1	-0.279091	0.527439	1	0.0751697	0.907588	0.989412	Protein kise superfamily protein
Ciclev10001625m	AT1G20330.1	-0.616665	0.149139	0.900549	-0.17791	0.505676	1	-0.249263	0.589641	1	-0.409951	0.325634	0.784379	sterol methyltransferase 2
Ciclev10001626m	AT1G17020.1	-0.768875	0.261966	1	-0.0115219	0.728709	1	0.695001	0.271973	0.915754	0.472972	0.432507	0.8488	senescence-related gene 1
Ciclev10001627m	AT5G08750.1	0.483868	0.296583	1	0.0876893	0.953877	1	0.182733	0.797514	1	0.201021	0.656841	0.930884	RING/FYVE/PHD zinc finger superfamily protein
Ciclev10001628m	AT4G18530.1	-0.400807	0.516246	1	1.0447	0.0906849	0.708453	0.243872	0.612172	1	0.633651	0.333528	0.788598	Protein of unknown function (DUF707)
Ciclev10001629m	AT4G24220.1	0.489867	0.272068	1	0.426132	0.361666	1	1.49178	0.00123194	0.0253549	1.87613	1.20481e-05	0.000523754	D(P)-binding Rossmann-fold superfamily protein
Ciclev10001630m	AT1G22360.1	-1.55071	0.169412	0.954979	-0.121445	0.898564	1	-0.000514476	0.985323	1	-1.8151	0.109998	0.516452	UDP-glucosyl transferase 85A2
Ciclev10001631m	AT4G33280.1	-0.217176	0.602216	1	-0.484946	0.250054	1	-0.114867	0.754658	1	-0.0870467	0.756489	0.95911	AP2/B3-like transcriptiol factor family protein
Ciclev10001632m	AT1G56340.2	-0.0436056	0.917015	1	-0.280548	0.321859	1	0.913129	0.0129687	0.152652	-0.352773	0.368901	0.811673	calreticulin 1a
Ciclev10001633m	AT4G33280.1	-0.217176	0.602216	1	-0.484946	0.250054	1	-0.114867	0.754658	1	-0.0870467	0.756489	0.95911	AP2/B3-like transcriptiol factor family protein
Ciclev10001634m	AT4G22720.1	0.14704	0.694557	1	-0.135395	0.727319	1	0.0732445	0.7806	1	0.141717	0.800806	0.970048	Actin-like ATPase superfamily protein
Ciclev10001635m	AT1G19980.1	-0.152011	0.85321	1	-0.175301	0.918981	1	0.281654	0.734528	1	-0.17345	0.81045	0.972941	cytomatrix protein-related
Ciclev10001636m	AT4G24240.1	0.608665	0.110222	0.774662	1.30808	0.0020046	0.0582037	0.116362	0.529668	1	0.436539	0.321191	0.781157	WRKY D-binding protein 7
Ciclev10001637m	AT1G56345.1	-0.168562	0.809286	1	-0.316546	0.685576	1	0.0768277	0.984312	1	-0.410503	0.566886	0.9048	Pseudouridine synthase family protein
Ciclev10001638m	AT1G31880.1	-0.75841	0.714671	1	0.151804	0.911028	1	0.13067	0.964026	1	1.63942	0.366075	0.81036	DZC (Disease resistance/zinc finger/chromosome condensation-like region) domain containing protein
Ciclev10001639m	AT1G43860.1	1.02295	0.0147379	0.208023	0.615637	0.16226	0.942135	0.407834	0.315464	0.964369	0.357857	0.381012	0.817732	sequence-specific D binding transcription factors
Ciclev10001640m	AT1G27700.1	-0.271632	0.805971	1	0.0464449	0.987971	1	0.511714	0.570484	1	0.0879273	0.977972	1	Syntaxin/t-SRE family protein
Ciclev10001641m	AT3G13960.1	0.132319	0.82885	1	0.276451	0.701223	1	0.448248	0.570813	1	0.921799	0.181776	0.645883	growth-regulating factor 5
Ciclev10001642m	AT1G56345.1	-0.168562	0.809286	1	-0.316546	0.685576	1	0.0768277	0.984312	1	-0.410503	0.566886	0.9048	Pseudouridine synthase family protein
Ciclev10001643m	AT1G32200.1	0.457307	0.220103	1	0.586558	0.145889	0.897592	0.678062	0.0715219	0.469041	0.595458	0.11576	0.527582	phospholipid/glycerol acyltransferase family protein
Ciclev10001644m	AT2G44270.1	0.0216806	0.934615	1	-0.191599	0.645381	1	0.0394862	0.880027	1	-0.0872553	0.81038	0.972932	repressor of lrx1
Ciclev10001645m	AT5G45410.1	0.693168	0.108291	0.768625	0.498473	0.209953	1	0.0874626	0.781306	1	0.0577603	0.926727	0.991783
Ciclev10001646m	AT1G78110.1	0.640912	0.415324	1	-0.338568	0.473997	1	0.591016	0.459952	1	-0.31275	0.742885	0.955933
Ciclev10001647m	AT2G39970.1	-0.0878196	0.838685	1	-0.259003	0.614364	1	-0.558493	0.162187	0.731525	-0.452281	0.249706	0.724112	Mitochondrial substrate carrier family protein
Ciclev10001648m	AT1G17020.1	0.196151	0.752697	1	0.0812281	0.637676	1	-2.06546	0.00887136	0.115022	-0.260602	0.715861	0.94803	senescence-related gene 1
Ciclev10001649m	AT1G32170.1	-0.762665	0.382441	1	-0.765069	0.213678	1	0.683453	0.465409	1	-0.347508	0.649472	0.929065	xyloglucan endotransglucosylase/hydrolase 30
Ciclev10001650m	AT4G01880.1	-0.331367	0.391224	1	-0.632045	0.129516	0.852706	-0.846083	0.0469678	0.36373	-0.584138	0.142244	0.581641	methyltransferases
Ciclev10001651m	AT5G63980.1	0.215081	0.604256	1	-0.0854746	0.801186	1	-0.0241679	0.946308	1	0.0285222	0.94582	0.99585	Inositol monophosphatase family protein
Ciclev10001652m	AT1G09790.1	-0.864249	0.715801	1	0.668111	0.713793	1	0.455923	0.936297	1	3.59905	0.121247	0.539956	COBRA-like protein 6 precursor
Ciclev10001653m	AT1G60690.1	0.111142	0.780167	1	-0.172783	0.942101	1	0.155719	0.741851	1	0.604383	0.256636	0.730299	D(P)-linked oxidoreductase superfamily protein
Ciclev10001654m	AT4G35890.1	-0.0829704	0.853147	1	-0.11319	0.694252	1	0.351707	0.376799	1	-0.114434	0.710342	0.946862	winged-helix D-binding transcription factor family protein
Ciclev10001655m	AT1G71250.1	-0.890667	0.67425	1	0.38211	0.783661	1	0.11159	0.945765	1	2.56669	0.213961	0.685715	GDSL-like Lipase/Acylhydrolase superfamily protein
Ciclev10001656m	AT1G20410.1	0.032357	0.944944	1	-0.248215	0.594566	1	-0.0583731	0.863101	1	-0.0423238	0.910848	0.989598	Pseudouridine synthase family protein
Ciclev10001657m	AT1G21710.1	-0.320348	0.429948	1	-0.483536	0.297335	1	-0.922506	0.0224763	0.220269	-0.67537	0.0981813	0.484519	8-oxoguanine-D glycosylase 1
Ciclev10001658m	AT1G19300.1	-0.569638	0.522753	1	-0.121068	0.663238	1	1.37643	0.123371	0.638076	2.16621	0.0187282	0.173318	Nucleotide-diphospho-sugar transferases superfamily protein
Ciclev10001659m	AT3G05580.1	-1.11666	0.00418345	0.0807594	-0.333115	0.439868	1	-1.12771	0.00696549	0.0965096	-0.807368	0.0297053	0.239045	Calcineurin-like metallo-phosphoesterase superfamily protein
Ciclev10001660m	AT5G56750.1	0.340075	0.629677	1	1.54792	0.0367505	0.423486	1.45857	0.0451936	0.354278	2.31233	0.00153302	0.0266573	N-MYC downregulated-like 1
Ciclev10001661m	AT5G54160.1	-0.943826	0.63744	1	1.33179	0.423588	1	0.432968	0.883533	1	2.08062	0.305344	0.768417	O-methyltransferase 1
Ciclev10001662m	AT1G36310.1	0.61156	0.210938	1	0.381281	0.391189	1	-0.188115	0.71499	1	-0.0291511	0.948466	0.996121	S-adenosyl-L-methionine-dependent methyltransferases superfamily protein
Ciclev10001663m	AT1G16130.1	1.42263	0.00032965	0.0104594	1.60718	0.000125934	0.00673629	1.38051	0.000336847	0.00938027	1.17456	0.00262117	0.040242	wall associated kise-like 2
Ciclev10001664m	AT1G47490.1	0.00272435	0.983599	1	0.000847591	0.980316	1	-0.272186	0.601952	1	-0.22951	0.481152	0.870288	R-binding protein 47C
Ciclev10001665m	AT1G20850.1	0.537884	0.703116	1	0.472405	0.990205	1	1.42155	0.438452	1	2.43522	0.157765	0.608739	xylem cysteine peptidase 2
Ciclev10001666m	AT1G16130.1	1.42263	0.00032965	0.0104594	1.60718	0.000125934	0.00673629	1.38051	0.000336847	0.00938027	1.17456	0.00262117	0.040242	wall associated kise-like 2
Ciclev10001667m	AT1G47490.1	0.00272435	0.983599	1	0.000847591	0.980316	1	-0.272186	0.601952	1	-0.22951	0.481152	0.870288	R-binding protein 47C
Ciclev10001668m	AT1G16130.1	1.42263	0.00032965	0.0104594	1.60718	0.000125934	0.00673629	1.38051	0.000336847	0.00938027	1.17456	0.00262117	0.040242	wall associated kise-like 2
Ciclev10001669m	AT1G16130.1	1.42263	0.00032965	0.0104594	1.60718	0.000125934	0.00673629	1.38051	0.000336847	0.00938027	1.17456	0.00262117	0.040242	wall associated kise-like 2
Ciclev10001670m	AT1G20540.1	-0.239485	0.617517	1	-0.322235	0.324654	1	-0.41551	0.394242	1	-0.964989	0.0323948	0.254681	Transducin/WD40 repeat-like superfamily protein
Ciclev10001671m	AT4G09760.1	-0.663496	0.0899053	0.702466	-0.228563	0.423079	1	-0.244838	0.614497	1	-0.375411	0.317264	0.778479	Protein kise superfamily protein
Ciclev10001672m	AT1G60940.1	0.0111258	0.945935	1	-0.498262	0.155017	0.924569	0.349587	0.288189	0.93683	-0.277164	0.469569	0.864816	SNF1-related protein kise 2.10
Ciclev10001673m	AT1G21480.2	0.394954	0.394533	1	-0.088159	0.754674	1	0.248282	0.633249	1	0.370984	0.483168	0.871635	Exostosin family protein
Ciclev10001674m	AT1G47330.1	0.73588	0.0728028	0.625938	0.57732	0.37037	1	1.20503	0.00735121	0.100136	1.33473	0.00228538	0.0360599	CBS domain-containing protein with a domain of unknown function (DUF21)
Ciclev10001675m	AT4G35800.1	-0.787381	0.509516	1	1.01269	0.251292	1	-0.210243	0.757489	1	-0.415998	0.723046	0.950347	R polymerase II large subunit
Ciclev10001676m	AT3G01400.1	1.63378	0.00375716	0.0744366	2.47726	5.67263e-05	0.00351051	1.82655	0.00104086	0.0224294	2.83632	2.48379e-06	0.000133082	ARM repeat superfamily protein
Ciclev10001677m	AT2G36690.1	2.37864	5.52255e-07	4.67116e-05	1.99955	4.46997e-05	0.00290403	2.2526	2.32776e-06	0.000148968	2.38676	4.15136e-07	2.69896e-05	2-oxoglutarate (2OG) and Fe(II)-dependent oxygese superfamily protein
Ciclev10001678m	AT2G04940.1	0.294891	0.534928	1	0.0782344	0.90159	1	0.0558756	0.960181	1	0.275565	0.565614	0.904662	scramblase-related
Ciclev10001679m	AT5G42630.1	-0.12713	0.748217	1	-0.565967	0.294613	1	-0.281708	0.451684	1	-0.539269	0.179042	0.641006	Homeodomain-like superfamily protein
Ciclev10001680m	AT1G48460.1	-0.635006	0.309117	1	-0.522129	0.556514	1	-1.20588	0.0366832	0.309024	-0.917345	0.127702	0.552525
Ciclev10001681m	AT4G22720.1	0.150386	0.68854	1	-0.1304	0.737523	1	0.0674743	0.789417	1	0.14546	0.794471	0.967971	Actin-like ATPase superfamily protein
Ciclev10001682m	AT1G78140.1	0.779872	0.0588354	0.553712	0.961158	0.0118369	0.203563	0.820945	0.0273019	0.251706	0.365926	0.358548	0.804872	S-adenosyl-L-methionine-dependent methyltransferases superfamily protein
Ciclev10001683m	AT5G65640.1	-1.14414	0.480862	1	-0.0378215	0.921429	1	0.253525	0.96174	1	-0.0274052	0.976492	1	beta HLH protein 93
Ciclev10001684m	AT1G78140.1	0.779522	0.0589745	0.55456	0.960938	0.0118433	0.203569	0.820525	0.0273718	0.252048	0.364664	0.36015	0.806364	S-adenosyl-L-methionine-dependent methyltransferases superfamily protein
Ciclev10001685m	AT4G09010.1	-0.176218	0.544618	1	-0.347885	0.261134	1	-0.435374	0.327082	0.977969	-0.927617	0.0173665	0.164901	ascorbate peroxidase 4
Ciclev10001686m	AT1G20830.1	-0.157691	0.70422	1	-0.0115522	0.840856	1	0.0549013	0.894762	1	0.0101894	0.994085	1	multiple chloroplast division site 1
Ciclev10001687m	AT5G56590.1	-0.603297	0.677171	1	0.598815	0.652115	1	0.40334	0.856836	1	0.619519	0.643468	0.927592	O-Glycosyl hydrolases family 17 protein
Ciclev10001688m	AT5G27560.1	1.44866	0.000317145	0.0101865	1.01773	0.00753533	0.147971	0.702772	0.0679291	0.453994	0.632431	0.0995503	0.488276	Domain of unknown function (DUF1995)
Ciclev10001689m	AT1G60690.1	0.276183	0.53962	1	0.170723	0.402574	1	-0.811927	0.0502923	0.378968	-0.334368	0.393421	0.825672	D(P)-linked oxidoreductase superfamily protein
Ciclev10001690m	AT4G10960.1	0.951755	0.187608	0.982901	0.455008	0.567744	1	0.997208	0.197502	0.80134	1.43064	0.0564456	0.357251	UDP-D-glucose/UDP-D-galactose 4-epimerase 5
Ciclev10001691m	AT1G71900.1	-0.203283	0.746193	1	-0.113411	0.749623	1	0.247426	0.655196	1	0.192934	0.739231	0.954561	Protein of unknown function (DUF803)
Ciclev10001692m	AT1G76080.1	0.529539	0.383876	1	0.20104	0.763805	1	0.520114	0.336573	0.986553	0.031314	0.950664	0.996281	chloroplastic drought-induced stress protein of 32 kD
Ciclev10001693m	AT1G31830.1	-0.16388	0.666059	1	0.202871	0.498051	1	0.485914	0.179704	0.76558	-0.036833	0.850688	0.980893	Amino acid permease family protein
Ciclev10001694m	AT1G71900.1	0.345171	0.368842	1	0.248854	0.622836	1	0.445073	0.227744	0.851095	0.321314	0.409464	0.834984	Protein of unknown function (DUF803)
Ciclev10001695m	AT1G77220.1	-0.334041	0.408545	1	-0.483301	0.229662	1	-0.287802	0.468956	1	-0.437001	0.282662	0.75022	Protein of unknown function (DUF300)
Ciclev10001696m	AT1G19600.1	-0.632575	0.210455	1	-0.488882	0.290068	1	-0.191772	0.609892	1	0.232568	0.601111	0.914946	pfkB-like carbohydrate kise family protein
Ciclev10001697m	AT3G57730.1	-1.68576	0.18921	0.984878	0.677284	0.49711	1	0.815233	0.54494	1	0.277727	0.838382	0.977574	Protein kise superfamily protein
Ciclev10001698m	AT1G77220.1	-0.334041	0.408545	1	-0.483301	0.229662	1	-0.287802	0.468956	1	-0.437001	0.282662	0.75022	Protein of unknown function (DUF300)
Ciclev10001699m	AT1G77220.1	-0.334041	0.408545	1	-0.483301	0.229662	1	-0.287802	0.468956	1	-0.437001	0.282662	0.75022	Protein of unknown function (DUF300)
Ciclev10001700m	AT1G21370.1	-0.405613	0.537605	1	-0.489813	0.420768	1	-0.0121051	0.961122	1	-0.662037	0.35323	0.802562
Ciclev10001701m	AT4G40080.1	0.306826	0.7217	1	0.432364	0.478276	1	-0.0517995	0.934174	1	0.020295	1	1	ENTH/ANTH/VHS superfamily protein
Ciclev10001702m	AT1G60690.1	-0.174289	0.666894	1	-0.229459	0.541439	1	0.16011	0.66134	1	-0.0759274	0.883244	0.986983	D(P)-linked oxidoreductase superfamily protein
Ciclev10001703m	AT1G77220.1	-0.334041	0.408545	1	-0.483301	0.229662	1	-0.287802	0.468956	1	-0.437001	0.282662	0.75022	Protein of unknown function (DUF300)
Ciclev10001704m	AT5G28150.1	-0.485551	0.739569	1	0.351751	0.775504	1	0.848099	0.54403	1	1.35367	0.278255	0.747611	Plant protein of unknown function (DUF868)
Ciclev10001705m	AT1G60690.1	0.435378	0.238824	1	0.333583	0.370179	1	0.592488	0.0897617	0.533007	0.413562	0.284296	0.751209	D(P)-linked oxidoreductase superfamily protein
Ciclev10001706m	AT5G64460.1	-0.528727	0.20019	1	-0.676858	0.0815525	0.671284	-0.299848	0.533595	1	-0.520204	0.199426	0.66859	Phosphoglycerate mutase family protein
Ciclev10001707m	AT2G45440.1	0.173022	0.746311	1	0.11654	0.71161	1	-0.0672829	0.909182	1	-0.1106	0.790182	0.966802	dihydrodipicolite synthase
Ciclev10001708m	AT1G22170.1	0.334	0.746768	1	1.30225	0.238877	1	0.792169	0.457113	1	0.205548	0.862881	0.984117	Phosphoglycerate mutase family protein
Ciclev10001709m	AT1G21070.1	-0.152726	0.757202	1	-0.554114	0.109847	0.782614	0.00333239	0.93594	1	-0.41882	0.354038	0.802562	Nucleotide-sugar transporter family protein
Ciclev10001710m	AT1G22170.1	0.334	0.746768	1	1.30225	0.238877	1	0.792169	0.457113	1	0.205548	0.862881	0.984117	Phosphoglycerate mutase family protein
Ciclev10001711m	AT5G27710.1	-0.243121	0.673527	1	-0.173795	0.825307	1	0.230276	0.682627	1	0.0180837	0.942686	0.994525
Ciclev10001712m	AT3G26430.1	0.253561	0.864141	1	0.0432342	0.931076	1	4.60614	0.0116543	0.140974	2.19218	0.174986	0.635202	GDSL-like Lipase/Acylhydrolase superfamily protein
Ciclev10001713m	AT1G60680.1	1.46387	0.000173041	0.0063451	0.520532	0.107398	0.773463	0.118545	0.668101	1	0.713351	0.0672518	0.395699	D(P)-linked oxidoreductase superfamily protein
Ciclev10001714m	AT1G22170.1	0.334	0.746768	1	1.30225	0.238877	1	0.792169	0.457113	1	0.205548	0.862881	0.984117	Phosphoglycerate mutase family protein
Ciclev10001715m	AT1G43700.1	0.437943	0.252134	1	0.259383	0.687199	1	0.70339	0.0905835	0.536296	0.711328	0.0963455	0.480714	VIRE2-interacting protein 1
Ciclev10001716m	AT1G60680.1	0.134352	0.688366	1	-0.236176	0.663791	1	0.178039	0.567867	1	-0.0766353	0.83655	0.977395	D(P)-linked oxidoreductase superfamily protein
Ciclev10001717m	AT1G77780.1	-0.806484	0.728655	1	0.257433	0.842573	1	-0.0784018	0.88696	1	1.49159	0.460821	0.861004	Glycosyl hydrolase superfamily protein
Ciclev10001718m	AT3G49340.1	-0.3988	0.57497	1	-0.295142	0.687275	1	-0.773718	0.213307	0.828839	-0.754482	0.210708	0.682395	Cysteine proteises superfamily protein
Ciclev10001719m	AT3G49340.1	-0.453531	0.736429	1	-0.208892	1	1	-0.396573	0.727389	1	-0.574723	0.53852	0.894097	Cysteine proteises superfamily protein
Ciclev10001720m	AT5G27320.1	0.135276	0.698901	1	0.125448	0.744179	1	0.317195	0.448403	1	0.248879	0.546142	0.896821	alpha/beta-Hydrolases superfamily protein
Ciclev10001721m	AT1G60690.1	0.679478	0.111664	0.780268	0.202224	0.528876	1	0.482292	0.222689	0.846023	0.941473	0.0331569	0.259171	D(P)-linked oxidoreductase superfamily protein
Ciclev10001722m	AT1G68620.1	0.640005	0.444547	1	2.21991	0.0151637	0.240167	3.46203	0.000364882	0.00993264	2.90357	0.00232838	0.036613	alpha/beta-Hydrolases superfamily protein
Ciclev10001723m	AT3G49340.1	-0.107949	0.989182	1	-0.64853	0.433742	1	0.325385	0.626874	1	-0.0568835	0.91328	0.989827	Cysteine proteises superfamily protein
Ciclev10001724m	AT3G05100.1	-0.0523939	0.97816	1	-0.212134	0.549447	1	0.420309	0.407084	1	-0.294484	0.575902	0.907888	S-adenosyl-L-methionine-dependent methyltransferases superfamily protein
Ciclev10001725m	AT1G27700.1	-0.220655	0.846141	1	0.0611909	1	1	0.560861	0.540263	1	0.13519	0.946478	0.99587	Syntaxin/t-SRE family protein
Ciclev10001726m	AT1G71695.1	-1.5105	0.00221664	0.049561	-1.50836	0.000794565	0.0284667	-1.40583	0.00894093	0.115721	-1.82967	0.000219477	0.00563362	Peroxidase superfamily protein
Ciclev10001727m	AT1G71860.1	-0.103305	0.758462	1	-0.16833	0.678173	1	-0.175677	0.711064	1	-0.214344	0.565845	0.904738	protein tyrosine phosphatase 1
Ciclev10001728m	AT1G22440.1	-0.684795	0.110465	0.775406	-0.657387	0.159287	0.935453	0.703155	0.164061	0.733829	1.13766	0.00967383	0.109377	Zinc-binding alcohol dehydrogese family protein
Ciclev10001729m	AT2G33620.1	0.393718	0.463044	1	-0.132514	0.83839	1	0.197079	0.725869	1	0.445113	0.389255	0.823044	AT hook motif D-binding family protein
Ciclev10001730m	AT1G22130.1	-0.320871	0.916927	1	0.465149	0.754626	1	1.20439	0.640694	1	0.871847	0.604505	0.916052	AGAMOUS-like 104
Ciclev10001731m	AT2G33620.1	0.393718	0.463044	1	-0.132514	0.83839	1	0.197079	0.725869	1	0.445113	0.389255	0.823044	AT hook motif D-binding family protein
Ciclev10001732m	AT2G33620.1	0.393718	0.463044	1	-0.132514	0.83839	1	0.197079	0.725869	1	0.445113	0.389255	0.823044	AT hook motif D-binding family protein
Ciclev10001733m	AT1G59600.1	-0.0539335	0.930882	1	-0.243123	0.644622	1	-0.688439	0.161019	0.728635	-0.570392	0.222393	0.695432	ZCW7
Ciclev10001734m	AT1G43670.1	1.62648	0.000492209	0.0142934	1.26487	0.00702541	0.140728	0.485114	0.241264	0.869918	0.702748	0.110865	0.518485	Inositol monophosphatase family protein
Ciclev10001735m	AT3G15140.1	0.064727	0.883648	1	-0.226321	0.60202	1	-0.456491	0.23812	0.865003	-0.168234	0.601549	0.915127	Polynucleotidyl transferase, ribonuclease H-like superfamily protein
Ciclev10001736m	AT1G76050.2	0.535876	0.465926	1	0.109177	0.85909	1	0.388584	0.550679	1	0.811013	0.150176	0.595156	Pseudouridine synthase family protein
Ciclev10001737m	AT5G64460.1	-0.0995281	0.835724	1	0.617846	0.330343	1	0.916522	0.127645	0.649365	1.22455	0.0282814	0.231355	Phosphoglycerate mutase family protein
Ciclev10001738m	AT3G12250.1	-0.271845	0.469885	1	-0.519727	0.189023	1	-0.825732	0.0449081	0.352836	-0.527312	0.152115	0.598264	TGACG motif-binding factor 6
Ciclev10001739m	AT1G77610.1	0.0366808	0.921863	1	-0.062592	0.754276	1	-0.0411886	0.992699	1	-0.228538	0.573302	0.907414	EamA-like transporter family protein
Ciclev10001740m	AT5G42750.1	0.821153	0.158137	0.925613	-0.0420799	0.520589	1	1.37721	0.0328562	0.284653	1.1613	0.0519108	0.342551	BRI1 kise inhibitor 1
Ciclev10001741m	AT3G57730.1	-0.928778	0.517536	1	0.346406	0.794465	1	-0.460192	0.684983	1	-0.584486	0.692497	0.941925	Protein kise superfamily protein
Ciclev10001742m	AT4G06676.1	0.174792	0.668628	1	-0.0158674	0.836747	1	0.224144	0.667092	1	0.326149	0.449015	0.85538
Ciclev10001743m	AT4G09750.1	2.07912	2.68882e-07	2.5263e-05	1.59973	8.34628e-05	0.0047893	1.9844	3.09091e-07	2.52621e-05	1.81291	3.23167e-06	0.000167553	D(P)-binding Rossmann-fold superfamily protein
Ciclev10001744m	AT1G09320.1	0.206932	0.738343	1	0.0114621	0.908961	1	-0.365661	0.513986	1	-0.39214	0.53272	0.892477	agenet domain-containing protein
Ciclev10001745m	AT1G59600.1	-0.0872427	0.869647	1	-0.240474	0.644274	1	-0.699163	0.147774	0.703953	-0.598742	0.197684	0.66656	ZCW7
Ciclev10001746m	AT5G26940.1	0.620162	0.221041	1	0.385745	0.550397	1	0.232257	0.637063	1	0.0132528	0.943426	0.994888	Polynucleotidyl transferase, ribonuclease H-like superfamily protein
Ciclev10001747m	AT5G26940.1	0.620162	0.221041	1	0.385745	0.550397	1	0.232257	0.637063	1	0.0132528	0.943426	0.994888	Polynucleotidyl transferase, ribonuclease H-like superfamily protein
Ciclev10001748m	AT1G21900.1	-0.0211305	0.986134	1	-0.246907	0.694507	1	-0.152391	0.786998	1	-0.409396	0.462079	0.8615	emp24/gp25L/p24 family/GOLD family protein
Ciclev10001749m	AT1G60690.1	-0.0183096	0.971519	1	-0.121038	0.899052	1	-1.1147	0.00343111	0.0572718	-0.562967	0.150475	0.59561	D(P)-linked oxidoreductase superfamily protein
Ciclev10001750m	AT1G20925.1	-0.822558	0.586254	1	2.02831	0.181219	0.983221	0.142919	0.909158	1	1.61671	0.303075	0.76663	Auxin efflux carrier family protein
Ciclev10001751m	AT1G77100.1	-1.09648	0.684281	1	0.69551	0.72234	1	-0.196889	0.84257	1	2.78934	0.303144	0.766633	Peroxidase superfamily protein
Ciclev10001752m	AT5G09230.7	1.60071	0.000351832	0.0110087	1.1819	0.00941172	0.173845	0.595312	0.179213	0.765254	0.835075	0.0524027	0.344204	sirtuin 2
Ciclev10001753m	AT1G31130.1	0.17609	0.801697	1	2.12429	0.0054968	0.119114	0.727079	0.301117	0.951844	1.24173	0.127077	0.551365
Ciclev10001754m	AT1G78290.2	-0.23377	0.677409	1	-9.51328e-06	0.871829	1	0.291942	0.579571	1	-0.086873	0.842417	0.97838	Protein kise superfamily protein
Ciclev10001755m	AT3G05165.4	0.328319	0.341839	1	0.275716	0.547572	1	0.619725	0.0958778	0.554568	0.364818	0.361466	0.8071	Major facilitator superfamily protein
Ciclev10001756m	AT4G08170.2	-1.17989	0.0100215	0.157616	-1.17339	0.00444193	0.101654	0.690354	0.125294	0.644189	0.153426	0.727884	0.952007	Inositol 1,3,4-trisphosphate 5/6-kise family protein
Ciclev10001757m	AT5G42800.1	-0.972627	0.670504	1	0.435698	0.781667	1	0.760908	0.821778	1	1.99222	0.326815	0.785129	dihydroflavonol 4-reductase
Ciclev10001758m	AT1G22180.2	0.67711	0.122528	0.814885	0.805269	0.0813776	0.671011	0.538458	0.247397	0.880018	1.79584	4.99785e-05	0.00167896	Sec14p-like phosphatidylinositol transfer family protein
Ciclev10001759m	AT3G54390.1	0.39298	0.439128	1	0.225172	0.93439	1	0.532949	0.347017	0.993931	-0.274468	0.581214	0.909314	sequence-specific D binding transcription factors
Ciclev10001760m	AT1G22180.2	0.67711	0.122528	0.814885	0.805269	0.0813776	0.671011	0.538458	0.247397	0.880018	1.79584	4.99785e-05	0.00167896	Sec14p-like phosphatidylinositol transfer family protein
Ciclev10001761m	AT5G27620.1	0.0584637	0.915774	1	0.0723505	0.884832	1	-0.116446	0.786321	1	-0.312187	0.432163	0.8488	cyclin H;1
Ciclev10001762m	AT5G15940.1	-0.475776	0.444998	1	-0.656906	0.298104	1	-0.530946	0.389225	1	-0.55358	0.360244	0.806364	D(P)-binding Rossmann-fold superfamily protein
Ciclev10001763m	AT1G21690.1	0.458612	0.377032	1	0.277659	0.611056	1	0.164586	0.697004	1	0.498507	0.304215	0.767548	ATPase family associated with various cellular activities (AAA)
Ciclev10001764m	AT5G27620.1	0.0584637	0.915774	1	0.0723505	0.884832	1	-0.116446	0.786321	1	-0.312187	0.432163	0.8488	cyclin H;1
Ciclev10001765m	AT1G25290.2	0.262643	0.580472	1	0.0248813	0.973496	1	0.162219	0.738349	1	0.0269642	0.964933	0.999806	RHOMBOID-like protein 10
Ciclev10001766m	AT3G22370.1	-0.925899	0.362971	1	-0.284267	0.932052	1	-1.51442	0.111317	0.60459	-0.153354	0.947498	0.99587	altertive oxidase 1A
Ciclev10001767m	AT1G09575.1	-1.53844	0.00620553	0.10917	-1.50513	0.00620092	0.12957	-1.98126	0.00062415	0.0150103	-2.35674	3.07491e-05	0.00113085	Protein of unknown function (DUF607)
Ciclev10001768m	AT4G02590.1	-1.30511	0.189829	0.984878	-0.56748	0.463892	1	-0.1337	0.96985	1	-0.888664	0.303914	0.767537	basic helix-loop-helix (bHLH) D-binding superfamily protein
Ciclev10001769m	AT4G09810.1	-0.345287	0.579414	1	-0.00987519	0.741045	1	0.275898	0.543642	1	-0.704119	0.212248	0.68388	Nucleotide-sugar transporter family protein
Ciclev10001770m	AT4G09010.1	-0.175085	0.547816	1	-0.345939	0.260072	1	-0.439446	0.321452	0.971659	-0.920159	0.0181893	0.171092	ascorbate peroxidase 4
Ciclev10001771m	AT5G07200.1	-1.32344	0.67325	1	0.602475	0.794291	1	-0.465202	0.78981	1	2.01793	0.506628	0.882954	gibberellin 20-oxidase 3
Ciclev10001772m	AT5G42520.1	-0.105387	0.81829	1	-0.371386	0.422378	1	0.266987	0.532738	1	0.0462021	0.997677	1	basic pentacysteine 6
Ciclev10001773m	AT1G71180.1	-0.189677	0.805147	1	-0.0804945	0.830179	1	0.126756	0.872257	1	0.0153168	0.979564	1	6-phosphoglucote dehydrogese family protein
Ciclev10001774m	AT1G72090.1	-0.156034	0.711175	1	-0.29557	0.546409	1	0.0942136	0.944571	1	-0.169576	0.700191	0.943627	Methylthiotransferase
Ciclev10001775m	AT5G27290.1	0.947353	0.0196979	0.257065	0.842932	0.030315	0.379626	0.375829	0.32949	0.981768	0.635994	0.106219	0.50628
Ciclev10001776m	AT5G42520.1	-0.105387	0.81829	1	-0.371386	0.422378	1	0.266987	0.532738	1	0.0462021	0.997677	1	basic pentacysteine 6
Ciclev10001777m	AT5G42520.1	-0.105387	0.81829	1	-0.371386	0.422378	1	0.266987	0.532738	1	0.0462021	0.997677	1	basic pentacysteine 6
Ciclev10001778m	AT5G42520.1	-0.105387	0.81829	1	-0.371386	0.422378	1	0.266987	0.532738	1	0.0462021	0.997677	1	basic pentacysteine 6
Ciclev10001779m	AT1G23380.1	-1.10782	0.624547	1	-0.0907974	0.98589	1	0.520026	0.881393	1	0.367016	0.873538	0.985983	KNOTTED1-like homeobox gene 6
Ciclev10001780m	AT1G43670.1	1.64484	0.000342188	0.0107665	1.25872	0.00634459	0.13151	0.51162	0.209245	0.821323	0.72466	0.0949837	0.477812	Inositol monophosphatase family protein
Ciclev10001781m	AT4G24160.2	0.682517	0.252745	1	1.58299	0.0157017	0.245163	0.285668	0.552959	1	1.03533	0.0853441	0.451599	alpha/beta-Hydrolases superfamily protein
Ciclev10001782m	AT5G49920.1	1.63765	0.0798356	0.659972	1.93745	0.0337354	0.403318	1.94916	0.0479404	0.367408	2.77924	0.00407678	0.0555385	Octicosapeptide/Phox/Bem1p family protein
Ciclev10001783m	AT1G09070.1	0.157346	0.910843	1	-0.117403	0.991883	1	0.998564	0.681108	1	0.415775	0.814775	0.97401	soybean gene regulated by cold-2
Ciclev10001784m	AT5G67380.1	-0.226755	0.629255	1	-0.333768	0.386127	1	-0.167191	0.727753	1	-0.275441	0.435773	0.850533	casein kise alpha 1
Ciclev10001785m	AT5G06970.1	-0.597865	0.121412	0.811756	-0.59023	0.115498	0.802838	-0.1001	0.799448	1	-0.612556	0.13752	0.573189	Protein of unknown function (DUF810)
Ciclev10001786m	AT5G27730.1	0.0787566	0.83257	1	-0.0979425	0.804137	1	-0.110112	0.783529	1	-0.442046	0.270552	0.741772	Protein of unknown function (DUF1624)
Ciclev10001787m		-0.143691	0.772498	1	-0.313842	0.64481	1	-0.444727	0.410737	1	-0.315017	0.590273	0.912493
Ciclev10001788m	AT1G63610.2	0.605804	0.140023	0.873398	0.385315	0.371058	1	-0.306916	0.485823	1	-0.192925	0.614546	0.919189
Ciclev10001789m	AT1G32200.1	0.450163	0.224948	1	0.61995	0.126437	0.842576	0.67889	0.0709728	0.466975	0.641358	0.0903409	0.465685	phospholipid/glycerol acyltransferase family protein
Ciclev10001790m	AT5G66240.2	-0.2133	0.651035	1	-0.0970034	0.87105	1	-0.237236	0.557875	1	-0.0136949	0.998641	1	Transducin/WD40 repeat-like superfamily protein
Ciclev10001791m	AT1G10070.1	-1.95608	0.147824	0.897582	-0.0513012	0.756093	1	-0.182835	0.902086	1	-1.0049	0.400089	0.830755	branched-chain amino acid transamise 2
Ciclev10001792m	AT1G02740.1	0.0767611	0.81821	1	-0.0550244	0.902752	1	-0.404513	0.333199	0.983676	-0.420166	0.28533	0.752149	MRG family protein
Ciclev10001793m	AT3G04940.1	0.150502	0.794416	1	0.0253388	0.848416	1	-0.475683	0.378847	1	-1.01034	0.0794555	0.433698	cysteine synthase D1
Ciclev10001794m	AT4G06599.1	0.556148	0.241405	1	0.286651	0.54862	1	0.183176	0.667994	1	0.292449	0.554558	0.899805	ubiquitin family protein
Ciclev10001795m	AT1G25280.1	0.300389	0.459238	1	0.173556	0.783619	1	0.0413755	0.806609	1	0.0117047	0.982758	1	tubby like protein 10
Ciclev10001796m	AT1G75380.1	-2.39136	3.03591e-08	4.02234e-06	-1.87507	8.1696e-06	0.000767467	-1.98922	4.27614e-06	0.000255799	-1.81062	1.99537e-05	0.000782187	bifunctiol nuclease in basal defense response 1
Ciclev10001797m	AT4G09040.1	0.0513636	0.971742	1	-0.304366	0.494634	1	-0.867151	0.0346659	0.29632	-0.471407	0.22855	0.703585	R-binding (RRM/RBD/RNP motifs) family protein
Ciclev10001798m	AT5G27620.1	0.0604369	0.91237	1	0.0717525	0.886104	1	-0.117443	0.784902	1	-0.314669	0.428753	0.846816	cyclin H;1
Ciclev10001799m	AT1G07750.1	-1.51866	0.251551	1	0.190203	0.782315	1	-0.577311	0.479325	1	2.36362	0.0703539	0.40466	RmlC-like cupins superfamily protein
Ciclev10001800m	AT1G31130.1	1.98769	0.0260003	0.314893	4.02158	8.70104e-05	0.0049593	3.17436	0.000501415	0.0126729	2.65519	0.00440723	0.0587746
Ciclev10001801m	AT5G42240.1	-0.595011	0.270869	1	0.118344	0.80562	1	-0.273548	0.725848	1	0.0957853	0.880029	0.986512	serine carboxypeptidase-like 42
Ciclev10001802m	AT2G02400.1	-0.73431	0.135953	0.861547	-0.455486	0.27718	1	-0.414184	0.422203	1	-1.03207	0.0339753	0.262797	D(P)-binding Rossmann-fold superfamily protein
Ciclev10001803m	AT1G17950.1	-0.690788	0.724008	1	0.645179	0.669674	1	0.0675319	0.911988	1	2.05575	0.309602	0.772353	myb domain protein 52
Ciclev10001804m	AT4G33380.1	0.393905	0.373287	1	0.17211	0.692624	1	0.651934	0.174497	0.754888	0.360986	0.407761	0.834261
Ciclev10001805m	AT1G22030.1	-0.278636	0.828814	1	0.802988	0.455821	1	0.285797	0.947954	1	0.571592	0.591475	0.912662
Ciclev10001806m	AT5G13930.1	-2.23731	0.0151362	0.212144	-1.71908	0.0611606	0.570131	-1.03788	0.254029	0.889639	-1.16998	0.204821	0.675454	Chalcone and stilbene synthase family protein
Ciclev10001807m	AT5G28830.1	0.154103	0.64508	1	0.329544	0.456466	1	0.584482	0.116483	0.619188	0.0324655	0.992074	1	calcium-binding EF hand family protein
Ciclev10001808m	AT4G21390.1	-1.24063	0.140074	0.873398	0.156884	0.683526	1	-0.338646	0.606217	1	-0.560975	0.448171	0.855064	S-locus lectin protein kise family protein
Ciclev10001809m	AT1G60680.1	0.125448	0.758446	1	0.241629	0.471861	1	-0.306671	0.53521	1	0.252075	0.555446	0.900419	D(P)-linked oxidoreductase superfamily protein
Ciclev10001810m	AT4G09060.1	0.306986	0.757016	1	0.479162	0.590498	1	0.825025	0.437946	1	0.670629	0.499851	0.880236
Ciclev10001811m	AT1G72210.1	-0.422546	0.845783	1	0.595239	0.691412	1	0.506586	0.893478	1	0.895549	0.661351	0.931747	basic helix-loop-helix (bHLH) D-binding superfamily protein
Ciclev10001812m	AT3G16150.1	2.68484	1.31997e-05	0.000764008	1.85643	0.00219434	0.0616542	3.58882	1.31996e-08	1.6291e-06	5.00751	1.35333e-13	4.13413e-11	N-termil nucleophile aminohydrolases (Ntn hydrolases) superfamily protein
Ciclev10001813m	AT1G44835.2	0.289658	0.460637	1	0.178712	0.661233	1	-0.464622	0.283614	0.930606	-0.235013	0.52473	0.888579	YbaK/aminoacyl-tR synthetase-associated domain
Ciclev10001814m	AT1G42970.1	0.789127	0.161197	0.932726	0.489357	0.349475	1	0.553732	0.263468	0.903386	0.466358	0.383943	0.82013	glyceraldehyde-3-phosphate dehydrogese B subunit
Ciclev10001815m	AT5G06570.1	-0.369165	0.929386	1	1.4581	0.644235	1	1.38791	0.68815	1	15	0.229153	0.704093	alpha/beta-Hydrolases superfamily protein
Ciclev10001816m	AT1G76110.1	-1.02327	0.0147809	0.208371	-0.84017	0.0305887	0.380681	-1.5375	0.000228477	0.00686175	-1.09095	0.00922313	0.105512	HMG (high mobility group) box protein with ARID/BRIGHT D-binding domain
Ciclev10001817m	AT1G10070.1	-1.991	0.136329	0.861799	0.087556	0.849339	1	-0.202385	0.883629	1	-0.905366	0.439911	0.851447	branched-chain amino acid transamise 2
Ciclev10001818m	AT1G76500.1	-0.421659	0.815486	1	0.721039	0.576282	1	-0.555142	0.676021	1	0.728831	0.605924	0.916634	Predicted AT-hook D-binding family protein
Ciclev10001819m	AT1G32200.1	0.460612	0.218493	1	0.582585	0.153469	0.921896	0.666819	0.0785939	0.494206	0.571322	0.134432	0.567092	phospholipid/glycerol acyltransferase family protein
Ciclev10001820m	AT3G05625.1	-1.0189	0.0262872	0.316848	-0.5586	0.308704	1	-0.36318	0.439577	1	-0.816645	0.111029	0.518528	Tetratricopeptide repeat (TPR)-like superfamily protein
Ciclev10001821m	AT3G04940.1	0.296074	0.461144	1	0.37854	0.323589	1	0.0630123	0.809064	1	0.207313	0.59331	0.913372	cysteine synthase D1
Ciclev10001822m	AT4G24570.1	2.0525	0.0461955	0.469682	4.99579	1.95191e-05	0.00146418	4.77087	2.09829e-05	0.000955301	6.6743	9.12172e-08	7.34678e-06	dicarboxylate carrier 2
Ciclev10001823m	AT1G21760.1	0.446784	0.248452	1	0.160935	0.744905	1	-0.0104308	0.989338	1	0.211678	0.584012	0.909731	F-box protein 7
Ciclev10001824m	AT1G75520.1	-0.800156	0.683372	1	-0.265752	0.96335	1	0.735493	0.792561	1	1.2659	0.482631	0.871223	SHI-related sequence 5
Ciclev10001825m	AT1G75380.1	-2.39447	2.8387e-08	3.79068e-06	-1.87702	7.86673e-06	0.000747355	-1.99167	4.08634e-06	0.00024662	-1.81582	1.85618e-05	0.000732706	bifunctiol nuclease in basal defense response 1
Ciclev10001826m	AT3G05710.2	-0.101056	0.811924	1	-0.175024	0.620271	1	0.0191506	0.929165	1	-0.16584	0.728184	0.952107	syntaxin of plants 43
Ciclev10001827m	AT4G08460.1	0.266305	0.621638	1	0.199439	0.727473	1	0.179032	0.763956	1	0.451036	0.453164	0.857393	Protein of unknown function (DUF1644)
Ciclev10001828m	AT1G76730.1	0.0851008	0.991807	1	0.163332	0.74084	1	0.570611	0.233988	0.858732	0.425177	0.400604	0.831122	gB/RpiA/CoA transferase-like superfamily protein
Ciclev10001829m	AT1G21780.1	-0.290214	0.679588	1	-0.199089	0.820649	1	-0.777199	0.228048	0.851493	-0.653564	0.325637	0.784379	BTB/POZ domain-containing protein
Ciclev10001830m	AT4G08460.1	0.266305	0.621638	1	0.199439	0.727473	1	0.179032	0.763956	1	0.451036	0.453164	0.857393	Protein of unknown function (DUF1644)
Ciclev10001831m	AT4G08460.1	0.266305	0.621638	1	0.199439	0.727473	1	0.179032	0.763956	1	0.451036	0.453164	0.857393	Protein of unknown function (DUF1644)
Ciclev10001832m		1.25069	0.00754948	0.127142	0.50687	0.225782	1	0.790523	0.0947696	0.550681	1.35576	0.0048838	0.0636677
Ciclev10001833m	AT3G05580.1	-1.1036	0.00408914	0.0793907	-0.362414	0.388624	1	-1.11596	0.00683801	0.095054	-0.79494	0.0306578	0.243805	Calcineurin-like metallo-phosphoesterase superfamily protein
Ciclev10001834m	AT1G07840.1	-0.180983	0.612582	1	-0.190561	0.753585	1	-0.502002	0.228883	0.852447	-0.18204	0.682383	0.938938	Sas10/Utp3/C1D family
Ciclev10001835m	AT4G14880.1	0.299559	0.410426	1	0.116906	0.828271	1	0.0245172	0.875978	1	-0.183771	0.623755	0.921704	O-acetylserine (thiol) lyase (OAS-TL) isoform A1
Ciclev10001836m	AT1G44835.2	0.293457	0.454577	1	0.180836	0.657117	1	-0.469709	0.277086	0.921246	-0.232402	0.529175	0.890001	YbaK/aminoacyl-tR synthetase-associated domain
Ciclev10001837m	AT1G76050.2	0.532267	0.50605	1	0.10414	0.878785	1	0.309928	0.674686	1	0.790859	0.1862	0.650358	Pseudouridine synthase family protein
Ciclev10001838m	AT2G02370.1	0.317436	0.433635	1	0.0333096	0.99096	1	-0.0916763	0.843581	1	-0.241747	0.525087	0.888579	SRE associated Golgi protein family
Ciclev10001839m	AT2G18950.1	-2.06035	0.00247098	0.0539323	-0.849897	0.254098	1	-1.51236	0.0332407	0.287177	-1.38252	0.0368674	0.277122	homogentisate phytyltransferase 1
Ciclev10001840m	AT2G02370.1	0.317436	0.433635	1	0.0333096	0.99096	1	-0.0916763	0.843581	1	-0.241747	0.525087	0.888579	SRE associated Golgi protein family
Ciclev10001841m	AT3G04940.1	0.294889	0.46357	1	0.376185	0.327754	1	0.0626835	0.808628	1	0.203339	0.600071	0.914946	cysteine synthase D1
Ciclev10001842m	AT4G39460.1	-0.31911	0.497391	1	0.0535571	0.956025	1	-0.419506	0.379807	1	-0.558603	0.256961	0.730631	S-adenosylmethionine carrier 1
Ciclev10001843m	AT1G32200.1	0.448834	0.226002	1	0.612971	0.130819	0.85679	0.67838	0.0711544	0.467716	0.639793	0.0912524	0.46839	phospholipid/glycerol acyltransferase family protein
Ciclev10001844m	AT2G02400.1	1.62593	0.000812239	0.0219343	0.580399	0.102632	0.75696	1.94547	3.37159e-05	0.00138615	0.779812	0.102609	0.496094	D(P)-binding Rossmann-fold superfamily protein
Ciclev10001845m	AT1G07840.1	-0.183689	0.608537	1	-0.195783	0.738754	1	-0.496828	0.228191	0.851744	-0.175322	0.688804	0.94061	Sas10/Utp3/C1D family
Ciclev10001846m	AT3G04940.1	0.294889	0.46357	1	0.376185	0.327754	1	0.0626835	0.808628	1	0.203339	0.600071	0.914946	cysteine synthase D1
Ciclev10001847m	AT5G49700.1	-0.429928	0.500603	1	-0.112919	0.943771	1	-1.13376	0.0681444	0.454448	-0.594563	0.2585	0.731893	Predicted AT-hook D-binding family protein
Ciclev10001848m	AT3G04940.1	0.294889	0.46357	1	0.376185	0.327754	1	0.0626835	0.808628	1	0.203339	0.600071	0.914946	cysteine synthase D1
Ciclev10001849m	AT1G35560.1	-0.126049	0.806642	1	-0.369491	0.623688	1	-1.01427	0.0618261	0.430599	-0.388908	0.416969	0.838737	TCP family transcription factor
Ciclev10001850m	AT5G27290.1	0.926653	0.0224496	0.284228	0.847321	0.0290569	0.369204	0.390725	0.312504	0.961677	0.6406	0.10351	0.498652
Ciclev10001851m	AT1G45688.1	-0.242296	0.868136	1	-0.365926	0.572769	1	1.74905	0.129424	0.654278	0.98306	0.402229	0.831932
Ciclev10001852m	AT5G49950.1	0.592521	0.174598	0.962705	0.34188	0.434311	1	0.405569	0.332813	0.983476	0.238523	0.58649	0.910772	alpha/beta-Hydrolases superfamily protein
Ciclev10001853m	AT4G08980.1	0.367821	0.322019	1	0.0703986	0.987849	1	0.326035	0.395204	1	0.0918123	0.797541	0.968675	F-BOX WITH WD-40 2
Ciclev10001854m	AT4G08950.1	0.853637	0.527559	1	3.4057	0.0369268	0.424508	4.01416	0.00791927	0.105543	1.68356	0.256599	0.730299	Phosphate-responsive 1 family protein
Ciclev10001855m	AT2G33590.1	-1.93664	0.00297847	0.0627087	-0.780263	0.127337	0.845797	-1.01039	0.0797943	0.497229	-1.06648	0.0945271	0.477181	D(P)-binding Rossmann-fold superfamily protein
Ciclev10001856m	AT5G10080.1	-0.337718	0.855419	1	-0.494103	0.665213	1	0.156032	0.934391	1	0.182423	0.878058	0.986386	Eukaryotic aspartyl protease family protein
Ciclev10001857m	AT1G71760.1	-0.479074	0.801948	1	0.593788	0.651514	1	0.953675	0.65813	1	0.864289	0.554457	0.899801
Ciclev10001858m	AT4G08980.1	0.367821	0.322019	1	0.0703986	0.987849	1	0.326035	0.395204	1	0.0918123	0.797541	0.968675	F-BOX WITH WD-40 2
Ciclev10001859m	AT5G42560.1	-0.720836	0.292736	1	-1.42339	0.0126113	0.213009	0.115984	0.78597	1	-0.726605	0.243053	0.717796	Abscisic acid-responsive (TB2/DP1, HVA22) family protein
Ciclev10001860m	AT1G44130.1	-0.605546	0.20303	1	-0.284125	0.460069	1	-0.0774412	1	1	-0.663515	0.101942	0.493913	Eukaryotic aspartyl protease family protein
Ciclev10001861m	AT5G42150.1	-0.663806	0.179416	0.972623	-0.342443	0.732267	1	-0.426319	0.419096	1	-0.702885	0.140782	0.579103	Glutathione S-transferase family protein
Ciclev10001862m	AT1G34780.1	-0.165122	0.665883	1	-0.28613	0.492115	1	-0.529839	0.230264	0.852826	-0.389571	0.30163	0.764856	APR-like 4
Ciclev10001863m	AT1G22030.1	-0.446989	0.78864	1	0.760334	0.589056	1	0.465065	0.870743	1	0.862152	0.551418	0.898443
Ciclev10001864m	AT1G75090.1	0.214651	0.691834	1	-0.0131673	0.754984	1	0.911563	0.155245	0.718655	0.590805	0.298678	0.762866	D glycosylase superfamily protein
Ciclev10001865m	AT1G75880.1	0.910133	0.212218	1	0.899746	0.0898633	0.706233	0.534799	0.437521	1	-0.161468	0.82109	0.975078	SGNH hydrolase-type esterase superfamily protein
Ciclev10001866m	AT1G06890.1	0.0078201	0.991715	1	-0.239474	0.494264	1	0.098837	0.752132	1	-0.152748	0.704568	0.945006	nodulin MtN21 /EamA-like transporter family protein
Ciclev10001867m	AT1G23850.1	-0.379822	0.358743	1	0.374992	0.4081	1	1.61131	9.71624e-05	0.00350218	1.4756	0.000421489	0.00955338
Ciclev10001868m	AT2G33590.1	-0.710673	0.578774	1	-0.417274	0.730064	1	-0.0919128	0.862113	1	0.23339	0.795806	0.96822	D(P)-binding Rossmann-fold superfamily protein
Ciclev10001869m	AT3G05290.1	0.250175	0.754127	1	0.990482	0.257956	1	0.463658	0.561725	1	0.569893	0.545259	0.896794	peroxisomal adenine nucleotide carrier 1
Ciclev10001870m	AT4G06676.1	0.167061	0.691635	1	-0.00457563	0.851482	1	0.23823	0.652246	1	0.330269	0.456496	0.858698
Ciclev10001871m	AT1G06890.1	0.0078201	0.991715	1	-0.239474	0.494273	1	0.098837	0.752138	1	-0.152748	0.704574	0.945006	nodulin MtN21 /EamA-like transporter family protein
Ciclev10001872m	AT1G56430.1	0.919963	0.323371	1	0.960344	0.282708	1	-1.66334	0.121522	0.633341	-1.4803	0.106184	0.506183	nicotiamine synthase 4
Ciclev10001873m	AT4G33580.1	0.229883	0.652535	1	0.220448	0.66597	1	-0.420884	0.335215	0.986553	-0.25869	0.528816	0.889721	beta carbonic anhydrase 5
Ciclev10001874m	AT1G61580.1	0.78088	0.0492937	0.490757	0.291205	0.318461	1	-0.285682	0.633811	1	-0.136121	0.782112	0.964151	R-protein L3 B
Ciclev10001875m	AT4G33480.1	0.319097	0.481318	1	0.0136763	0.713151	1	-0.307168	0.438633	1	-0.174127	0.642696	0.927534
Ciclev10001876m	AT1G21750.1	0.461908	0.250367	1	0.220516	0.706579	1	0.33573	0.243193	0.874034	-0.316845	0.43702	0.850533	PDI-like 1-1
Ciclev10001877m	AT5G42180.1	-0.932251	0.843685	1	-2.99179	0.457684	1	2.2691	0.64506	1	1.06064	0.803114	0.970508	Peroxidase superfamily protein
Ciclev10001878m	AT5G64460.1	-0.138939	0.778584	1	0.592597	0.371361	1	0.944378	0.134452	0.667754	1.40008	0.0141188	0.142321	Phosphoglycerate mutase family protein
Ciclev10001879m	AT2G01710.1	-0.2596	0.829518	1	0.150848	0.837813	1	0.488259	0.76382	1	0.554558	0.576845	0.908188	Chaperone DJ-domain superfamily protein
Ciclev10001880m	AT1G77810.2	-0.331222	0.532696	1	0.518391	0.351987	1	-0.986906	0.0741125	0.478626	-0.209331	0.628984	0.923317	Galactosyltransferase family protein
Ciclev10001881m	AT3G05600.1	-1.19827	0.219731	1	-0.204717	0.953984	1	-0.879365	0.2617	0.901053	-1.85061	0.0683249	0.399235	alpha/beta-Hydrolases superfamily protein
Ciclev10001882m	AT1G77810.2	-0.331222	0.532696	1	0.518391	0.351987	1	-0.986906	0.0741125	0.478626	-0.209331	0.628984	0.923317	Galactosyltransferase family protein
Ciclev10001883m	AT1G21600.1	1.07911	0.0129344	0.189425	0.715627	0.0399273	0.446441	-0.319698	0.467795	1	-0.0301853	0.940703	0.993945	plastid transcriptiolly active 6
Ciclev10001884m	AT5G64460.1	-0.138939	0.778584	1	0.592597	0.371361	1	0.944378	0.134452	0.667754	1.40008	0.0141188	0.142321	Phosphoglycerate mutase family protein
Ciclev10001885m	AT1G75800.1	-0.867384	0.260937	1	-1.04401	0.0930018	0.71851	-0.22129	0.670621	1	-0.183607	0.73549	0.953126	Pathogenesis-related thaumatin superfamily protein
Ciclev10001886m	AT1G21600.1	1.07911	0.0129344	0.189425	0.715627	0.0399273	0.446441	-0.319698	0.467795	1	-0.0301853	0.940703	0.993945	plastid transcriptiolly active 6
Ciclev10001887m	AT1G22700.1	0.217082	0.667579	1	0.289607	0.335388	1	-0.599466	0.161122	0.728635	-0.364245	0.38834	0.823044	Tetratricopeptide repeat (TPR)-like superfamily protein
Ciclev10001888m	AT1G35720.1	0.76411	0.0483945	0.484059	0.333556	0.495979	1	0.266318	0.356882	1	0.186017	0.647668	0.928626	annexin 1
Ciclev10001889m	AT1G78100.1	-0.86539	0.491096	1	0.669367	0.502055	1	0.528274	0.65032	1	0.353297	0.785683	0.96444	F-box family protein
Ciclev10001890m	AT4G18530.1	-0.384242	0.530504	1	1.00947	0.101272	0.752669	0.232428	0.626337	1	0.594955	0.361013	0.806787	Protein of unknown function (DUF707)
Ciclev10001891m	AT1G43900.1	0.100887	0.83758	1	-0.0630693	0.805504	1	0.261115	0.638134	1	-0.0567156	0.922832	0.991688	Protein phosphatase 2C family protein
Ciclev10001892m	AT2G26550.2	0.527482	0.255222	1	0.154629	0.737738	1	0.0959497	0.771745	1	-0.11356	0.784171	0.964151	heme oxygese 2
Ciclev10001893m	AT3G56850.1	0.4938	0.347642	1	0.454121	0.260486	1	1.1227	0.0427221	0.341113	0.901426	0.0809918	0.438701	ABA-responsive element binding protein 3
Ciclev10001894m	AT1G76450.1	0.741588	0.0739339	0.630548	0.485922	0.272788	1	-0.24311	0.581105	1	-0.333303	0.373604	0.813987	Photosystem II reaction center PsbP family protein
Ciclev10001895m	AT2G30530.1	-0.140065	0.768666	1	-0.0609729	0.835952	1	-0.114484	0.850108	1	-0.330467	0.484413	0.872094
Ciclev10001896m	AT1G78210.1	1.09054	0.222047	1	0.896356	0.375293	1	0.286922	0.859173	1	-0.17469	0.958829	0.998133	alpha/beta-Hydrolases superfamily protein
Ciclev10001897m	AT3G17380.1	-0.820938	0.414743	1	0.175748	0.866353	1	-0.0735029	0.810954	1	0.36472	0.712206	0.947526	TRAF-like family protein
Ciclev10001898m	AT3G17380.1	-1.01337	0.493272	1	0.52563	0.700026	1	-0.390705	0.711616	1	-0.337805	0.866094	0.984262	TRAF-like family protein
Ciclev10001899m	AT5G50020.2	-0.240878	0.621	1	-0.206331	0.51871	1	-0.01134	0.989155	1	-0.110304	0.828977	0.976362	DHHC-type zinc finger family protein
Ciclev10001900m	AT1G69740.1	0.575555	0.162544	0.93648	0.0169198	0.825529	1	-0.459577	0.301775	0.952469	-0.389247	0.297982	0.762866	Aldolase superfamily protein
Ciclev10001901m	AT3G12320.1	3.40173	4.6663e-16	4.52204e-13	2.35049	1.44213e-09	6.60907e-07	4.35156	3.58149e-23	2.02461e-19	4.59322	1.62288e-25	7.86124e-22
Ciclev10001902m	AT1G75380.1	-2.38067	2.09675e-08	2.93875e-06	-1.87156	6.04926e-06	0.000606948	-1.96689	3.87147e-06	0.000237455	-1.80802	1.53865e-05	0.000635477	bifunctiol nuclease in basal defense response 1
Ciclev10001903m	AT1G13570.1	-0.111408	0.766458	1	0.48443	0.217954	1	-0.669849	0.0962549	0.555611	-0.501485	0.199707	0.669204	F-box/RNI-like superfamily protein
Ciclev10001904m	AT1G75180.1	3.44521	1.88807e-16	1.88352e-13	3.04567	1.19575e-12	1.35171e-09	3.87293	2.93128e-19	4.51924e-16	4.44098	2.15306e-24	6.08383e-21	Erythrote-4-phosphate dehydrogese family protein
Ciclev10001905m	AT5G13930.1	-1.17802	0.682229	1	0.81575	0.69917	1	0.213087	0.976357	1	2.92873	0.387792	0.822981	Chalcone and stilbene synthase family protein
Ciclev10001906m	AT3G17380.1	-0.467333	0.696295	1	0.444763	0.759841	1	0.228689	0.911981	1	0.799304	0.475505	0.868124	TRAF-like family protein
Ciclev10001907m	AT1G77122.1	0.6144	0.27401	1	0.247033	0.503383	1	0.00516673	0.995335	1	-0.0359734	0.988496	1	Uncharacterised protein family UPF0090
Ciclev10001908m	AT5G23540.1	0.233003	0.579223	1	-0.172296	0.609124	1	-0.52371	0.245269	0.877408	-0.820597	0.0443114	0.311079	Mov34/MPN/PAD-1 family protein
Ciclev10001909m	AT1G32100.1	-0.427562	0.66763	1	-0.633696	0.423609	1	-0.141991	0.834881	1	-1.51358	0.169208	0.625337	pinoresinol reductase 1
Ciclev10001910m	AT4G38470.1	-1.16487	0.0117174	0.175348	-0.435642	0.397191	1	-0.45759	0.250685	0.884561	-0.257623	0.524275	0.888579	ACT-like protein tyrosine kise family protein
Ciclev10001911m	AT1G75180.1	3.44521	1.88807e-16	1.88352e-13	3.04567	1.19575e-12	1.35171e-09	3.87293	2.93128e-19	4.51924e-16	4.44098	2.15306e-24	6.08383e-21	Erythrote-4-phosphate dehydrogese family protein
Ciclev10001912m	AT4G24175.1	-0.728052	0.176047	0.965425	-0.576779	0.329811	1	-1.21469	0.0339762	0.291896	-1.55436	0.0058187	0.0730201
Ciclev10001913m	AT1G32100.1	0.277645	0.716694	1	0.265209	0.924883	1	-0.419502	0.631473	1	0.312391	0.748025	0.956841	pinoresinol reductase 1
Ciclev10001914m	AT1G75540.1	-0.787318	0.483909	1	-0.223384	0.869939	1	0.178629	0.958107	1	-0.972805	0.418255	0.839878	salt tolerance homolog2
Ciclev10001915m	AT1G20830.1	-0.152792	0.712504	1	-0.0162857	0.823663	1	0.0290954	0.934966	1	-0.0530891	0.870207	0.985165	multiple chloroplast division site 1
Ciclev10001916m	AT3G17380.1	-0.293949	0.824789	1	0.655669	0.641637	1	0.18064	0.965386	1	0.226604	0.841095	0.977925	TRAF-like family protein
Ciclev10001917m	AT1G21880.2	-0.283149	0.787045	1	0.363827	0.842266	1	1.31682	0.192024	0.788127	-0.194998	0.840091	0.977925	lysm domain GPI-anchored protein 1 precursor
Ciclev10001918m	AT1G20650.1	-0.794274	0.128366	0.836048	-0.51753	0.208725	1	0.388497	0.366978	1	-0.0311407	0.907956	0.98946	Protein kise superfamily protein
Ciclev10001919m	AT1G77120.1	0.223766	0.635249	1	0.410561	0.21323	1	-0.718815	0.145326	0.696701	-0.168127	0.652109	0.929497	alcohol dehydrogese 1
Ciclev10001920m	AT1G60420.1	1.09699	0.183482	0.977931	0.198501	0.931118	1	1.04629	0.206942	0.819503	1.67047	0.0582849	0.363883	DC1 domain-containing protein
Ciclev10001921m	AT1G20830.1	-0.152792	0.712504	1	-0.0162857	0.823663	1	0.0290954	0.934966	1	-0.0530891	0.870207	0.985165	multiple chloroplast division site 1
Ciclev10001922m	AT1G21480.2	0.507546	0.324909	1	-0.250674	0.568809	1	0.262512	0.652915	1	0.419521	0.459538	0.860266	Exostosin family protein
Ciclev10001923m	AT3G17380.1	-1.20797	0.15166	0.908355	-0.358399	0.740416	1	-0.831079	0.304176	0.954872	-0.29907	0.71782	0.948891	TRAF-like family protein
Ciclev10001924m	AT3G17380.1	-1.50395	0.626624	1	-0.268041	1	1	0.323133	1	1	1.04692	0.709457	0.946436	TRAF-like family protein
Ciclev10001925m	AT1G20925.1	-0.789805	0.603875	1	2.34199	0.133584	0.864168	0.253496	0.834292	1	1.50873	0.339733	0.793932	Auxin efflux carrier family protein
Ciclev10001926m	AT3G17380.1	-0.293949	0.824797	1	0.658995	0.639725	1	0.18064	0.965387	1	0.226604	0.841101	0.977925	TRAF-like family protein
Ciclev10001927m	AT1G77330.1	-0.436208	0.793183	1	0.231195	0.75774	1	-0.0721036	0.836249	1	0.482574	0.736678	0.953444	2-oxoglutarate (2OG) and Fe(II)-dependent oxygese superfamily protein
Ciclev10001928m	AT2G02400.1	1.61512	0.00059282	0.0167636	0.554227	0.105195	0.766255	1.98504	1.3332e-05	0.000657261	0.80613	0.0829321	0.444022	D(P)-binding Rossmann-fold superfamily protein
Ciclev10001929m	AT1G09320.1	0.138103	0.839302	1	0.0482404	0.872752	1	-0.394797	0.534393	1	-0.422213	0.555101	0.900247	agenet domain-containing protein
Ciclev10001930m	AT3G17380.1	-1.04785	0.433508	1	-0.850424	0.478392	1	1.7017	0.240076	0.867557	2.45521	0.0734404	0.414604	TRAF-like family protein
Ciclev10001931m	AT3G05010.1	0.0073777	0.989372	1	-0.100067	0.67094	1	0.00184902	0.949017	1	-0.0159638	0.972151	1	Protein of unknown function, transmembrane-40
Ciclev10001932m	AT5G64460.1	-0.104283	0.831401	1	0.659902	0.314828	1	0.961666	0.120969	0.632105	1.32967	0.0202155	0.182888	Phosphoglycerate mutase family protein
Ciclev10001933m	AT2G24960.2	-0.156466	0.856831	1	-0.267856	0.718935	1	0.1683	0.855677	1	-0.0247661	0.992626	1
Ciclev10001934m	AT3G17380.1	-0.287172	0.760287	1	0.257274	0.831704	1	0.19099	0.945129	1	0.599317	0.483009	0.871488	TRAF-like family protein
Ciclev10001935m	AT2G24960.2	-0.156466	0.856831	1	-0.267856	0.718935	1	0.1683	0.855677	1	-0.0247661	0.992626	1
Ciclev10001936m	AT1G77470.1	-0.0836505	0.806997	1	-0.121814	0.776053	1	-0.273811	0.544624	1	-0.565385	0.163034	0.617189	replication factor C subunit 3
Ciclev10001937m	AT1G42430.1	-2.00358	0.0350885	0.388968	-0.699097	0.359954	1	-0.0833448	0.969082	1	-0.25483	0.783295	0.964151
Ciclev10001938m	AT1G78310.1	0.364842	0.525014	1	0.455849	0.384874	1	0.752681	0.20989	0.822155	0.527143	0.403872	0.832999	VQ motif-containing protein
Ciclev10001939m	AT1G76150.1	-0.0855649	0.863985	1	-0.309003	0.422737	1	-0.972409	0.0186218	0.193747	-1.10834	0.00332644	0.0478545	enoyl-CoA hydratase 2
Ciclev10001940m	AT5G66240.2	-0.202668	0.673866	1	-0.122688	0.827905	1	-0.276166	0.521681	1	-0.0219269	0.982482	1	Transducin/WD40 repeat-like superfamily protein
Ciclev10001941m	AT3G04880.1	0.00282052	0.959184	1	0.0204795	0.95891	1	0.58163	0.142847	0.690673	0.392058	0.405371	0.833214	D-damage-repair/toleration protein (DRT102)
Ciclev10001942m	AT3G04880.1	0.14584	0.693386	1	-0.00901589	0.956042	1	0.519939	0.136248	0.673653	0.366912	0.380534	0.817532	D-damage-repair/toleration protein (DRT102)
Ciclev10001943m	AT1G35420.2	-0.377954	0.271464	1	-0.521667	0.163818	0.947922	-0.396474	0.321853	0.972267	-0.54865	0.135465	0.568553	alpha/beta-Hydrolases superfamily protein
Ciclev10001944m	AT4G15920.1	0.727258	0.279687	1	0.50312	0.552422	1	0.37763	0.742933	1	1.34732	0.0512362	0.340051	Nodulin MtN3 family protein
Ciclev10001945m	AT1G78080.1	0.994455	0.0321059	0.366163	2.28073	1.90577e-05	0.00144264	1.85589	0.000179939	0.00571458	2.37157	6.94545e-06	0.000320853	related to AP2 4
Ciclev10001946m	AT1G75280.1	0.72993	0.674097	1	0.664639	0.928025	1	1.96142	0.368885	1	2.2516	0.254643	0.728276	NmrA-like negative transcriptiol regulator family protein
Ciclev10001947m	AT1G71180.1	-1.35148	0.439526	1	0.831744	0.571441	1	0.4962	0.857078	1	1.31839	0.40409	0.833176	6-phosphoglucote dehydrogese family protein
Ciclev10001948m	AT4G24180.1	-0.563608	0.727805	1	0.282112	0.86456	1	0.4996	0.781246	1	0.132702	0.90392	0.988892	THAUMATIN-LIKE PROTEIN 1
Ciclev10001949m		-0.128277	0.806087	1	-0.2986	0.679869	1	-0.467111	0.406606	1	-0.30747	0.611336	0.917835
Ciclev10001950m	AT1G32200.1	0.465045	0.211345	1	0.660887	0.101826	0.753982	0.67541	0.0719286	0.470435	0.649318	0.0862445	0.454592	phospholipid/glycerol acyltransferase family protein
Ciclev10001951m	AT1G77220.1	-0.455902	0.258911	1	-0.404675	0.320258	1	-0.222113	0.563967	1	-0.379056	0.353206	0.802562	Protein of unknown function (DUF300)
Ciclev10001952m	AT1G75240.1	-1.01986	0.593399	1	0.54566	0.754776	1	1.54061	0.400885	1	0.461817	0.735425	0.953126	homeobox protein 33
Ciclev10001953m	AT1G77220.1	-0.455902	0.258911	1	-0.404675	0.320258	1	-0.222113	0.563967	1	-0.379056	0.353206	0.802562	Protein of unknown function (DUF300)
Ciclev10001954m	AT1G77220.1	-0.455902	0.258911	1	-0.404675	0.320258	1	-0.222113	0.563967	1	-0.379056	0.353206	0.802562	Protein of unknown function (DUF300)
Ciclev10001955m	AT1G75240.1	-1.01986	0.593399	1	0.54566	0.754776	1	1.54061	0.400885	1	0.461817	0.735425	0.953126	homeobox protein 33
Ciclev10001956m	AT1G01720.1	1.7503	0.0696415	0.609003	4.36705	0.000145076	0.00761603	2.64244	0.00685521	0.0952149	2.13777	0.0382501	0.284052	C (No Apical Meristem) domain transcriptiol regulator superfamily protein
Ciclev10001957m	AT2G26560.1	-0.764632	0.506612	1	3.44633	0.00169017	0.0505457	0.737529	0.444996	1	3.03821	0.0076208	0.09051	phospholipase A 2A
Ciclev10001958m	AT1G77470.1	-0.123653	0.739436	1	-0.142213	0.741592	1	-0.239032	0.606804	1	-0.514534	0.215401	0.68696	replication factor C subunit 3
Ciclev10001959m	AT1G25290.2	0.273638	0.568651	1	0.0324866	0.964015	1	0.179995	0.719024	1	0.0261706	0.964624	0.999757	RHOMBOID-like protein 10
Ciclev10001960m	AT2G35500.1	-0.604379	0.219727	1	-0.383341	0.363784	1	-0.64749	0.142071	0.689085	-0.821775	0.0602593	0.371198	shikimate kise like 2
Ciclev10001961m	AT1G35780.1	-0.0395808	0.996308	1	-0.425478	0.33221	1	0.203483	0.609086	1	-0.837017	0.128608	0.554674
Ciclev10001962m	AT1G77470.1	-0.123653	0.739436	1	-0.142213	0.741592	1	-0.239032	0.606804	1	-0.514534	0.215401	0.68696	replication factor C subunit 3
Ciclev10001963m	AT1G09340.1	1.40284	0.00589194	0.10518	0.895914	0.0400475	0.447	0.590321	0.187033	0.780017	0.588488	0.20388	0.674059	chloroplast R binding
Ciclev10001964m	AT3G53010.1	-0.620362	0.670167	1	-0.277551	0.773912	1	0.890503	0.589481	1	1.21844	0.367248	0.810811	Domain of unknown function (DUF303)
Ciclev10001965m	AT2G26540.1	0.536275	0.239876	1	0.341051	0.47105	1	0.81185	0.063451	0.437959	0.77141	0.0895907	0.463651	uroporphyrinogen-III synthase family protein
Ciclev10001966m	AT4G02550.1	0.836702	0.0710778	0.615989	0.36124	0.48503	1	0.846112	0.0788952	0.495091	0.599556	0.209524	0.68078
Ciclev10001967m	AT2G20410.1	-0.15264	0.780403	1	0.171084	0.656398	1	0.040575	0.997273	1	0.273753	0.63794	0.925905	R-binding ASCH domain protein
Ciclev10001968m	AT5G64260.1	-0.165032	0.972566	1	2.33936	0.081623	0.671538	2.61721	0.038284	0.317797	3.5537	0.0105425	0.116505	EXORDIUM like 2
Ciclev10001969m	AT2G26540.1	0.540148	0.237144	1	0.340492	0.472632	1	0.819846	0.061134	0.427888	0.767021	0.0914609	0.468866	uroporphyrinogen-III synthase family protein
Ciclev10001970m	AT5G64260.1	0.715348	0.465372	1	3.13759	0.00220014	0.0616878	2.3868	0.0140601	0.16122	3.3637	0.00142017	0.0251594	EXORDIUM like 2
Ciclev10001971m	AT2G26540.1	0.540148	0.237144	1	0.340492	0.472632	1	0.819846	0.061134	0.427888	0.767021	0.0914609	0.468866	uroporphyrinogen-III synthase family protein
Ciclev10001972m	AT5G10330.1	0.388132	0.385608	1	0.133098	0.754489	1	0.26425	0.544589	1	0.0262041	0.965649	0.999818	histidinol phosphate aminotransferase 1
Ciclev10001973m	AT1G32220.1	0.402997	0.380902	1	0.0975715	0.924792	1	-0.38354	0.354395	0.999918	-0.570276	0.142806	0.582494	D(P)-binding Rossmann-fold superfamily protein
Ciclev10001974m	AT2G26540.1	0.540148	0.237144	1	0.340492	0.472632	1	0.819846	0.061134	0.427888	0.767021	0.0914609	0.468866	uroporphyrinogen-III synthase family protein
Ciclev10001975m	AT3G05170.1	0.349203	0.644256	1	0.25512	0.813228	1	1.35096	0.114908	0.61542	1.0675	0.185876	0.650299	Phosphoglycerate mutase family protein
Ciclev10001976m	AT1G01720.1	1.38232	0.00127039	0.0313148	1.92229	7.84059e-06	0.000747355	0.884057	0.0156982	0.173099	1.09513	0.0110788	0.120404	C (No Apical Meristem) domain transcriptiol regulator superfamily protein
Ciclev10001977m	AT1G60060.1	-0.379984	0.78921	1	-0.13043	0.731325	1	1.26233	0.261725	0.901053	-0.121685	0.923669	0.991783	Serine/threonine-protein kise WNK (With No Lysine)-related
Ciclev10001978m	AT1G75080.1	0.100208	0.74137	1	-0.0214178	0.757663	1	-0.168627	0.819442	1	-0.648749	0.115625	0.527248	Brassinosteroid siglling positive regulator (BZR1) family protein
Ciclev10001979m	AT5G67300.1	0.0721792	0.881331	1	1.94679	0.00720511	0.14348	1.13662	0.0566618	0.40852	1.79508	0.00577071	0.07266	myb domain protein r1
Ciclev10001980m	AT1G36390.1	0.602249	0.160298	0.93006	0.332172	0.335531	1	-0.418142	0.28765	0.935877	0.2193	0.599919	0.914946	Co-chaperone GrpE family protein
Ciclev10001981m	AT1G20990.1	-0.0238495	0.978352	1	-0.225457	0.84492	1	0.998787	0.268027	0.909609	1.09962	0.219985	0.692954	Cysteine/Histidine-rich C1 domain family protein
Ciclev10001982m	AT3G05520.2	0.227637	0.678375	1	0.164977	0.978966	1	0.950531	0.0485538	0.370661	0.437041	0.318509	0.77939	Subunits of heterodimeric actin filament capping protein Capz superfamily
Ciclev10001983m	AT3G15140.1	0.0626663	0.888618	1	-0.225859	0.60164	1	-0.457568	0.236925	0.86316	-0.166334	0.60454	0.916052	Polynucleotidyl transferase, ribonuclease H-like superfamily protein
Ciclev10001984m	AT1G20925.1	-0.772939	0.615242	1	2.4378	0.121601	0.824609	0.324815	0.792202	1	1.48134	0.352214	0.802181	Auxin efflux carrier family protein
Ciclev10001985m	AT2G02400.1	1.64801	0.000818357	0.022082	0.569717	0.110932	0.786054	1.9524	4.12885e-05	0.00165217	0.776987	0.108691	0.513259	D(P)-binding Rossmann-fold superfamily protein
Ciclev10001986m	AT1G09700.1	1.18903	0.00659186	0.114075	1.14819	0.0105494	0.187408	0.522531	0.205697	0.817918	0.243725	0.583339	0.909604	dsR-binding domain-like superfamily protein
Ciclev10001987m	AT5G27395.2	-0.41461	0.392672	1	-0.451792	0.466591	1	-0.683261	0.159266	0.726426	-0.603082	0.278179	0.747611	Mitochondrial inner membrane translocase complex, subunit Tim44-related protein
Ciclev10001988m	AT1G02560.1	0.11756	0.84317	1	-0.0305871	0.926691	1	-1.16043	0.00342726	0.0572358	-0.506678	0.172232	0.629781	nuclear encoded CLP protease 5
Ciclev10001989m	AT1G76610.1	0.357096	0.603183	1	-0.345595	0.539589	1	1.20629	0.0757234	0.483962	0.19976	0.73523	0.953126	Protein of unknown function, DUF617
Ciclev10001990m	AT4G24230.6	-0.397299	0.594537	1	0.305983	0.765918	1	0.572211	0.45478	1	0.14702	0.864242	0.984117	acyl-CoA-binding domain 3
Ciclev10001991m	AT3G04830.1	0.46977	0.215101	1	0.157978	0.799047	1	0.672089	0.0604334	0.424825	0.215702	0.569093	0.905675	Protein prenylyltransferase superfamily protein
Ciclev10001992m	AT5G66160.1	-0.818837	0.682513	1	0.0879261	0.909649	1	0.383693	0.914368	1	0.57758	0.75323	0.958077	receptor homology region transmembrane domain ring H2 motif protein 1
Ciclev10001993m	AT4G27220.1	-1.14344	0.30549	1	-0.0620804	1	1	-0.517809	0.498893	1	0.34868	0.685907	0.939646	NB-ARC domain-containing disease resistance protein
Ciclev10001994m	AT4G10380.1	-0.6477	0.620233	1	0.0942805	0.849032	1	0.576953	0.726143	1	2.01105	0.145427	0.585996	NOD26-like intrinsic protein 5;1
Ciclev10001995m	AT2G26560.1	-0.718553	0.534037	1	3.28402	0.00223875	0.0624878	0.759742	0.44423	1	3.3403	0.00332315	0.0478274	phospholipase A 2A
Ciclev10001996m	AT4G27220.1	-1.20623	0.523924	1	0.9395	0.553134	1	0.353291	0.969084	1	1.21121	0.533875	0.893079	NB-ARC domain-containing disease resistance protein
Ciclev10001997m	AT2G20830.1	-0.237247	0.621336	1	0.0120207	1	1	-0.897877	0.0889523	0.529602	-1.01224	0.0633436	0.381773	transferases;folic acid binding
Ciclev10001998m	AT1G71200.1	0.650364	0.488004	1	0.755594	0.342842	1	-0.965658	0.264521	0.904509	0.294864	0.609548	0.917711	basic helix-loop-helix (bHLH) D-binding superfamily protein
Ciclev10001999m	AT5G28150.1	-0.436104	0.574782	1	-0.573057	0.506608	1	-0.791701	0.296854	0.947795	-0.969405	0.194027	0.661714	Plant protein of unknown function (DUF868)
Ciclev10002000m	AT4G24230.1	-0.385938	0.61241	1	0.316623	0.755605	1	0.583216	0.450018	1	0.170694	0.838699	0.977654	acyl-CoA-binding domain 3
Ciclev10002001m	AT1G54780.1	1.27974	0.00354415	0.0712993	0.953354	0.0368544	0.424251	0.632678	0.104527	0.581394	0.689289	0.0960859	0.479977	thylakoid lumen 18.3 kDa protein
[truncated: 31,930 more rows]

## Sheet: Table S2
Gene_ID	Tair_Accession	CT_RL_W7_log2FC	CT_RL_W7_FDR	HLB_RL_W7_log2FC	HLB_RL_W7_FDR	CT_SO_W7_log2FC	CT_SO_W7_FDR	HLB_SO_W7_log2FC	HLB_SO_W7_FDR	Description
Ciclev10000007m	AT1G36160.1					1.6144	0.00439871			acetyl-CoA carboxylase 1
Ciclev10000010m	AT1G77460.1			-1.48685	0.00290662			-1.4241	0.00509086	Armadillo/beta-catenin-like repeat ; C2 calcium/lipid-binding domain (CaLB) protein
Ciclev10000039m	AT4G38350.1							-1.82853	0.000439374	Patched family protein
Ciclev10000069m	AT1G22930.1	1.69887	0.00899527					1.80243	0.00594814	T-complex protein 11
Ciclev10000083m	AT1G75640.1							4.31755	0.00012509	Leucine-rich receptor-like protein kise family protein
Ciclev10000087m	AT1G75660.1	-1.77355	0.000831726	-1.85596	0.000922118	-1.93803	0.000208126	-1.99289	7.01975e-05	5\'-3\' exoribonuclease 3
Ciclev10000090m	AT1G75660.1	-1.77293	0.000833319	-1.856	0.000922118	-1.93921	0.000205633	-1.99508	6.84099e-05	5\'-3\' exoribonuclease 3
Ciclev10000127m	AT1G22610.1			-1.26077	0.0126014					C2 calcium/lipid-binding plant phosphoribosyltransferase family protein
Ciclev10000141m	AT1G45616.1							-1.55379	0.0228603	receptor like protein 6
Ciclev10000155m	AT1G09970.1					1.30192	0.0378379			Leucine-rich receptor-like protein kise family protein
Ciclev10000186m	AT1G20640.1							1.48579	0.0110153	Plant regulator RWP-RK family protein
Ciclev10000187m	AT1G20640.1							1.48579	0.0110153	Plant regulator RWP-RK family protein
Ciclev10000188m	AT1G20640.1							1.48579	0.0110153	Plant regulator RWP-RK family protein
Ciclev10000195m	AT1G42540.1					1.44686	0.0120438			glutamate receptor 3.3
Ciclev10000199m	AT5G49900.1	-1.81383	0.00114497	-1.61476	0.00411367	-1.31279	0.0146755	-1.90097	0.000525636	Beta-glucosidase, GBA2 type family protein
Ciclev10000212m	AT2G26570.1	1.44782	0.00774576			1.5288	0.00433929	1.43196	0.00674867	Plant protein of unknown function (DUF827)
Ciclev10000214m	AT2G26570.1	1.44782	0.00774576			1.5288	0.00433929	1.43196	0.00674867	Plant protein of unknown function (DUF827)
Ciclev10000215m	AT2G26570.1	1.44782	0.00774576			1.5288	0.00433929	1.43196	0.00674867	Plant protein of unknown function (DUF827)
Ciclev10000217m	AT2G16250.1							-2.94008	5.80362e-05	Leucine-rich repeat protein kise family protein
Ciclev10000220m	AT1G77760.1	3.42639	0.00162218			2.86804	0.00990856	2.82908	0.00952407	nitrate reductase 1
Ciclev10000235m	AT5G49740.1	5.59312	1.95942e-11	4.32265	2.00787e-07	5.55386	1.92563e-11	5.43548	1.65177e-11	ferric reduction oxidase 7
Ciclev10000240m	AT1G42550.1	1.68395	0.00103333			1.395	0.00834957	1.52912	0.00284508	plastid movement impaired1
Ciclev10000268m	AT1G56500.1	1.44297	0.0288846			1.5532	0.0090407			haloacid dehalogese-like hydrolase family protein
Ciclev10000273m	AT4G22200.1	1.52098	0.00364998			1.92203	0.000129239	2.07403	9.50387e-06	potassium transport 2/3
Ciclev10000281m	AT4G33300.1	-1.68901	0.00104169	-2.16349	1.07136e-05			-1.68104	0.000577761	ADR1-like 1
Ciclev10000316m	AT2G47430.1			-2.67483	0.0400469					Sigl transduction histidine kise
Ciclev10000347m	AT4G09020.1							1.33102	0.0113017	isoamylase 3
Ciclev10000363m	AT5G67360.1					2.99947	0.03751			Subtilase family protein
Ciclev10000378m	AT1G54570.1	2.30754	1.35117e-05	1.66081	0.00335165	1.88058	0.000691418	2.06112	7.17702e-05	Esterase/lipase/thioesterase family protein
Ciclev10000389m	AT4G36550.1	-1.85659	0.00443163			-2.34375	8.01106e-05	-3.2179	1.6716e-08	ARM repeat superfamily protein
Ciclev10000413m	AT4G36550.1	-1.84232	0.00698936			-2.35125	0.000133196	-3.24536	3.37098e-08	ARM repeat superfamily protein
Ciclev10000416m	AT2G40360.1					-1.32143	0.0236663			Transducin/WD40 repeat-like superfamily protein
Ciclev10000418m	AT5G08720.1	3.16256	1.50689e-11	2.43053	6.90282e-07	3.76256	2.3958e-15	4.01766	9.05337e-18
Ciclev10000437m	AT4G07960.1							2.99068	0.0283736	Cellulose-synthase-like C12
Ciclev10000441m	AT5G45380.1	-2.40877	5.4653e-06	-2.31356	3.79709e-05	-3.03969	5.16036e-09	-2.81342	3.15397e-08	solute:sodium symporters;urea transmembrane transporters
Ciclev10000443m	AT5G45380.1	-2.40877	5.4653e-06	-2.31356	3.79709e-05	-3.03969	5.16036e-09	-2.81342	3.15397e-08	solute:sodium symporters;urea transmembrane transporters
Ciclev10000444m	AT5G45380.1	-2.40877	5.4653e-06	-2.31356	3.79709e-05	-3.03969	5.16036e-09	-2.81342	3.15397e-08	solute:sodium symporters;urea transmembrane transporters
Ciclev10000452m	AT4G09020.1							1.35216	0.00981742	isoamylase 3
Ciclev10000453m	AT2G16250.1							-2.86421	0.000109485	Leucine-rich repeat protein kise family protein
Ciclev10000457m	AT1G71810.1	1.28064	0.0320071			1.219	0.0329251	1.56772	0.00168476	Protein kise superfamily protein
Ciclev10000460m	AT5G49730.1	5.60238	2.60311e-12	4.3209	6.40931e-08	5.63657	1.25423e-12	5.48143	1.5956e-12	ferric reduction oxidase 6
Ciclev10000461m	AT5G27600.1					-1.68336	0.000727938	-1.5916	0.00158546	long-chain acyl-CoA synthetase 7
Ciclev10000466m	AT1G77590.1	3.1016	2.95498e-11	2.28934	5.472e-06	3.56957	1.68533e-14	3.3957	1.4657e-13	long chain acyl-CoA synthetase 9
Ciclev10000471m	AT1G78230.1	2.98062	1.54437e-10	1.89816	0.000186485	2.83586	2.81869e-09	3.83091	3.52786e-16	Outer arm dynein light chain 1 protein
Ciclev10000497m	AT4G22200.1	1.51836	0.00349013			1.90808	0.000129885	2.06839	9.17468e-06	potassium transport 2/3
Ciclev10000503m	AT1G54570.1	2.30761	1.21442e-05	1.66124	0.0030776	1.8519	0.000809771	2.03073	8.80762e-05	Esterase/lipase/thioesterase family protein
Ciclev10000506m	AT1G54570.1	2.30761	1.21442e-05	1.66105	0.0030776	1.8519	0.000809771	2.03064	8.80762e-05	Esterase/lipase/thioesterase family protein
Ciclev10000507m	AT1G54570.1	2.30761	1.21442e-05	1.66105	0.0030776	1.8519	0.000809771	2.03064	8.80762e-05	Esterase/lipase/thioesterase family protein
Ciclev10000516m	AT2G16250.1							-2.85476	0.000141623	Leucine-rich repeat protein kise family protein
Ciclev10000517m	AT2G16250.1							-2.85476	0.000141623	Leucine-rich repeat protein kise family protein
Ciclev10000557m	AT2G13610.1					3.24229	0.0215044	4.70355	0.0003084	ABC-2 type transporter family protein
Ciclev10000562m	AT5G27950.1					1.6233	0.00270592	1.67945	0.00116709	P-loop containing nucleoside triphosphate hydrolases superfamily protein
Ciclev10000564m	AT5G49980.1			-1.20426	0.026531			-1.4045	0.00578521	auxin F-box protein 5
Ciclev10000567m	AT4G09730.1					-1.529	0.00536355			RH39
Ciclev10000593m	AT1G76890.2			-1.17923	0.0293674					Duplicated homeodomain-like superfamily protein
Ciclev10000596m	AT5G45275.1	3.05411	1.10645e-10	2.31287	2.562e-05	3.13628	4.36966e-11	2.62404	2.24336e-08	Major facilitator superfamily protein
Ciclev10000606m	AT3G20770.1	-1.69219	0.00140628					-1.38153	0.00826694	Ethylene insensitive 3 family protein
Ciclev10000607m	AT3G20770.1	-1.69219	0.00140628					-1.38153	0.00826694	Ethylene insensitive 3 family protein
Ciclev10000608m	AT3G20770.1	-1.69219	0.00140628					-1.38153	0.00826694	Ethylene insensitive 3 family protein
Ciclev10000609m	AT3G20770.1	-1.69219	0.00140628					-1.38153	0.00826694	Ethylene insensitive 3 family protein
Ciclev10000617m	AT3G20770.1					-1.20783	0.037219			Ethylene insensitive 3 family protein
Ciclev10000619m	AT3G20770.1					-1.20783	0.037219			Ethylene insensitive 3 family protein
Ciclev10000627m	AT1G76880.1			-1.20589	0.0388617					Duplicated homeodomain-like superfamily protein
Ciclev10000639m	AT1G59740.1					3.14578	0.0118813	3.87126	0.000771116	Major facilitator superfamily protein
Ciclev10000667m	AT1G71810.1	1.26967	0.0351252			1.26626	0.0233235	1.64329	0.00082277	Protein kise superfamily protein
Ciclev10000668m	AT1G71810.1	1.26967	0.0351252			1.26626	0.0233235	1.64329	0.00082277	Protein kise superfamily protein
Ciclev10000689m	AT1G57770.1	1.82554	0.00136106	1.33515	0.0333889					FAD/D(P)-binding oxidoreductase family protein
Ciclev10000706m	AT1G22460.1			-1.67932	0.000710676			-1.6232	0.00158553	O-fucosyltransferase family protein
Ciclev10000743m	AT1G78230.1	3.04022	4.15545e-11	1.8782	0.000186485	2.85337	1.31305e-09	3.95098	2.66039e-17	Outer arm dynein light chain 1 protein
Ciclev10000774m	AT1G22460.1			-1.69534	0.000747355			-1.67004	0.0012921	O-fucosyltransferase family protein
Ciclev10000780m	AT3G05030.1							1.21047	0.0333097	sodium hydrogen exchanger 2
Ciclev10000781m	AT3G05030.1							1.21047	0.0333097	sodium hydrogen exchanger 2
Ciclev10000786m	AT1G22460.1			-1.68024	0.000741867			-1.62259	0.00164614	O-fucosyltransferase family protein
Ciclev10000788m	AT2G30300.1					2.51521	0.0108081	2.02911	0.0340789	Major facilitator superfamily protein
Ciclev10000802m	AT1G30700.1	2.98235	8.95182e-07	2.77896	2.95288e-06	4.64233	1.54563e-14	5.12959	1.57796e-17	FAD-binding Berberine family protein
Ciclev10000808m	AT1G30700.1	2.98235	8.95182e-07	2.77896	2.95288e-06	4.64233	1.54563e-14	5.12959	1.57796e-17	FAD-binding Berberine family protein
Ciclev10000809m	AT4G31940.1	-1.43315	0.0477655			-1.75004	0.0133217	-1.53282	0.028254	cytochrome P450, family 82, subfamily C, polypeptide 4
Ciclev10000819m	AT1G76430.1			2.60771	0.0228115					phosphate transporter 1;9
Ciclev10000821m	AT1G44446.1					1.78092	0.000305565	1.41095	0.00640581	Pheophorbide a oxygese family protein with Rieske [2Fe-2S] domain
Ciclev10000822m	AT2G03220.1	1.68832	0.00103351	1.71005	0.003278	1.38493	0.00816122	1.32539	0.0140638	fucosyltransferase 1
Ciclev10000845m	AT4G31940.1					-3.72402	2.74568e-07	-2.84011	9.56203e-05	cytochrome P450, family 82, subfamily C, polypeptide 4
Ciclev10000848m	AT2G40890.1	5.43213	9.20065e-14	5.11243	1.24618e-11	5.76822	6.89503e-15	6.49358	7.00744e-18	cytochrome P450, family 98, subfamily A, polypeptide 3
Ciclev10000850m	AT1G34370.1			1.27409	0.0458857					C2H2 and C2HC zinc fingers superfamily protein
Ciclev10000866m	AT3G26300.1					4.0456	0.000732812	3.91127	0.000593264	cytochrome P450, family 71, subfamily B, polypeptide 34
Ciclev10000868m	AT5G49820.1							1.68245	0.00898287	Protein of unknown function, DUF647
Ciclev10000869m	AT5G49820.1							1.68245	0.00898287	Protein of unknown function, DUF647
Ciclev10000908m	AT1G22460.1			-1.696	0.000777812			-1.66862	0.00135147	O-fucosyltransferase family protein
Ciclev10000918m	AT4G37370.1	-2.34393	2.69583e-05	-2.49861	4.36108e-06	-1.89384	0.000548012	-1.79797	0.0013218	cytochrome P450, family 81, subfamily D, polypeptide 8
Ciclev10000934m	AT4G37370.1							1.61114	0.0316556	cytochrome P450, family 81, subfamily D, polypeptide 8
Ciclev10000951m	AT4G35090.1	2.59621	0.00182707	2.02667	0.0276991					catalase 2
Ciclev10000981m	AT5G49630.1	1.58673	0.00381869							amino acid permease 6
Ciclev10000985m	AT1G47330.1							1.24682	0.0481296	CBS domain-containing protein with a domain of unknown function (DUF21)
Ciclev10000999m	AT5G58380.1	1.38323	0.012469			1.55433	0.00463645	1.92699	9.9537e-05	SOS3-interacting protein 1
Ciclev10001000m	AT5G58380.1	1.38323	0.012469			1.55433	0.00463645	1.92699	9.9537e-05	SOS3-interacting protein 1
Ciclev10001007m	AT1G19920.1	2.25889	5.4653e-06	1.88508	0.000495349	2.80641	5.78225e-09	2.93964	4.75486e-10	Pseudouridine synthase/archaeosine transglycosylase-like family protein
Ciclev10001030m	AT1G21400.1					1.39313	0.0401775			Thiamin diphosphate-binding fold (THDP-binding) superfamily protein
Ciclev10001037m	AT2G41705.1	1.65718	0.0030121	1.8011	0.0011004	2.19091	2.44297e-05	3.03882	4.10146e-10	camphor resistance CrcB family protein
Ciclev10001038m	AT2G41705.1	1.65718	0.0030121	1.8011	0.0011004	2.19091	2.44297e-05	3.03882	4.10146e-10	camphor resistance CrcB family protein
Ciclev10001043m	AT3G19270.1	1.75465	0.0138137	1.67535	0.0259228					cytochrome P450, family 707, subfamily A, polypeptide 4
Ciclev10001049m	AT1G59740.1					3.16567	0.0111966	3.93277	0.000628695	Major facilitator superfamily protein
Ciclev10001060m	AT5G09640.1					1.28736	0.0175301	1.15264	0.0352013	serine carboxypeptidase-like 19
Ciclev10001083m	AT3G57720.1							1.4682	0.0472614	Protein kise superfamily protein
Ciclev10001088m	AT1G54820.1							2.04084	0.00974737	Protein kise superfamily protein
Ciclev10001136m	AT5G63860.1					1.3685	0.0124223	1.16924	0.0400223	Regulator of chromosome condensation (RCC1) family protein
Ciclev10001139m	AT1G34340.1					1.93732	0.0253256	1.97351	0.0182815	alpha/beta-Hydrolases superfamily protein
Ciclev10001140m	AT1G75780.1			-1.45519	0.00814522					tubulin beta-1 chain
Ciclev10001147m	AT4G24400.1							-1.55271	0.00435027	CBL-interacting protein kise 8
Ciclev10001149m	AT1G27480.1	2.48383	0.000227841	1.62404	0.0490224	2.52046	8.48699e-05	2.4761	0.000112586	alpha/beta-Hydrolases superfamily protein
Ciclev10001151m	AT5G63860.1					1.36235	0.0129856	1.16821	0.0403961	Regulator of chromosome condensation (RCC1) family protein
Ciclev10001178m	AT1G09850.1	1.22162	0.0426752							xylem bark cysteine peptidase 3
Ciclev10001181m	AT1G27760.3	1.45653	0.0068877			1.46613	0.0061141	1.42729	0.00594701	interferon-related developmental regulator family protein / IFRD protein family
Ciclev10001192m	AT5G42690.1					1.44935	0.02002	1.28291	0.0426919	Protein of unknown function, DUF547
Ciclev10001262m	AT5G66460.1	2.27756	0.00124928			2.61767	0.000157758	2.07726	0.00476054	Glycosyl hydrolase superfamily protein
Ciclev10001264m	AT1G10150.1					1.3122	0.0496426	1.65419	0.00307183	Carbohydrate-binding protein
Ciclev10001315m	AT1G33270.1	2.13113	1.07292e-05	1.59693	0.00775182	1.63619	0.00126641	1.65003	0.00131412	Acyl transferase/acyl hydrolase/lysophospholipase superfamily protein
Ciclev10001322m	AT5G42760.1	3.03628	1.5382e-10	2.35994	4.60874e-05	3.05504	4.90532e-10	3.84438	1.26516e-15	Leucine carboxyl methyltransferase
Ciclev10001335m	AT5G07050.1							3.60561	0.00112735	nodulin MtN21 /EamA-like transporter family protein
Ciclev10001344m	AT1G32060.1	2.31529	0.00443586			1.7118	0.0464937			phosphoribulokise
Ciclev10001348m	AT1G76130.1							1.19177	0.0408033	alpha-amylase-like 2
Ciclev10001352m	AT3G45900.1	-2.09925	0.00794058	-1.69032	0.043705					Ribonuclease P protein subunit P38-related
Ciclev10001356m	AT5G09230.7	1.62166	0.00465849							sirtuin 2
Ciclev10001361m	AT2G26560.1							3.37275	0.0433476	phospholipase A 2A
Ciclev10001373m	AT5G13750.1	4.34671	2.08342e-06	2.70748	0.00373925			2.23141	0.0212405	zinc induced facilitator-like 1
Ciclev10001375m	AT5G13750.1	4.34671	2.08342e-06	2.70748	0.00373925			2.23141	0.0212405	zinc induced facilitator-like 1
Ciclev10001377m	AT5G13750.1	4.34671	2.08342e-06	2.70748	0.00373925			2.23141	0.0212405	zinc induced facilitator-like 1
Ciclev10001387m	AT5G09230.7	1.62151	0.00467948							sirtuin 2
Ciclev10001389m	AT1G65910.1	1.59643	0.00921312	1.81874	0.00398005					C domain containing protein 28
Ciclev10001392m	AT5G09230.7	1.62151	0.00467948							sirtuin 2
Ciclev10001398m	AT2G18950.1	-2.05112	0.0494087							homogentisate phytyltransferase 1
Ciclev10001412m	AT4G24220.1	2.42078	1.58854e-05	1.9864	0.00222423	2.63073	2.38691e-06	2.61713	8.87803e-07	D(P)-binding Rossmann-fold superfamily protein
Ciclev10001422m	AT4G24220.1	2.32238	0.000576681	1.92053	0.0195474	3.05233	1.6291e-06	2.97846	1.01293e-06	D(P)-binding Rossmann-fold superfamily protein
Ciclev10001425m	AT4G24220.2	2.32334	0.000584749	1.91861	0.0199375	3.05361	1.65855e-06	2.97846	1.0526e-06	D(P)-binding Rossmann-fold superfamily protein
Ciclev10001430m	AT4G24220.2	2.32334	0.000584749	1.91861	0.0199375	3.05361	1.65855e-06	2.97846	1.0526e-06	D(P)-binding Rossmann-fold superfamily protein
Ciclev10001440m	AT1G18740.1			1.74537	0.0447013	2.3266	0.000273164	2.19512	0.00106983	Protein of unknown function (DUF793)
Ciclev10001461m	AT1G31350.1							2.72619	0.00437127	KAR-UP F-box 1
Ciclev10001469m	AT2G30350.2					1.40556	0.0223246	1.43359	0.0155777	Excinuclease ABC, C subunit, N-termil
Ciclev10001471m	AT1G33060.2	1.59772	0.00909408	1.81838	0.00398005					C 014
Ciclev10001473m	AT1G33060.2	1.59772	0.00909408	1.81838	0.00398005					C 014
Ciclev10001478m	AT3G05200.1							3.0715	0.0127754	RING/U-box superfamily protein
Ciclev10001498m	AT2G35490.1	1.28854	0.0414699					1.26543	0.0348349	Plastid-lipid associated protein PAP / fibrillin family protein
Ciclev10001499m	AT2G35490.1	1.28854	0.0414699					1.26543	0.0348349	Plastid-lipid associated protein PAP / fibrillin family protein
Ciclev10001504m	AT2G35490.1	1.28854	0.0414699					1.26543	0.0348349	Plastid-lipid associated protein PAP / fibrillin family protein
Ciclev10001510m	AT3G57710.1					1.94602	0.0476542	2.49551	0.00573365	Protein kise superfamily protein
Ciclev10001516m	AT1G22460.1			-1.79436	0.000255008			-1.73249	0.000636896	O-fucosyltransferase family protein
Ciclev10001524m	AT5G28840.1					1.83733	0.00137575			GDP-D-mannose 3\',5\'-epimerase
Ciclev10001531m	AT1G10210.1	-1.5411	0.00687539	-1.66662	0.00629293	-1.74163	0.00177166	-1.64834	0.00228971	mitogen-activated protein kise 1
Ciclev10001541m	AT1G10210.1	-1.5411	0.00687539	-1.66662	0.00629293	-1.74163	0.00177166	-1.64834	0.00228971	mitogen-activated protein kise 1
Ciclev10001548m	AT5G13750.1	4.34652	2.05834e-06	2.707	0.00372528			2.22902	0.0212405	zinc induced facilitator-like 1
Ciclev10001549m	AT5G13750.1	4.34652	2.05834e-06	2.707	0.00372528			2.22902	0.0212405	zinc induced facilitator-like 1
Ciclev10001550m				-1.56284	0.013912			-1.3918	0.0162254
Ciclev10001553m	AT5G13750.1	4.34652	2.05834e-06	2.707	0.00372528			2.22902	0.0212405	zinc induced facilitator-like 1
Ciclev10001554m	AT5G13750.1	4.34652	2.05834e-06	2.707	0.00372528			2.22902	0.0212405	zinc induced facilitator-like 1
Ciclev10001562m	AT1G75220.1	-1.58554	0.0178417	-1.86376	0.0109047			-1.57521	0.0156935	Major facilitator superfamily protein
Ciclev10001563m	AT1G78080.1			2.28322	0.00133829	1.87522	0.00482663	2.38826	0.000258707	related to AP2 4
Ciclev10001574m	AT1G33270.2	2.09404	2.66945e-05	1.59778	0.0113623	1.61849	0.0021072	1.64878	0.00183462	Acyl transferase/acyl hydrolase/lysophospholipase superfamily protein
Ciclev10001615m	AT3G57730.1	1.38302	0.0140163	1.59578	0.00673629	1.37312	0.00989923	1.1603	0.0433013	Protein kise superfamily protein
Ciclev10001618m	AT4G39330.1	1.83923	0.0108262			2.48779	0.000344915	2.74701	3.25038e-05	cinmyl alcohol dehydrogese 9
Ciclev10001629m	AT4G24220.1					1.49178	0.0253549	1.87613	0.000523754	D(P)-binding Rossmann-fold superfamily protein
Ciclev10001660m	AT5G56750.1							2.31233	0.0266573	N-MYC downregulated-like 1
Ciclev10001663m	AT1G16130.1	1.42263	0.0104594	1.60718	0.00673629	1.38051	0.00938027	1.17456	0.040242	wall associated kise-like 2
Ciclev10001666m	AT1G16130.1	1.42263	0.0104594	1.60718	0.00673629	1.38051	0.00938027	1.17456	0.040242	wall associated kise-like 2
Ciclev10001668m	AT1G16130.1	1.42263	0.0104594	1.60718	0.00673629	1.38051	0.00938027	1.17456	0.040242	wall associated kise-like 2
Ciclev10001669m	AT1G16130.1	1.42263	0.0104594	1.60718	0.00673629	1.38051	0.00938027	1.17456	0.040242	wall associated kise-like 2
Ciclev10001674m	AT1G47330.1							1.33473	0.0360599	CBS domain-containing protein with a domain of unknown function (DUF21)
Ciclev10001676m	AT3G01400.1			2.47726	0.00351051	1.82655	0.0224294	2.83632	0.000133082	ARM repeat superfamily protein
Ciclev10001677m	AT2G36690.1	2.37864	4.67116e-05	1.99955	0.00290403	2.2526	0.000148968	2.38676	2.69896e-05	2-oxoglutarate (2OG) and Fe(II)-dependent oxygese superfamily protein
Ciclev10001688m	AT5G27560.1	1.44866	0.0101865							Domain of unknown function (DUF1995)
Ciclev10001713m	AT1G60680.1	1.46387	0.0063451							D(P)-linked oxidoreductase superfamily protein
Ciclev10001722m	AT1G68620.1					3.46203	0.00993264	2.90357	0.036613	alpha/beta-Hydrolases superfamily protein
Ciclev10001726m	AT1G71695.1	-1.5105	0.049561	-1.50836	0.0284667			-1.82967	0.00563362	Peroxidase superfamily protein
Ciclev10001734m	AT1G43670.1	1.62648	0.0142934							Inositol monophosphatase family protein
Ciclev10001743m	AT4G09750.1	2.07912	2.5263e-05	1.59973	0.0047893	1.9844	2.52621e-05	1.81291	0.000167553	D(P)-binding Rossmann-fold superfamily protein
Ciclev10001752m	AT5G09230.7	1.60071	0.0110087							sirtuin 2
Ciclev10001758m	AT1G22180.2							1.79584	0.00167896	Sec14p-like phosphatidylinositol transfer family protein
Ciclev10001760m	AT1G22180.2							1.79584	0.00167896	Sec14p-like phosphatidylinositol transfer family protein
Ciclev10001767m	AT1G09575.1					-1.98126	0.0150103	-2.35674	0.00113085	Protein of unknown function (DUF607)
Ciclev10001780m	AT1G43670.1	1.64484	0.0107665							Inositol monophosphatase family protein
Ciclev10001796m	AT1G75380.1	-2.39136	4.02234e-06	-1.87507	0.000767467	-1.98922	0.000255799	-1.81062	0.000782187	bifunctiol nuclease in basal defense response 1
Ciclev10001800m	AT1G31130.1			4.02158	0.0049593	3.17436	0.0126729
Ciclev10001812m	AT3G16150.1	2.68484	0.000764008			3.58882	1.6291e-06	5.00751	4.13413e-11	N-termil nucleophile aminohydrolases (Ntn hydrolases) superfamily protein
Ciclev10001816m	AT1G76110.1					-1.5375	0.00686175			HMG (high mobility group) box protein with ARID/BRIGHT D-binding domain
Ciclev10001822m	AT4G24570.1			4.99579	0.00146418	4.77087	0.000955301	6.6743	7.34678e-06	dicarboxylate carrier 2
Ciclev10001825m	AT1G75380.1	-2.39447	3.79068e-06	-1.87702	0.000747355	-1.99167	0.00024662	-1.81582	0.000732706	bifunctiol nuclease in basal defense response 1
Ciclev10001844m	AT2G02400.1	1.62593	0.0219343			1.94547	0.00138615			D(P)-binding Rossmann-fold superfamily protein
Ciclev10001867m	AT1G23850.1					1.61131	0.00350218	1.4756	0.00955338
Ciclev10001901m	AT3G12320.1	3.40173	4.52205e-13	2.35049	6.60907e-07	4.35156	2.02461e-19	4.59322	7.86124e-22
Ciclev10001902m	AT1G75380.1	-2.38067	2.93875e-06	-1.87156	0.000606948	-1.96689	0.000237455	-1.80802	0.000635477	bifunctiol nuclease in basal defense response 1
Ciclev10001904m	AT1G75180.1	3.44521	1.88352e-13	3.04567	1.35171e-09	3.87293	4.51924e-16	4.44098	6.08383e-21	Erythrote-4-phosphate dehydrogese family protein
Ciclev10001911m	AT1G75180.1	3.44521	1.88352e-13	3.04567	1.35171e-09	3.87293	4.51924e-16	4.44098	6.08383e-21	Erythrote-4-phosphate dehydrogese family protein
Ciclev10001928m	AT2G02400.1	1.61512	0.0167636			1.98504	0.000657261			D(P)-binding Rossmann-fold superfamily protein
Ciclev10001939m	AT1G76150.1							-1.10834	0.0478545	enoyl-CoA hydratase 2
Ciclev10001945m	AT1G78080.1			2.28073	0.00144264	1.85589	0.00571458	2.37157	0.000320853	related to AP2 4
Ciclev10001956m	AT1G01720.1			4.36705	0.00761603					C (No Apical Meristem) domain transcriptiol regulator superfamily protein
Ciclev10001970m	AT5G64260.1							3.3637	0.0251594	EXORDIUM like 2
Ciclev10001976m	AT1G01720.1	1.38232	0.0313148	1.92229	0.000747355					C (No Apical Meristem) domain transcriptiol regulator superfamily protein
Ciclev10001985m	AT2G02400.1	1.64801	0.022082			1.9524	0.00165217			D(P)-binding Rossmann-fold superfamily protein
Ciclev10001995m	AT2G26560.1							3.3403	0.0478274	phospholipase A 2A
Ciclev10002003m	AT2G35490.1							1.36263	0.036613	Plastid-lipid associated protein PAP / fibrillin family protein
Ciclev10002004m	AT1G42990.1	1.21044	0.0369736			1.12676	0.0393085	1.40867	0.00716791	basic region/leucine zipper motif 60
Ciclev10002005m	AT1G42990.1	1.21044	0.0369736			1.12676	0.0393085	1.40867	0.00716791	basic region/leucine zipper motif 60
Ciclev10002008m	AT1G54740.1					2.61949	0.03751			Protein of unknown function (DUF3049)
Ciclev10002011m	AT5G27830.1					-1.43341	0.00916329	-1.36856	0.00817041
Ciclev10002020m	AT3G05410.2	2.6056	1.06762e-05	2.1143	0.000874925	2.53833	1.63665e-05	2.51584	1.47271e-05	Photosystem II reaction center PsbP family protein
Ciclev10002029m	AT5G44080.1	-2.33782	1.3099e-05					-1.59856	0.00452131	Basic-leucine zipper (bZIP) transcription factor family protein
Ciclev10002043m	AT3G16150.1	2.64844	0.00143357			3.6098	3.42098e-06	5.06662	1.26402e-10	N-termil nucleophile aminohydrolases (Ntn hydrolases) superfamily protein
Ciclev10002045m	AT1G33270.2	1.94746	0.000371596	1.59289	0.0215339	1.59166	0.0055428	1.68123	0.00290405	Acyl transferase/acyl hydrolase/lysophospholipase superfamily protein
Ciclev10002046m	AT3G05410.2	2.60072	1.0632e-05	2.11879	0.000822149	2.53466	1.61439e-05	2.51704	1.38865e-05	Photosystem II reaction center PsbP family protein
Ciclev10002052m	AT1G12280.1					1.50695	0.0358868	1.59075	0.0237264	LRR and NB-ARC domains-containing disease resistance protein
Ciclev10002095m	AT5G44080.1	-2.05215	0.00719492					-1.64259	0.035172	Basic-leucine zipper (bZIP) transcription factor family protein
Ciclev10002096m	AT5G44080.1	-1.97387	0.016658							Basic-leucine zipper (bZIP) transcription factor family protein
Ciclev10002101m	AT1G75460.1	1.34893	0.0210407							ATP-dependent protease La (LON) domain protein
Ciclev10002107m	AT5G09230.7	1.60762	0.0190926							sirtuin 2
Ciclev10002114m	AT1G10310.1					-1.378	0.039293			D(P)-binding Rossmann-fold superfamily protein
Ciclev10002121m	AT1G09140.1					1.21198	0.0432732	1.23121	0.0376712	SERINE-ARGININE PROTEIN 30
Ciclev10002122m	AT1G09140.1					1.21198	0.0432732	1.23121	0.0376712	SERINE-ARGININE PROTEIN 30
Ciclev10002135m	AT3G04790.1	1.37066	0.0255928							Ribose 5-phosphate isomerase, type A protein
Ciclev10002153m	AT1G76070.1			1.55499	0.0447493			1.75833	0.0132199
Ciclev10002160m	AT1G44000.1					1.99116	0.0216643
Ciclev10002161m	AT5G27830.5					-1.45766	0.00902027	-1.40152	0.00759001
Ciclev10002173m	AT1G22440.1							1.43452	0.028506	Zinc-binding alcohol dehydrogese family protein
Ciclev10002184m	AT1G42990.1	1.23671	0.030154			1.13288	0.0370764	1.41218	0.00682755	basic region/leucine zipper motif 60
Ciclev10002194m	AT1G44920.1	1.43411	0.0142294			1.32431	0.0142405
Ciclev10002209m	AT4G09350.1	2.64246	4.42602e-06	1.57843	0.0200372			1.3711	0.042416	Chaperone DJ-domain superfamily protein
Ciclev10002219m	AT5G27830.5					-1.41986	0.0104548	-1.37589	0.00802946
Ciclev10002228m	AT1G77090.1	1.81506	0.000476889							Mog1/PsbP/DUF1795-like photosystem II reaction center PsbP family protein
Ciclev10002230m	AT1G22440.1							1.4483	0.0309098	Zinc-binding alcohol dehydrogese family protein
Ciclev10002272m	AT1G22750.4	1.88786	0.00135588	1.39328	0.0194976	1.63132	0.00540237	1.68495	0.00275449
Ciclev10002273m	AT1G01720.1			4.49189	0.00716655					C (No Apical Meristem) domain transcriptiol regulator superfamily protein
Ciclev10002277m	AT1G01720.1			4.49189	0.00716655					C (No Apical Meristem) domain transcriptiol regulator superfamily protein
Ciclev10002281m	AT1G47740.1							-1.92067	0.0129082	PPPDE putative thiol peptidase family protein
Ciclev10002282m	AT1G77160.1					-3.12984	0.0128065	-3.23522	0.0123284	Protein of unknown function (DUF506)
Ciclev10002283m	AT1G47740.1							-1.92067	0.0129082	PPPDE putative thiol peptidase family protein
Ciclev10002284m	AT1G47740.1							-1.92067	0.0129082	PPPDE putative thiol peptidase family protein
Ciclev10002285m	AT1G22750.4	1.89238	0.00131559	1.39142	0.0197075	1.6313	0.00542344	1.68331	0.0028068
Ciclev10002291m	AT1G47740.1							-1.92741	0.0125767	PPPDE putative thiol peptidase family protein
Ciclev10002292m	AT1G21000.1					-2.53526	0.000631999	-1.78186	0.019279	PLATZ transcription factor family protein
Ciclev10002296m	AT1G21000.1					-2.53526	0.000631999	-1.78186	0.019279	PLATZ transcription factor family protein
Ciclev10002297m	AT1G27730.1	2.41279	0.0358839	3.73652	0.00067942	2.93863	0.00385837	2.91776	0.00600778	salt tolerance zinc finger
Ciclev10002308m	AT3G26070.1	1.34458	0.0238307							Plastid-lipid associated protein PAP / fibrillin family protein
Ciclev10002351m	AT4G09650.1	1.86693	0.00169023	1.6131	0.0365706	1.45163	0.0179439	1.63388	0.00680241	ATP synthase delta-subunit gene
Ciclev10002378m	AT5G07020.1	1.64047	0.00658345							proline-rich family protein
Ciclev10002381m	AT1G75180.1	3.46198	1.38662e-13	3.05707	1.22067e-09	3.72937	2.70466e-15	4.18117	4.45753e-19	Erythrote-4-phosphate dehydrogese family protein
Ciclev10002404m	AT4G03520.1	2.22447	3.10858e-05	1.80516	0.0032352	1.45131	0.0107405	1.2857	0.0292703	Thioredoxin superfamily protein
Ciclev10002406m	AT2G29420.1	1.37581	0.0120419			1.50922	0.00365541	1.79582	0.000376776	glutathione S-transferase tau 7
Ciclev10002407m	AT1G59960.1					2.33619	0.0216639			D(P)-linked oxidoreductase superfamily protein
Ciclev10002412m	AT1G75690.1	1.70914	0.00147941	1.36834	0.041212	1.35235	0.0154852	1.24995	0.0258083	DJ/Hsp40 cysteine-rich domain superfamily protein
Ciclev10002418m	AT3G05700.1					-1.2576	0.0349717			Drought-responsive family protein
Ciclev10002421m	AT1G75380.1	-2.38351	1.93091e-06	-1.8743	0.000472041	-1.98046	0.000152351	-1.79708	0.000543126	bifunctiol nuclease in basal defense response 1
Ciclev10002425m	AT3G21570.1	2.03483	0.0233081			2.86009	0.000684797	3.04173	8.14786e-05
Ciclev10002428m	AT3G46940.1			1.6663	0.0367833					DUTP-PYROPHOSPHATASE-LIKE 1
Ciclev10002430m	AT1G76600.1			2.90536	0.000330662			2.46032	0.00235298
Ciclev10002432m	AT1G72860.1	1.41151	0.0227626			1.38623	0.0148665			Disease resistance protein (TIR-NBS-LRR class) family
Ciclev10002438m	AT1G46480.1							-2.63785	0.0411379	WUSCHEL related homeobox 4
Ciclev10002448m	AT1G75690.1	1.71052	0.00145861	1.36615	0.0415779	1.35357	0.0153841	1.24893	0.0259608	DJ/Hsp40 cysteine-rich domain superfamily protein
Ciclev10002451m	AT1G47740.1							-1.8324	0.0434605	PPPDE putative thiol peptidase family protein
Ciclev10002457m	AT1G47740.1							-1.8324	0.0434605	PPPDE putative thiol peptidase family protein
Ciclev10002475m	AT5G27280.1					-1.52587	0.00595711			Zim17-type zinc finger protein
Ciclev10002501m	AT1G44000.1					2.11127	0.0195271
Ciclev10002523m	AT5G42380.1			3.30136	0.0117743			2.90054	0.0183291	calmodulin like 37
Ciclev10002527m	AT1G22750.1	1.91966	0.011968			1.71699	0.0232458	1.82291	0.0108658
Ciclev10002531m	AT5G42900.1	-2.7052	0.000900486			-3.3402	5.16301e-06	-3.72852	8.59055e-07	cold regulated gene 27
Ciclev10002540m	AT1G10200.1					-1.79016	0.000555606	-2.0666	1.22866e-05	GATA type zinc finger transcription factor family protein
Ciclev10002546m	AT1G44920.1	1.56048	0.00428546			1.46294	0.00394881
Ciclev10002567m	AT4G33740.1							2.81177	0.0406819
Ciclev10002571m	AT1G44000.1					2.08097	0.0215479
Ciclev10002578m	AT5G42900.1	-2.75482	0.000738382			-3.40199	4.21489e-06	-3.80439	5.55126e-07	cold regulated gene 27
Ciclev10002592m	AT5G42900.1	-2.66918	0.0115282			-3.21151	0.00044646	-3.58735	0.000150244	cold regulated gene 27
Ciclev10002624m	AT5G45550.1							-1.30711	0.0174102	Mob1/phocein family protein
Ciclev10002644m						1.97231	0.0279134	2.03289	0.0186773
Ciclev10002645m	AT5G42900.3	-2.74365	0.00975054			-3.29674	0.00037446	-3.69696	0.000103783	cold regulated gene 27
Ciclev10002674m	AT1G72860.1	1.32821	0.0442832			1.35433	0.0215328			Disease resistance protein (TIR-NBS-LRR class) family
Ciclev10002675m	AT1G35210.1							4.59912	0.0111331
Ciclev10002681m	AT4G38060.2	2.94078	5.75355e-06	2.50449	0.000747355	2.40557	0.000281813	2.08657	0.00198499
Ciclev10002684m	AT4G38060.2	2.94078	5.75355e-06	2.50449	0.000747355	2.40557	0.000281813	2.08657	0.00198499
Ciclev10002689m	AT3G62550.1	-1.42659	0.0237877	-1.66145	0.00460373	-1.41947	0.0174869	-1.88243	0.000262995	Adenine nucleotide alpha hydrolases-like superfamily protein
Ciclev10002693m	AT1G21550.1	1.87366	0.0382825			2.2776	0.012369	2.26228	0.00628666	Calcium-binding EF-hand family protein
Ciclev10002699m	AT3G16640.1							-1.62483	0.0249006	translatiolly controlled tumor protein
Ciclev10002706m	AT1G21550.1	2.23832	0.00414849	3.25247	1.06031e-05	2.89313	4.38753e-05	3.84472	3.04048e-08	Calcium-binding EF-hand family protein
Ciclev10002714m	AT1G09310.1	1.28857	0.019741			1.38399	0.00673728			Protein of unknown function, DUF538
Ciclev10002731m	AT1G75390.1	1.63035	0.0315083							basic leucine-zipper 44
Ciclev10002746m	AT1G56300.1	-2.64513	4.14434e-07	-1.67191	0.00836815	-2.80019	5.98442e-08	-1.92017	0.000309245	Chaperone DJ-domain superfamily protein
Ciclev10002747m								2.12911	0.0219211
Ciclev10002766m	AT1G19530.1	-2.22865	0.00104339			-2.52808	0.000151823	-2.05942	0.00252733
Ciclev10002793m	AT1G60950.1	2.87042	9.08556e-07	2.24083	0.00103238	2.26345	0.000110794	2.27104	8.72678e-05	2Fe-2S ferredoxin-like superfamily protein
Ciclev10002799m	AT5G45550.1							-1.29884	0.0212121	Mob1/phocein family protein
Ciclev10002843m	AT1G56220.3	-1.96642	0.000165286	-1.62504	0.00682918	-1.72115	0.00223371	-1.65647	0.00211327	Dormancy/auxin associated family protein
Ciclev10002857m	AT1G56220.3	-1.96635	0.000162966	-1.62072	0.00702412	-1.72053	0.00223084	-1.65324	0.00214788	Dormancy/auxin associated family protein
Ciclev10002876m						2.87419	0.0240285
Ciclev10002901m	AT1G56300.1	-2.60496	6.36933e-08	-1.58092	0.00508984	-2.94869	8.72881e-10	-1.87163	0.000145414	Chaperone DJ-domain superfamily protein
Ciclev10002902m	AT1G56300.1	-2.60496	6.36933e-08	-1.58092	0.00508984	-2.94869	8.72881e-10	-1.87163	0.000145414	Chaperone DJ-domain superfamily protein
Ciclev10002951m	AT1G56220.3	-1.89094	0.000959005	-1.57795	0.0165901	-1.74838	0.00419855	-1.73602	0.00248516	Dormancy/auxin associated family protein
Ciclev10002968m		-2.91153	0.00217573	-2.59771	0.0165901	-3.24845	0.000344915	-3.10776	0.000684878
Ciclev10002988m				3.99991	0.0467885
Ciclev10003056m
Ciclev10003092m	AT5G51160.1			3.61796	0.000214565					Ankyrin repeat family protein
Ciclev10003094m	AT3G57230.1	-3.24849	0.00047896	-2.91056	0.00484562	-4.08055	8.8876e-06	-3.69754	3.75556e-05	AGAMOUS-like 16
Ciclev10003184m	AT4G10250.1							1.3202	0.0460863	HSP20-like chaperones superfamily protein
Ciclev10003194m	AT4G24580.1					1.81067	0.0294454	2.01431	0.00699527	Rho GTPase activation protein (RhoGAP) with PH domain
Ciclev10003256m	AT1G31885.1					2.04168	0.0175727	1.8043	0.0320438	NOD26-like intrinsic protein 3;1
Ciclev10003258m	AT4G18750.1					-3.0443	0.0284951			Pentatricopeptide repeat (PPR) superfamily protein
Ciclev10003293m	AT5G17680.1					1.5909	0.0123763	1.58191	0.00882926	disease resistance protein (TIR-NBS-LRR class), putative
Ciclev10003356m	AT1G10960.1	4.94225	1.68933e-08	3.9402	9.7418e-06	3.69622	1.10833e-05	3.69741	8.1542e-06	ferredoxin 1
Ciclev10003524m	AT2G38540.1	-5.67326	1.3e-08	-4.95233	1.65099e-06	-6.16885	6.48287e-10	-6.19576	4.48058e-10	lipid transfer protein 1
Ciclev10003559m	AT1G72860.1	1.55074	0.0286198			1.44203	0.0455111	1.54167	0.0184001	Disease resistance protein (TIR-NBS-LRR class) family
Ciclev10003594m	AT1G77260.1							1.94545	0.00428973	S-adenosyl-L-methionine-dependent methyltransferases superfamily protein
Ciclev10003623m	AT1G09155.1							15	0.0194309	phloem protein 2-B15
Ciclev10003645m	AT2G02410.1							1.33136	0.0165051
Ciclev10003682m	AT1G58190.2					1.38413	0.0174375			receptor like protein 9
Ciclev10003731m	AT5G44510.1	1.8211	0.00537352			1.74431	0.00267064			target of AVRB operation1
Ciclev10003745m	AT2G01170.1	-1.4133	0.0178857	-1.35511	0.0237332					bidirectiol amino acid transporter 1
Ciclev10003772m	AT3G05500.1	1.74936	0.00322835	1.65619	0.0120576					Rubber elongation factor protein (REF)
Ciclev10003847m	AT1G21360.1	-2.75642	0.000606005	-2.27789	0.00843788	-2.10599	0.01404	-2.20631	0.00639391	glycolipid transfer protein 2
Ciclev10003925m	AT4G24220.1							1.63924	0.00249	D(P)-binding Rossmann-fold superfamily protein
Ciclev10004023m	AT2G30480.3	-1.30151	0.0356473	-1.41583	0.0364408			-1.67623	0.00230677
Ciclev10004044m	AT1G22770.1	-2.20173	0.000985272	-1.9244	0.0115666	-2.70437	2.89131e-05	-2.02507	0.00224489	gigantea protein (GI)
Ciclev10004069m	AT1G74170.1					1.87719	0.000415064	1.48333	0.0148466	receptor like protein 13
Ciclev10004099m						3.42065	0.0121371
Ciclev10004103m	AT4G31500.1					-3.04775	6.51374e-05	-2.71641	0.000525636	cytochrome P450, family 83, subfamily B, polypeptide 1
Ciclev10004104m	AT4G31500.1							-3.01856	0.000210772	cytochrome P450, family 83, subfamily B, polypeptide 1
Ciclev10004105m	AT4G31500.1							-2.73174	0.01331	cytochrome P450, family 83, subfamily B, polypeptide 1
Ciclev10004128m	AT2G41700.1							-1.77288	0.00058569	ATP-binding cassette A1
Ciclev10004136m	AT3G22380.1			-1.40466	0.0447377					time for coffee
Ciclev10004138m	AT3G22380.1			-1.40557	0.044539					time for coffee
Ciclev10004154m	AT5G13630.1	2.9386	2.69583e-05	2.09918	0.0169016	2.67244	6.64176e-05	1.86762	0.0110153	magnesium-chelatase subunit chlH, chloroplast, putative / Mg-protoporphyrin IX chelatase, putative (CHLH)
Ciclev10004171m	AT4G02510.1	1.36687	0.0136683	1.19748	0.0421711	1.52351	0.00499582	2.2206	1.72409e-06	translocon at the outer envelope membrane of chloroplasts 159
Ciclev10004221m	AT1G04920.1	3.0434	4.88494e-09	2.38561	9.60608e-06	2.61212	6.01777e-07	3.197	2.88721e-10	sucrose phosphate synthase 3F
Ciclev10004227m	AT2G47070.1	-1.44318	0.00856525	-1.60501	0.00182078					squamosa promoter binding protein-like 1
Ciclev10004245m	AT5G43810.1	-2.05147	0.00691876	-1.70927	0.0252452			-3.74298	3.44604e-08	Stabilizer of iron transporter SufD / Polynucleotidyl transferase
Ciclev10004255m	AT3G24180.1	-1.21076	0.0370881							Beta-glucosidase, GBA2 type family protein
Ciclev10004262m	AT3G23070.1	-1.38734	0.0228853	-1.61611	0.0170026	-1.3977	0.0200418	-1.59151	0.0049932	CRM family member 3A
Ciclev10004267m	AT2G47070.1	-1.42765	0.00909408	-1.62173	0.00148235					squamosa promoter binding protein-like 1
Ciclev10004281m	AT3G22400.1	-1.93049	8.68699e-05	-1.66578	0.000603487	-1.6528	0.00130957	-2.40423	2.30499e-07	PLAT/LH2 domain-containing lipoxygese family protein
Ciclev10004289m	AT4G13550.1							1.31738	0.0136628	triglyceride lipases;triglyceride lipases
Ciclev10004296m	AT3G23070.1	-1.39753	0.0260683	-1.60457	0.0228115	-1.36714	0.0288808	-1.55385	0.00833444	CRM family member 3A
Ciclev10004298m	AT5G43745.1	1.71806	0.00049895			2.01059	5.08982e-05	1.1901	0.037164	Protein of unknown function (DUF1012)
Ciclev10004304m	AT5G04040.1							-1.62391	0.00198647	Patatin-like phospholipase family protein
Ciclev10004305m	AT2G41720.1	-1.4233	0.00702412	-1.39099	0.0309771	-1.66588	0.00126981	-1.20589	0.0304053	Tetratricopeptide repeat (TPR)-like superfamily protein
Ciclev10004306m	AT2G47070.1	-1.47971	0.00561083	-1.63532	0.00133481					squamosa promoter binding protein-like 1
Ciclev10004308m	AT1G79150.1					-1.40534	0.0138785			binding
Ciclev10004310m	AT4G28000.1							-1.18099	0.0426208	P-loop containing nucleoside triphosphate hydrolases superfamily protein
Ciclev10004321m	AT4G08850.1							-3.14296	0.00963773	Leucine-rich repeat receptor-like protein kise family protein
Ciclev10004332m	AT3G02850.1	2.01945	0.000116972	1.31937	0.0283967	2.44153	3.17524e-07	1.99255	3.52158e-05	STELAR K+ outward rectifier
Ciclev10004351m	AT3G24190.1	2.26058	1.70107e-05	1.98407	0.000186485	2.45058	1.50526e-06	2.08631	4.08337e-05	Protein kise superfamily protein
Ciclev10004357m	AT1G54350.1	1.77606	0.00120551	1.39399	0.0174704			1.20944	0.0411401	ABC transporter family protein
Ciclev10004358m	AT2G32700.6			-1.23849	0.0468299			-1.21632	0.0319845	LEUNIG_homolog
Ciclev10004359m	AT2G32700.6			-1.23849	0.0468299			-1.21632	0.0319845	LEUNIG_homolog
Ciclev10004360m	AT2G32700.6			-1.23849	0.0468299			-1.21632	0.0319845	LEUNIG_homolog
Ciclev10004366m	AT2G32700.6			-1.23864	0.0468092			-1.21616	0.0319313	LEUNIG_homolog
Ciclev10004372m	AT3G57520.1	2.4566	0.0387919			3.57688	0.00096979			seed imbibition 2
Ciclev10004385m	AT3G23150.1	-2.5255	0.000250502	-1.70023	0.0146744			-1.75517	0.0138128	Sigl transduction histidine kise, hybrid-type, ethylene sensor
Ciclev10004390m	AT3G23430.1							2.91731	0.0297724	phosphate 1
Ciclev10004397m	AT3G24190.1	2.2646	1.57037e-05	1.98444	0.000180658	2.45701	1.30805e-06	2.08502	3.89383e-05	Protein kise superfamily protein
Ciclev10004409m	AT1G54350.1	1.78972	0.00101646	1.38649	0.0173904			1.20199	0.0412985	ABC transporter family protein
Ciclev10004410m	AT3G04910.1	2.80919	7.5861e-09	2.15334	9.50411e-05	2.35245	2.93898e-06	2.27123	3.19421e-06	with no lysine (K) kise 1
Ciclev10004415m	AT3G04910.1	2.80919	7.5861e-09	2.15301	9.50411e-05	2.35245	2.93898e-06	2.27123	3.19421e-06	with no lysine (K) kise 1
Ciclev10004443m	AT3G54500.1	1.89881	0.0044491			1.70285	0.00975378
Ciclev10004444m	AT3G54500.1	1.89881	0.0044491			1.70285	0.00975378
Ciclev10004446m	AT3G54500.1	1.89881	0.0044491			1.70285	0.00975378
Ciclev10004450m	AT2G47070.1	-1.51541	0.00401947	-1.63306	0.00134274					squamosa promoter binding protein-like 1
Ciclev10004451m	AT2G47070.1	-1.51541	0.00401947	-1.63306	0.00134274					squamosa promoter binding protein-like 1
Ciclev10004456m	AT5G52640.1							3.19305	0.0424702	heat shock protein 90.1
Ciclev10004457m	AT2G47070.1	-1.4036	0.00983153	-1.63169	0.00121006					squamosa promoter binding protein-like 1
Ciclev10004463m	AT5G24000.1							1.47121	0.0192199	Protein of unknown function (DUF819)
Ciclev10004468m	AT5G13650.1	2.23341	0.00176471					1.6768	0.0213381	elongation factor family protein
Ciclev10004469m	AT5G13650.1	2.23341	0.00176471					1.6768	0.0213381	elongation factor family protein
Ciclev10004475m	AT1G54350.1	1.79205	0.000898992	1.38816	0.0164251			1.20139	0.0396998	ABC transporter family protein
Ciclev10004484m	AT1G31690.1	2.3439	0.0235785							Copper amine oxidase family protein
Ciclev10004504m	AT3G22400.1	-1.90142	0.000144884	-1.69052	0.000615976	-1.61539	0.00230349	-2.45458	2.0687e-07	PLAT/LH2 domain-containing lipoxygese family protein
Ciclev10004507m	AT3G06510.1	1.64522	0.0014965			1.31924	0.0179467	1.57934	0.00231501	Glycosyl hydrolase superfamily protein
Ciclev10004508m	AT3G06510.1	1.64534	0.00149587			1.3192	0.0179439	1.57958	0.00231246	Glycosyl hydrolase superfamily protein
Ciclev10004510m	AT3G06510.1	1.64534	0.00149587			1.3192	0.0179439	1.57958	0.00231246	Glycosyl hydrolase superfamily protein
Ciclev10004513m	AT3G06510.1	1.64534	0.00149587			1.3192	0.0179439	1.57958	0.00231246	Glycosyl hydrolase superfamily protein
Ciclev10004514m	AT3G06510.1	1.64534	0.00149587			1.3192	0.0179439	1.57958	0.00231246	Glycosyl hydrolase superfamily protein
Ciclev10004519m	AT4G16120.1					1.93258	0.0462035			COBRA-like protein-7 precursor
Ciclev10004521m	AT3G17040.1	2.26815	2.39334e-06	1.37455	0.019111	2.37407	5.07964e-07	2.2089	2.28772e-06	high chlorophyll fluorescent 107
Ciclev10004525m	AT1G04400.1	-1.7264	0.000752632	-1.88121	0.000340832	-1.81388	0.00028923	-1.81961	0.000179083	cryptochrome 2
Ciclev10004532m	AT1G04400.1	-1.71794	0.000799904	-1.87765	0.00034242	-1.81416	0.00028422	-1.81312	0.00018513	cryptochrome 2
Ciclev10004534m	AT4G16070.1					1.97143	6.10602e-05	2.00431	2.89386e-05	Mono-/di-acylglycerol lipase, N-termil;Lipase, class 3
Ciclev10004548m	AT3G22400.1	-1.92029	0.000129214	-1.69309	0.000660544	-1.6197	0.0023853	-2.46665	2.21113e-07	PLAT/LH2 domain-containing lipoxygese family protein
Ciclev10004597m	AT1G79270.1	2.89356	3.11675e-10	2.50785	8.11747e-07	2.61322	3.44849e-08	3.17365	2.5336e-12	evolutiorily conserved C-termil region 8
Ciclev10004608m	AT1G79270.1	2.90791	2.44995e-10	2.51469	7.77965e-07	2.60437	3.77491e-08	3.18744	2.01382e-12	evolutiorily conserved C-termil region 8
Ciclev10004620m	AT3G23920.1	3.55795	5.38842e-11	3.56189	2.98243e-09	4.15765	2.86541e-14	4.51269	3.34572e-16	beta-amylase 1
Ciclev10004627m	AT1G79270.1	2.89269	3.12019e-10	2.50841	7.98472e-07	2.60947	3.58766e-08	3.17294	2.5336e-12	evolutiorily conserved C-termil region 8
Ciclev10004642m	AT3G07130.1	-2.18622	0.000133679			-1.55319	0.0159239			purple acid phosphatase 15
Ciclev10004644m	AT3G17040.1	2.28293	2.01642e-06	1.38775	0.0171701	2.39173	3.99844e-07	2.21907	1.94884e-06	high chlorophyll fluorescent 107
Ciclev10004655m	AT1G54350.1	1.70611	0.00125717	1.38959	0.0121795			1.23864	0.0245118	ABC transporter family protein
Ciclev10004658m	AT3G07130.1	-2.21537	8.25112e-05			-1.57376	0.012781			purple acid phosphatase 15
Ciclev10004660m	AT5G19010.1	1.3078	0.0256088			1.95752	0.00010115	2.48191	2.15206e-07	mitogen-activated protein kise 16
Ciclev10004671m	AT2G32700.6			-1.22935	0.0377031			-1.25565	0.0200285	LEUNIG_homolog
Ciclev10004676m	AT2G41190.1	1.57997	0.00239007							Transmembrane amino acid transporter family protein
Ciclev10004678m	AT2G41640.1	1.89335	0.0375284	2.51689	0.00126619			2.96718	0.000111337	Glycosyltransferase family 61 protein
Ciclev10004679m	AT5G53130.1					-2.47996	0.00722123			cyclic nucleotide gated channel 1
Ciclev10004684m	AT3G06510.1	1.62035	0.00165373			1.36171	0.0124565	1.60442	0.00169552	Glycosyl hydrolase superfamily protein
Ciclev10004688m	AT5G53130.1							-2.34776	0.0169756	cyclic nucleotide gated channel 1
Ciclev10004708m	AT5G53130.1					-2.50868	0.00738166			cyclic nucleotide gated channel 1
Ciclev10004710m	AT5G53130.1					-2.50868	0.00738166			cyclic nucleotide gated channel 1
Ciclev10004728m	AT3G47420.1	3.261	0.000224607	2.88673	0.0013145	4.33068	8.11213e-07	4.18766	1.24618e-06	phosphate starvation-induced gene 3
Ciclev10004729m	AT5G26340.1					-2.14591	0.00097875			Major facilitator superfamily protein
Ciclev10004730m	AT3G10230.1	1.50496	0.00546954							lycopene cyclase
Ciclev10004744m	AT3G16560.1	2.7597	1.58309e-05	1.90338	0.00646234	2.2126	0.000685638	2.13178	0.000994454	Protein phosphatase 2C family protein
Ciclev10004745m	AT3G16560.1	2.7597	1.58309e-05	1.90338	0.00646234	2.2126	0.000685638	2.13178	0.000994454	Protein phosphatase 2C family protein
Ciclev10004746m	AT3G16560.1	2.7597	1.58309e-05	1.90338	0.00646234	2.2126	0.000685638	2.13178	0.000994454	Protein phosphatase 2C family protein
Ciclev10004747m	AT3G16560.1	2.7597	1.58309e-05	1.90338	0.00646234	2.2126	0.000685638	2.13178	0.000994454	Protein phosphatase 2C family protein
Ciclev10004748m	AT3G16560.1	2.7597	1.58309e-05	1.90338	0.00646234	2.2126	0.000685638	2.13178	0.000994454	Protein phosphatase 2C family protein
Ciclev10004750m	AT3G16560.1	2.7597	1.58309e-05	1.90338	0.00646234	2.2126	0.000685638	2.13178	0.000994454	Protein phosphatase 2C family protein
Ciclev10004751m	AT3G16560.1	2.7597	1.58309e-05	1.90338	0.00646234	2.2126	0.000685638	2.13178	0.000994454	Protein phosphatase 2C family protein
Ciclev10004757m	AT3G57680.1	2.33432	2.08342e-06	1.7864	0.00182078			3.37739	1.91401e-12	Peptidase S41 family protein
Ciclev10004758m	AT5G24120.1	2.47873	0.00023214	1.60541	0.0372274	1.59902	0.0342317	1.91435	0.00485469	sigma factor E
Ciclev10004760m	AT5G24120.1	2.47873	0.00023214	1.60541	0.0372274	1.59902	0.0342317	1.91435	0.00485469	sigma factor E
Ciclev10004785m	AT3G26300.1	-1.87754	0.000234996	-1.72421	0.000253361			-1.50986	0.00415212	cytochrome P450, family 71, subfamily B, polypeptide 34
Ciclev10004793m	AT1G48030.1	1.87502	0.000200625	1.47092	0.0194988	1.18615	0.0376353	1.19399	0.0399131	mitochondrial lipoamide dehydrogese 1
Ciclev10004821m	AT4G12320.1							2.39969	0.0435897	cytochrome P450, family 706, subfamily A, polypeptide 6
Ciclev10004839m	AT5G18840.1							-3.61123	1.47271e-05	Major facilitator superfamily protein
Ciclev10004864m	AT3G48950.1					1.82389	0.0232547			Pectin lyase-like superfamily protein
Ciclev10004867m	AT3G16520.3	2.79572	6.93958e-07	2.45349	8.20354e-05	3.79308	4.05723e-11	5.61208	3.4087e-20	UDP-glucosyl transferase 88A1
Ciclev10004868m	AT5G54010.1							5.02265	0.00161295	UDP-Glycosyltransferase superfamily protein
Ciclev10004869m	AT3G57790.1					-1.65949	0.0397737	-2.12634	0.00138098	Pectin lyase-like superfamily protein
Ciclev10004870m	AT1G03940.1							2.08431	0.026996	HXXXD-type acyl-transferase family protein
Ciclev10004880m	AT3G17510.1					1.67472	0.000845534	1.58453	0.00193635	CBL-interacting protein kise 1
Ciclev10004891m	AT1G56190.1	2.0362	0.00779243							Phosphoglycerate kise family protein
Ciclev10004931m	AT2G33150.1					-2.66894	0.00174326	-2.42587	0.00330642	peroxisomal 3-ketoacyl-CoA thiolase 3
Ciclev10004953m	AT1G54350.1	1.71989	0.00103351	1.37906	0.0120941			1.22952	0.0242105	ABC transporter family protein
Ciclev10004954m	AT3G17510.1					1.67308	0.00087117	1.584	0.00197084	CBL-interacting protein kise 1
Ciclev10004976m	AT3G17510.1					1.67316	0.000868842	1.58354	0.0019753	CBL-interacting protein kise 1
Ciclev10004980m	AT1G04500.1							-3.52304	0.0485504	CCT motif family protein
Ciclev10005026m	AT2G26800.1	1.40393	0.0105252							Aldolase superfamily protein
Ciclev10005038m	AT1G03220.1							-2.49865	0.0119896	Eukaryotic aspartyl protease family protein
Ciclev10005047m	AT3G06270.1							-1.48684	0.0425375	Protein phosphatase 2C family protein
Ciclev10005053m	AT3G06270.1							-1.48684	0.0425375	Protein phosphatase 2C family protein
Ciclev10005061m	AT3G16560.1	2.78598	1.85082e-05	1.88973	0.00827157	2.20713	0.00087117	2.09833	0.00152085	Protein phosphatase 2C family protein
Ciclev10005067m	AT2G41640.1	1.95567	0.0312638	2.61959	0.000888447			2.90654	0.00019516	Glycosyltransferase family 61 protein
Ciclev10005073m	AT4G27940.1	2.11134	0.000764911	1.46844	0.0299555					manganese tracking factor for mitochondrial SOD2
Ciclev10005082m	AT2G17220.1					1.46871	0.0212653			Protein kise superfamily protein
Ciclev10005087m	AT3G57800.2			-1.29684	0.0343596			-1.38293	0.0395718	basic helix-loop-helix (bHLH) D-binding superfamily protein
Ciclev10005095m	AT5G52830.1							2.40709	0.0156154	WRKY D-binding protein 27
Ciclev10005101m	AT1G79550.1	1.42088	0.0113275			1.36148	0.0120438	1.33054	0.0132135	phosphoglycerate kise
Ciclev10005106m	AT5G18840.1							-3.49085	1.55408e-05	Major facilitator superfamily protein
Ciclev10005108m	AT5G18840.1							-3.49085	1.55408e-05	Major facilitator superfamily protein
Ciclev10005120m	AT3G50120.1							2.3134	0.0200204	Plant protein of unknown function (DUF247)
Ciclev10005141m	AT2G47900.3	-1.56014	0.00237818	-1.38164	0.0151813	-1.16526	0.0437991			tubby like protein 3
Ciclev10005142m	AT2G47900.3	-1.56014	0.00237818	-1.38164	0.0151813	-1.16526	0.0437991			tubby like protein 3
Ciclev10005144m	AT5G12840.2							3.47026	0.00530295	nuclear factor Y, subunit A1
Ciclev10005145m	AT5G18840.1							-3.54519	3.49574e-05	Major facilitator superfamily protein
Ciclev10005151m	AT5G51460.2	2.1502	0.0076976	2.63747	0.00154824	3.34021	3.08902e-06	3.62525	4.17809e-07	Haloacid dehalogese-like hydrolase (HAD) superfamily protein
Ciclev10005155m	AT3G57790.1							-2.14503	0.00194432	Pectin lyase-like superfamily protein
Ciclev10005158m	AT5G27930.1	1.91174	0.0456949			2.47735	0.00645333	2.94938	0.000327384	Protein phosphatase 2C family protein
Ciclev10005159m	AT3G23700.1	1.38567	0.0309206							Nucleic acid-binding proteins superfamily
Ciclev10005172m	AT3G22970.1							1.19066	0.0389238	Protein of unknown function (DUF506)
Ciclev10005191m	AT5G27930.1					2.45828	0.00782109	2.91839	0.000464235	Protein phosphatase 2C family protein
Ciclev10005194m	AT1G06620.1	1.86317	0.00444708	1.50897	0.0258775					2-oxoglutarate (2OG) and Fe(II)-dependent oxygese superfamily protein
Ciclev10005201m	AT1G06620.1					-1.34475	0.0497009	-1.22856	0.0494823	2-oxoglutarate (2OG) and Fe(II)-dependent oxygese superfamily protein
Ciclev10005208m	AT1G06620.1	2.29589	0.000147899	1.8289	0.00605949	2.49337	1.54708e-05	2.74111	2.0567e-06	2-oxoglutarate (2OG) and Fe(II)-dependent oxygese superfamily protein
Ciclev10005209m	AT1G06620.1	2.29589	0.000147899	1.8289	0.00605949	2.49337	1.54708e-05	2.74111	2.0567e-06	2-oxoglutarate (2OG) and Fe(II)-dependent oxygese superfamily protein
Ciclev10005214m	AT3G57680.1	2.34305	1.54327e-06	1.77939	0.00166095			3.46937	3.45401e-13	Peptidase S41 family protein
Ciclev10005215m	AT3G06483.1							1.13849	0.040899	pyruvate dehydrogese kise
Ciclev10005217m	AT3G06483.1							1.13849	0.040899	pyruvate dehydrogese kise
Ciclev10005219m	AT1G08820.1							1.5853	0.0289358	vamp/syptobrevin-associated protein 27-2
Ciclev10005222m	AT5G23730.1	3.44734	8.88659e-06	3.07795	9.50411e-05	4.15358	1.0779e-07	5.21759	3.30264e-11	Transducin/WD40 repeat-like superfamily protein
Ciclev10005233m	AT2G42280.1					-1.89577	0.00682651			basic helix-loop-helix (bHLH) D-binding superfamily protein
Ciclev10005244m	AT4G33565.1					-1.90221	0.0128963			RING/U-box superfamily protein
Ciclev10005245m	AT2G41290.1	2.2579	0.00155885	1.55446	0.0355041	2.76562	9.54799e-05	3.83977	4.72563e-09	strictosidine synthase-like 2
Ciclev10005249m	AT2G26800.2	1.44765	0.00901256							Aldolase superfamily protein
Ciclev10005251m	AT5G54160.1					-2.29652	0.0296078	-2.41394	0.00757689	O-methyltransferase 1
Ciclev10005262m	AT3G23700.1	1.39412	0.0281994							Nucleic acid-binding proteins superfamily
Ciclev10005265m	AT1G08820.1							1.53738	0.0284976	vamp/syptobrevin-associated protein 27-2
Ciclev10005269m	AT1G08820.1							1.53738	0.0284976	vamp/syptobrevin-associated protein 27-2
Ciclev10005301m	AT5G53140.1							1.36727	0.0140227	Protein phosphatase 2C family protein
Ciclev10005307m	AT3G17510.1					1.71319	0.000522511	1.55695	0.00213351	CBL-interacting protein kise 1
Ciclev10005310m	AT3G17510.1					1.71319	0.000522511	1.55695	0.00213351	CBL-interacting protein kise 1
Ciclev10005335m	AT5G03990.1					-1.35746	0.0465751
Ciclev10005336m	AT2G36690.1					-2.83445	0.00205201	-3.00917	0.000517437	2-oxoglutarate (2OG) and Fe(II)-dependent oxygese superfamily protein
Ciclev10005368m	AT3G57750.1					-3.0523	0.0179141			Protein kise superfamily protein
Ciclev10005369m	AT3G57750.1	-2.45487	0.0255928			-2.41053	0.019158	-2.60456	0.0113014	Protein kise superfamily protein
Ciclev10005371m	AT3G57750.1					-3.0523	0.0179141			Protein kise superfamily protein
Ciclev10005376m	AT5G49330.1							4.4373	0.0187706	myb domain protein 111
Ciclev10005380m	AT1G08820.1							1.51646	0.0311419	vamp/syptobrevin-associated protein 27-2
Ciclev10005384m	AT5G07250.1							1.50816	0.0121678	RHOMBOID-like protein 3
Ciclev10005385m	AT1G47990.1							4.50171	0.00765398	gibberellin 2-oxidase 4
Ciclev10005388m	AT4G15545.1							1.52028	0.002817
Ciclev10005392m	AT4G15545.1							1.51928	0.00284006
Ciclev10005405m	AT1G08820.1							1.55895	0.0438364	vamp/syptobrevin-associated protein 27-2
Ciclev10005406m	AT1G56600.1	2.22654	0.00839499							galactinol synthase 2
Ciclev10005410m	AT3G57800.2			-1.36883	0.0269325					basic helix-loop-helix (bHLH) D-binding superfamily protein
Ciclev10005417m	AT4G02810.1					1.87455	0.0127032	1.63303	0.0345347	Protein of unknown function (DUF3049)
Ciclev10005436m	AT1G12350.1	-1.83469	0.00403497	-1.89356	0.00146429	-1.75346	0.00405532	-1.65638	0.00853904	4-phospho-panto-thenoylcysteine synthetase
Ciclev10005441m	AT5G62180.1					2.47529	1.3484e-05	2.52327	5.77528e-06	carboxyesterase 20
Ciclev10005443m	AT5G62180.1					1.6159	0.0358998	1.5255	0.0441655	carboxyesterase 20
Ciclev10005471m	AT3G23700.1	1.3528	0.0323619							Nucleic acid-binding proteins superfamily
Ciclev10005472m	AT1G12350.1	-1.83502	0.00403497	-1.8944	0.00146418	-1.75836	0.00393115	-1.65396	0.00869764	4-phospho-panto-thenoylcysteine synthetase
Ciclev10005473m	AT4G23420.1	1.54588	0.0057633							D(P)-binding Rossmann-fold superfamily protein
Ciclev10005474m	AT4G14930.1					1.3664	0.0138238			Survival protein SurE-like phosphatase/nucleotidase
Ciclev10005476m	AT4G14930.1					1.3664	0.0138238			Survival protein SurE-like phosphatase/nucleotidase
Ciclev10005477m	AT4G14930.1					1.3664	0.0138238			Survival protein SurE-like phosphatase/nucleotidase
Ciclev10005481m	AT4G25700.1					1.45233	0.00542344			beta-hydroxylase 1
Ciclev10005501m	AT3G48880.1							-1.24643	0.0470282	RNI-like superfamily protein
Ciclev10005505m	AT3G48880.1							-1.24643	0.0470282	RNI-like superfamily protein
Ciclev10005517m	AT2G47900.3	-1.46386	0.00561083	-1.37295	0.0167915	-1.1571	0.0468698			tubby like protein 3
Ciclev10005524m	AT3G12800.1	1.7008	0.00125226							short-chain dehydrogese-reductase B
Ciclev10005525m	AT1G28140.1					-2.52594	2.44089e-05	-1.56932	0.0192428
Ciclev10005532m	AT1G63120.1							1.53135	0.0138128	RHOMBOID-like 2
Ciclev10005542m	AT2G39100.1					-1.40563	0.0495993			RING/U-box superfamily protein
Ciclev10005555m	AT3G23700.1	1.3702	0.0253276							Nucleic acid-binding proteins superfamily
Ciclev10005559m	AT3G12800.1	1.70904	0.00120497							short-chain dehydrogese-reductase B
Ciclev10005560m	AT1G12350.1	-1.83694	0.00397479	-1.86447	0.00182078	-1.75962	0.00361205	-1.63213	0.00954642	4-phospho-panto-thenoylcysteine synthetase
Ciclev10005563m	AT2G41250.1	3.62347	5.85201e-11	2.54659	3.11376e-06	2.60536	1.17734e-06	2.95323	3.95487e-08	Haloacid dehalogese-like hydrolase (HAD) superfamily protein
Ciclev10005570m	AT5G51190.1			4.10845	7.77965e-07	2.31315	0.00504185	4.16825	1.30557e-07	Integrase-type D-binding superfamily protein
Ciclev10005585m	AT5G53140.1							1.38784	0.0162254	Protein phosphatase 2C family protein
Ciclev10005594m	AT2G41870.1					2.05597	0.0378423	2.85774	0.000425072	Remorin family protein
Ciclev10005598m	AT5G23950.1					1.91667	0.00208664	1.56384	0.0308132	Calcium-dependent lipid-binding (CaLB domain) family protein
Ciclev10005614m	AT4G15545.1							1.49959	0.00369168
Ciclev10005621m	AT5G53140.1							1.35262	0.0308132	Protein phosphatase 2C family protein
Ciclev10005623m	AT3G57360.1	-1.39065	0.0209693			-1.37366	0.0407099	-1.48625	0.00953401
Ciclev10005626m	AT3G57360.1	-1.39065	0.0209693			-1.37366	0.0407099	-1.48625	0.00953401
Ciclev10005641m	AT1G79510.1	1.77327	0.000919431	1.50637	0.00837592					Uncharacterized conserved protein (DUF2358)
Ciclev10005652m	AT1G79160.1							-2.11712	0.00416859
Ciclev10005685m	AT3G23700.1	1.36522	0.029497							Nucleic acid-binding proteins superfamily
Ciclev10005688m	AT4G23420.3	1.52073	0.0065473							D(P)-binding Rossmann-fold superfamily protein
Ciclev10005691m	AT1G64090.1					1.18021	0.0388379			Reticulan like protein B3
Ciclev10005703m	AT5G52420.1	4.47191	1.19867e-13	4.05516	2.97588e-11	4.83165	2.78447e-15	5.30396	7.00744e-18
Ciclev10005724m	AT3G23600.1					-1.41573	0.0247371			alpha/beta-Hydrolases superfamily protein
Ciclev10005731m	AT1G28140.1					-2.48043	2.35172e-05	-1.53153	0.0198045
Ciclev10005737m	AT4G15920.1					3.70053	0.00542344	3.38497	0.00823417	Nodulin MtN3 family protein
Ciclev10005750m	AT5G51190.1	2.03044	0.00546954	4.11016	2.94272e-09	2.31191	0.000329815	3.56249	2.4461e-08	Integrase-type D-binding superfamily protein
Ciclev10005751m	AT3G16990.1							3.0227	0.0140373	Haem oxygese-like, multi-helical
Ciclev10005759m	AT3G23600.1	1.80448	0.000240385			1.99966	2.06087e-05	1.61083	0.000943748	alpha/beta-Hydrolases superfamily protein
Ciclev10005771m	AT2G29420.1					-2.15301	0.00630943	-1.8351	0.0158737	glutathione S-transferase tau 7
Ciclev10005775m	AT4G15920.1					3.77417	0.0044522	3.32509	0.00953401	Nodulin MtN3 family protein
Ciclev10005777m	AT5G43650.1							4.23308	0.0181442	basic helix-loop-helix (bHLH) D-binding superfamily protein
Ciclev10005779m	AT2G29420.1					-2.38366	5.92912e-05	-1.76013	0.00297076	glutathione S-transferase tau 7
Ciclev10005789m	AT4G14550.1					1.9995	0.00717076			indole-3-acetic acid inducible 14
Ciclev10005795m	AT4G25570.1					-1.63563	0.00554063			Cytochrome b561/ferric reductase transmembrane protein family
Ciclev10005796m	AT1G12350.1	-1.82976	0.00581704	-1.88269	0.00233169	-1.75449	0.00492652	-1.66046	0.0101629	4-phospho-panto-thenoylcysteine synthetase
Ciclev10005798m	AT1G12350.1	-1.82976	0.00581704	-1.88269	0.00233169	-1.75449	0.00492652	-1.66046	0.0101629	4-phospho-panto-thenoylcysteine synthetase
Ciclev10005799m	AT1G12350.1	-1.82976	0.00581704	-1.88269	0.00233169	-1.75449	0.00492652	-1.66046	0.0101629	4-phospho-panto-thenoylcysteine synthetase
Ciclev10005804m	AT3G47430.1	2.61029	1.58747e-06	2.11219	0.00031135	1.9707	0.000349317	2.11915	8.2802e-05	peroxin 11B
Ciclev10005809m	AT3G09270.1					-2.78733	0.0304064			glutathione S-transferase TAU 8
Ciclev10005811m	AT2G29420.1					-2.38371	5.94089e-05	-1.75965	0.00299533	glutathione S-transferase tau 7
Ciclev10005816m	AT1G63120.1							1.55926	0.0153173	RHOMBOID-like 2
Ciclev10005820m	AT3G23240.1	-1.90247	0.0266766							ethylene response factor 1
Ciclev10005832m	AT1G63120.1							1.55041	0.0178269	RHOMBOID-like 2
Ciclev10005837m	AT3G09270.1					-2.27115	0.0241086			glutathione S-transferase TAU 8
Ciclev10005863m	AT5G07580.1							-2.61966	0.0472614	Integrase-type D-binding superfamily protein
Ciclev10005864m	AT3G57360.1							-1.52568	0.0132653
Ciclev10005868m	AT3G57360.1							-1.52568	0.0132653
Ciclev10005879m	AT5G22930.1			2.12864	0.049004					Protein of unknown function (DUF1635)
Ciclev10005894m	AT3G21570.1			2.16221	0.000113694	1.80535	0.000942836	2.80055	2.24869e-08
Ciclev10005897m	AT5G62200.1	2.49148	1.18226e-06					1.95823	0.000133082	Embryo-specific protein 3, (ATS3)
Ciclev10005899m	AT5G23750.2					-1.92416	0.000247674	-1.22639	0.0413053	Remorin family protein
Ciclev10005909m	AT3G16780.1					-1.22786	0.0413913			Ribosomal protein L19e family protein
Ciclev10005923m	AT5G51545.1	1.77831	0.000556593							low psii accumulation2
Ciclev10005924m	AT5G51545.1	1.77831	0.000556593							low psii accumulation2
Ciclev10005926m	AT5G62360.1							-5.19088	0.0174571	Plant invertase/pectin methylesterase inhibitor superfamily protein
Ciclev10005934m	AT3G57360.1							-1.54499	0.0180908
Ciclev10005936m	AT3G57360.1							-1.54499	0.0180908
Ciclev10005937m	AT3G57360.1							-1.54499	0.0180908
Ciclev10005938m	AT3G57360.1							-1.54499	0.0180908
Ciclev10005939m	AT3G57360.1							-1.54499	0.0180908
Ciclev10005944m	AT3G16780.1					-1.2525	0.034802			Ribosomal protein L19e family protein
Ciclev10005958m	AT4G23420.3	1.52429	0.00586214							D(P)-binding Rossmann-fold superfamily protein
Ciclev10005961m	AT4G23420.3	1.52429	0.00586214							D(P)-binding Rossmann-fold superfamily protein
Ciclev10005963m	AT4G15920.1					3.73583	0.00450992	3.37948	0.00765398	Nodulin MtN3 family protein
Ciclev10005974m	AT3G22840.1	4.58405	0.000340501	4.37489	0.00146151	5.71892	6.70855e-06	5.56286	1.24058e-05	Chlorophyll A-B binding family protein
Ciclev10005982m	AT3G16990.1							2.95748	0.0284811	Haem oxygese-like, multi-helical
Ciclev10005995m	AT5G28050.1	1.83106	0.00252171							Cytidine/deoxycytidylate deamise family protein
Ciclev10006017m	AT5G52780.1					-2.03872	9.72472e-05	-1.8161	0.000309045	Protein of unknown function (DUF3464)
Ciclev10006023m	AT5G28050.2	1.83105	0.00288378							Cytidine/deoxycytidylate deamise family protein
Ciclev10006076m	AT5G49480.1	3.61459	0.000651234	4.25063	0.000203816	3.08199	0.00331793	3.39226	0.00113965	Ca2+-binding protein 1
Ciclev10006079m	AT1G10630.1	1.39795	0.0122763							ADP-ribosylation factor A1F
Ciclev10006116m	AT4G15920.1					3.65132	0.00744124	3.5287	0.00694882	Nodulin MtN3 family protein
Ciclev10006118m	AT2G41430.1	-1.57833	0.00321866					-1.46198	0.004519	dehydration-induced protein (ERD15)
Ciclev10006124m	AT2G41430.1	-1.57833	0.00321866					-1.46198	0.004519	dehydration-induced protein (ERD15)
Ciclev10006131m	AT2G32090.1	1.57427	0.0319485							Lactoylglutathione lyase / glyoxalase I family protein
Ciclev10006159m	AT4G13850.1					-2.30949	4.3085e-06	-1.83821	0.000198553	glycine-rich R-binding protein 2
Ciclev10006160m	AT4G13850.1					-2.30949	4.3085e-06	-1.83821	0.000198553	glycine-rich R-binding protein 2
Ciclev10006161m	AT3G06740.1	1.67267	0.00130465	1.64052	0.0104074	2.66161	1.16083e-07	3.02123	3.14356e-10	GATA transcription factor 15
Ciclev10006163m	AT4G13850.1					-2.30949	4.3085e-06	-1.83821	0.000198553	glycine-rich R-binding protein 2
Ciclev10006166m	AT5G23750.2					-1.94462	0.000112345	-1.22275	0.0339518	Remorin family protein
Ciclev10006173m	AT2G31200.1					-1.51594	0.00962085			actin depolymerizing factor 6
Ciclev10006182m	AT3G16780.1					-1.2286	0.0391398			Ribosomal protein L19e family protein
Ciclev10006201m	AT3G16570.1					1.4897	0.0185765			rapid alkalinization factor 23
Ciclev10006216m	AT2G05620.1	4.53219	4.55728e-19	3.88242	4.46754e-14	3.71043	2.22031e-14	3.58283	1.03926e-13	proton gradient regulation 5
Ciclev10006227m	AT4G25433.1	2.39373	0.0182283	2.11214	0.0397885					peptidoglycan-binding LysM domain-containing protein
Ciclev10006229m	AT2G41430.1	-1.57078	0.00345237					-1.39814	0.00739416	dehydration-induced protein (ERD15)
Ciclev10006262m	AT4G14010.1					2.49833	0.0393029			ralf-like 32
Ciclev10006265m		-5.20373	5.03937e-06	-4.70719	6.64326e-05	-5.6754	4.22093e-07	-5.62255	4.86587e-07
Ciclev10006290m	AT1G04330.1	1.7767	0.0230739
Ciclev10006308m	AT4G15910.1					-2.87885	0.0167214			drought-induced 21
Ciclev10006344m		2.17253	0.0485188	3.49049	0.000552992	3.87327	2.07937e-05	4.74469	1.58064e-07
Ciclev10006365m	AT4G15910.1					-2.83366	0.019158			drought-induced 21
Ciclev10006429m	AT3G66654.1					-1.33085	0.0291433			Cyclophilin-like peptidyl-prolyl cis-trans isomerase family protein
Ciclev10006432m	AT4G24000.1					-2.04751	0.0232547			cellulose synthase like G2
Ciclev10006446m	AT1G06150.1							3.21012	0.0325788	basic helix-loop-helix (bHLH) D-binding superfamily protein
Ciclev10006451m	AT1G30760.1							3.40386	7.99412e-05	FAD-binding Berberine family protein
Ciclev10006560m	AT5G51720.1	2.48196	4.48954e-05	1.70894	0.00801571	1.58651	0.0139242	1.76979	0.00575638	2 iron, 2 sulfur cluster binding
Ciclev10006605m	AT5G28840.1							1.38974	0.0285945	GDP-D-mannose 3\',5\'-epimerase
Ciclev10006723m	AT4G26740.1	1.42271	0.0259455							seed gene 1
Ciclev10006837m	AT4G15530.1							1.39624	0.0472042	pyruvate orthophosphate dikise
Ciclev10006838m	AT5G59540.1					-2.0149	0.0367782			2-oxoglutarate (2OG) and Fe(II)-dependent oxygese superfamily protein
Ciclev10006847m	AT5G59540.1					-1.95974	0.0444257			2-oxoglutarate (2OG) and Fe(II)-dependent oxygese superfamily protein
Ciclev10006848m	AT1G06620.1	3.77157	0.00447967	3.3901	0.010487			3.26386	0.0326779	2-oxoglutarate (2OG) and Fe(II)-dependent oxygese superfamily protein
Ciclev10006886m	AT1G76570.1			1.30651	0.0403166					Chlorophyll A-B binding family protein
Ciclev10006910m	AT3G16520.3							4.44331	0.0186506	UDP-glucosyl transferase 88A1
Ciclev10006976m	AT5G52790.1							2.96643	0.00825538	CBS domain-containing protein with a domain of unknown function (DUF21)
Ciclev10006993m	AT5G43850.1	3.39723	4.98371e-10	2.64379	1.34422e-06			1.77563	0.00158546	RmlC-like cupins superfamily protein
Ciclev10007003m	AT1G56170.1	1.67392	0.0136373			1.78503	0.0090407	1.96216	0.00234922	nuclear factor Y, subunit C2
Ciclev10007164m	AT5G59530.1					-1.94029	0.0486361			2-oxoglutarate (2OG) and Fe(II)-dependent oxygese superfamily protein
Ciclev10007231m	AT4G28080.1	2.19378	0.00189675			1.61361	0.0393167	2.27188	0.000711659	Tetratricopeptide repeat (TPR)-like superfamily protein
Ciclev10007232m	AT4G28080.1	2.19378	0.00189675			1.61361	0.0393167	2.27188	0.000711659	Tetratricopeptide repeat (TPR)-like superfamily protein
Ciclev10007233m	AT4G28080.1	2.19378	0.00189675			1.61361	0.0393167	2.27188	0.000711659	Tetratricopeptide repeat (TPR)-like superfamily protein
Ciclev10007234m	AT3G13330.1					1.26993	0.0449735			proteasome activating protein 200
Ciclev10007237m	AT2G03140.2	2.09966	0.00128758					1.4997	0.0356342	alpha/beta-Hydrolases superfamily protein
Ciclev10007245m	AT3G13080.1					1.90909	0.0141542	1.83343	0.0241057	multidrug resistance-associated protein 3
Ciclev10007292m	AT5G20730.2			-1.71104	0.023853					Transcriptiol factor B3 family protein / auxin-responsive factor AUX/IAA-related
Ciclev10007293m	AT1G80490.2					-1.57677	0.0118981	-1.44433	0.0140227	TOPLESS-related 1
Ciclev10007310m	AT4G33010.1	2.69068	0.00389886			2.22608	0.0209294	2.09084	0.0300244	glycine decarboxylase P-protein 1
Ciclev10007311m	AT5G20280.1	1.24595	0.0389661							sucrose phosphate synthase 1F
Ciclev10007317m	AT1G73660.1							-1.09495	0.0475145	protein tyrosine kise family protein
Ciclev10007333m	AT2G24120.1	-1.5571	0.0155966	-1.78796	0.0165901	-2.25162	0.00013623	-1.55135	0.0155017	D/R polymerases superfamily protein
Ciclev10007341m	AT2G34930.1					-2.18795	0.0239618			disease resistance family protein / LRR family protein
Ciclev10007344m	AT2G24120.1	-1.55847	0.0155236	-1.78561	0.0167915	-2.25118	0.000137461	-1.5521	0.015493	D/R polymerases superfamily protein
Ciclev10007351m	AT5G24810.1	2.22543	0.000153001	2.09522	0.000648883	1.7356	0.00457272	2.22206	0.000113262	ABC1 family protein
Ciclev10007352m	AT5G24810.1	2.22543	0.000153001	2.09522	0.000648883	1.7356	0.00457272	2.22206	0.000113262	ABC1 family protein
Ciclev10007353m	AT5G24810.1	2.22543	0.000153001	2.09522	0.000648883	1.7356	0.00457272	2.22206	0.000113262	ABC1 family protein
Ciclev10007354m	AT5G24810.1	2.22543	0.000153001	2.09522	0.000648883	1.7356	0.00457272	2.22206	0.000113262	ABC1 family protein
Ciclev10007380m	AT3G07040.1					2.1285	0.0399598			NB-ARC domain-containing disease resistance protein
Ciclev10007381m	AT3G07040.1					2.1285	0.0399598			NB-ARC domain-containing disease resistance protein
Ciclev10007392m	AT3G15354.1	1.86154	0.000257869	1.39496	0.0195474	1.81199	0.000455133	2.26801	1.60417e-06	SPA1-related 3
Ciclev10007401m	AT3G20440.2					-1.38292	0.0117745	-1.19484	0.0311158	Alpha amylase family protein
Ciclev10007402m	AT2G29110.1							2.69059	0.0346178	glutamate receptor 2.8
Ciclev10007406m	AT2G25600.1							6.15985	0.0401505	Shaker pollen inward K+ channel
Ciclev10007412m	AT2G26650.1	2.13491	0.000346764			4.60901	4.83151e-15	4.72144	1.56572e-16	K+ transporter 1
Ciclev10007428m	AT2G18700.1	-1.5249	0.00681845							trehalose phosphatase/synthase 11
Ciclev10007443m	AT4G21380.1	-1.70719	0.001048	-1.74334	0.00212355					receptor kise 3
Ciclev10007452m	AT1G65800.1	1.75768	0.000569443			2.39799	1.30805e-06	2.86118	6.47162e-10	receptor kise 2
Ciclev10007455m	AT3G43220.1	1.38737	0.0217628			2.00141	0.000188671	1.93985	0.000177709	Phosphoinositide phosphatase family protein
Ciclev10007463m	AT4G21380.1	-1.69268	0.00109381	-1.72441	0.00228897					receptor kise 3
Ciclev10007466m	AT4G27290.1	-1.82117	0.00439086	-1.47442	0.0456867	-1.76424	0.00322967			S-locus lectin protein kise family protein
Ciclev10007500m	AT5G33280.1					1.4902	0.00869868	1.94152	0.000175275	Voltage-gated chloride channel family protein
Ciclev10007501m	AT5G33280.1					1.4902	0.00869868	1.94152	0.000175275	Voltage-gated chloride channel family protein
Ciclev10007502m	AT5G33280.1					1.4902	0.00869868	1.94152	0.000175275	Voltage-gated chloride channel family protein
Ciclev10007515m	AT3G15354.1	1.8684	0.000218351	1.3778	0.0206458	1.81864	0.000379639	2.2685	1.37695e-06	SPA1-related 3
Ciclev10007524m	AT1G15690.1							-1.4595	0.00293709	Inorganic H pyrophosphatase family protein
Ciclev10007531m	AT4G26140.1	-5.14334	0.0461353			-5.94624	0.0148022	-6.90469	0.00344142	beta-galactosidase 12
Ciclev10007533m	AT5G35180.2	-1.20953	0.0409288							Protein of unknown function (DUF1336)
Ciclev10007543m	AT3G15354.1	1.87924	0.000191758	1.37728	0.0206458	1.83059	0.000330916	2.26929	1.33828e-06	SPA1-related 3
Ciclev10007549m	AT2G18700.1	-1.50271	0.0102053							trehalose phosphatase/synthase 11
Ciclev10007550m	AT5G55930.1	-1.36017	0.0204332	-1.80327	0.00109673	-1.76743	0.000376248	-1.70885	0.000605863	oligopeptide transporter 1
Ciclev10007573m	AT4G26140.1	-5.137	0.0462907			-5.94733	0.0146985	-6.9114	0.00339928	beta-galactosidase 12
Ciclev10007584m	AT5G55930.1	-1.35874	0.0209693	-1.83214	0.000866706	-1.77727	0.000366846	-1.70329	0.000661418	oligopeptide transporter 1
Ciclev10007586m	AT1G55850.1	1.53851	0.00363105					1.20328	0.0306707	cellulose synthase like E1
Ciclev10007591m	AT5G04860.1							4.93835	0.0326154
Ciclev10007599m	AT2G25290.1			1.85965	0.0120455	1.785	0.0170755	3.20346	4.56651e-07	Octicosapeptide/Phox/Bem1p (PB1) domain-containing protein / tetratricopeptide repeat (TPR)-containing protein
Ciclev10007624m	AT3G24560.2							1.37437	0.0326779	Adenine nucleotide alpha hydrolases-like superfamily protein
Ciclev10007628m	AT4G26140.1	-5.12681	0.0463653			-5.9497	0.0144836	-6.89853	0.00340368	beta-galactosidase 12
Ciclev10007633m	AT5G56000.1							1.67911	0.0363395	HEAT SHOCK PROTEIN 81.4
Ciclev10007639m	AT2G25180.1							-1.4784	0.00947014	response regulator 12
Ciclev10007642m	AT4G32190.1					-1.46717	0.00697002			Myosin heavy chain-related protein
Ciclev10007643m	AT4G31540.1							1.45154	0.0259592	exocyst subunit exo70 family protein G1
Ciclev10007647m	AT4G21705.1					-1.31779	0.0367847			Tetratricopeptide repeat (TPR)-like superfamily protein
Ciclev10007649m	AT4G21380.1	1.83881	0.00047896			2.48892	1.5151e-06	2.97166	8.79114e-10	receptor kise 3
Ciclev10007652m	AT5G04860.1							4.71219	0.0411401
Ciclev10007655m	AT3G24560.2							1.36786	0.0399452	Adenine nucleotide alpha hydrolases-like superfamily protein
Ciclev10007657m	AT4G31390.1	1.44212	0.0130829	1.26317	0.0427281					Protein kise superfamily protein
Ciclev10007672m	AT2G25180.1							-1.46984	0.00912054	response regulator 12
Ciclev10007686m	AT1G56130.1	-2.91681	2.68448e-08	-2.47057	6.45695e-06	-3.06991	5.24557e-09	-2.98429	3.77306e-09	Leucine-rich repeat transmembrane protein kise
Ciclev10007687m	AT1G56130.1	-2.91681	2.68448e-08	-2.47057	6.45695e-06	-3.06991	5.24557e-09	-2.98429	3.77306e-09	Leucine-rich repeat transmembrane protein kise
Ciclev10007702m	AT2G24820.1	1.83768	0.000236576	1.57571	0.00108829	2.0739	1.83083e-05	1.62394	0.00166088	translocon at the inner envelope membrane of chloroplasts 55-II
Ciclev10007708m	AT2G25490.1							-1.1381	0.0468753	EIN3-binding F box protein 1
Ciclev10007709m	AT4G31390.1	1.43295	0.0135417	1.26621	0.0401165					Protein kise superfamily protein
Ciclev10007723m	AT1G68400.1							3.16983	0.0157378	leucine-rich repeat transmembrane protein kise family protein
Ciclev10007733m	AT3G21240.1	3.30824	1.18873e-12	2.45286	1.18308e-06	2.97561	1.60399e-10	3.40314	1.66809e-13	4-coumarate:CoA ligase 2
Ciclev10007738m	AT5G57800.1					1.18246	0.0380053			Fatty acid hydroxylase superfamily
Ciclev10007739m	AT2G25490.1			-2.34547	0.000172734			-2.27902	0.000182234	EIN3-binding F box protein 1
Ciclev10007740m	AT4G26600.1					-1.39284	0.0134106			S-adenosyl-L-methionine-dependent methyltransferases superfamily protein
Ciclev10007766m	AT4G21380.1	-1.71084	0.00214597	-1.85162	0.00203225					receptor kise 3
Ciclev10007771m	AT4G27290.1	-1.89727	0.00888679			-1.84746	0.00720116			S-locus lectin protein kise family protein
Ciclev10007774m	AT5G21222.1	2.94209	1.47941e-09	2.50804	5.48778e-06	3.25606	2.95407e-11	3.50735	1.86655e-13	protein kise family protein
Ciclev10007776m	AT5G21222.1	2.94209	1.47941e-09	2.50804	5.48778e-06	3.25606	2.95407e-11	3.50735	1.86655e-13	protein kise family protein
Ciclev10007781m	AT5G21222.1	2.94236	1.47941e-09	2.50854	5.48778e-06	3.25495	2.95407e-11	3.50573	1.88051e-13	protein kise family protein
Ciclev10007796m	AT1G10340.1							1.9481	0.00235717	Ankyrin repeat family protein
Ciclev10007808m	AT5G53850.2	-1.33163	0.0135273			-2.07576	2.11822e-05	-1.89681	6.59342e-05	haloacid dehalogese-like hydrolase family protein
Ciclev10007809m	AT1G53210.1	1.53308	0.00369263	1.36069	0.0183497	1.93514	3.52981e-05	1.7637	0.000280159	sodium/calcium exchanger family protein / calcium-binding EF hand family protein
Ciclev10007810m	AT1G79750.1	-1.56673	0.0235785	-1.71387	0.00333824			-1.35332	0.0405372	DP-malic enzyme 4
Ciclev10007838m	AT4G26140.1	-5.15658	0.0417903			-5.90444	0.0141602	-6.84351	0.00331457	beta-galactosidase 12
Ciclev10007843m	AT5G48150.1			4.71329	0.0102635	3.72968	0.0392077	4.95355	0.00330642	GRAS family transcription factor
Ciclev10007850m	AT2G26690.1					2.24012	0.0228118			Major facilitator superfamily protein
Ciclev10007853m	AT1G80530.1					2.64456	4.88556e-05	1.83516	0.00793595	Major facilitator superfamily protein
Ciclev10007857m	AT1G52190.1					-3.47433	0.00125716	-3.73785	0.000174312	Major facilitator superfamily protein
Ciclev10007875m	AT2G05160.1					-1.74045	0.00576877	-1.30703	0.0466293	CCCH-type zinc fingerfamily protein with R-binding domain
[truncated: 2,576 more rows]

## Sheet: Table S3
gene	Tair_Accession	Tair_Accession_2	CT_RL_W7_log2FC	CT_RL_W7_FDR	HLB_RL_W7_log2FC	HLB_RL_W7_FDR	CT_SO_W7_log2FC	CT_SO_W7_FDR	HLB_SO_W7_log2FC	HLB_SO_W7_FDR	Description
[truncated: 2,024 more rows]
