# Supplementary material for: Reprogramming of a defense signaling pathway in rough lemon and sweet orange is a critical element of the early response to ‘Candidatus Liberibacter asiaticus’
Source: Hortic Res. 2017 Nov 29;4:17063–. doi: 10.1038/hortres.2017.63 (PMC5705785; doi:10.1038/hortres.2017.63)
Supplement: Additional File 3 [file hortres201763-s3.xlsx]

## Sheet: Table S1
Table S1 Fisher Extraction Test of CLas-inoculated (test) vs mock- inoculated (ref) rough lemon
GO-ID	Term	Category	FDR	P-Value	#Test	#Ref	#notAnnotTest	#notAnnotRef	Over/Under	TestSeqs	RefSeqs
GO:0016023	cytoplasmic membrane-bounded vesicle	C	6.99382e-11	1.73598e-13	27	2	222	618	OVER	Ciclev10028234m, Ciclev10011605m, Ciclev10028253m, Ciclev10015745m, Ciclev10004366m, Ciclev10021105m, Ciclev10032313m, Ciclev10015865m, Ciclev10019173m, Ciclev10031497m, Ciclev10004359m, Ciclev10000593m, Ciclev10011655m, Ciclev10004358m, Ciclev10008668m, Ciclev10008754m, Ciclev10004360m, Ciclev10018720m, Ciclev10008666m, Ciclev10004671m, Ciclev10009180m, Ciclev10014965m, Ciclev10033110m, Ciclev10…	Ciclev10016343m, Ciclev10016342m, Ciclev10020718m, Ciclev10001344m, Ciclev10000389m, Ciclev10014032m, Ciclev10002005m, Ciclev10002004m, Ciclev10015661m, Ciclev10000413m, Ciclev10025835m, Ciclev10021980m, Ciclev10031765m, Ciclev10016991m, Ciclev10025788m, Ciclev10016166m, Ciclev10002096m, Ciclev10030412m, Ciclev10002095m, Ciclev10020724m, Ciclev10024714m, Ciclev10016442m, Ciclev10025455m, Ciclev10…
GO:0005524	ATP binding	F	1.40856e-07	1.00518e-09	36	17	213	603	OVER	Ciclev10030500m, Ciclev10021170m, Ciclev10023909m, Ciclev10024716m, Ciclev10015745m, Ciclev10019491m, Ciclev10028667m, Ciclev10019277m, Ciclev10021105m, Ciclev10028918m, Ciclev10015865m, Ciclev10019173m, Ciclev10028518m, Ciclev10019132m, Ciclev10014492m, Ciclev10024711m, Ciclev10030499m, Ciclev10008668m, Ciclev10019190m, Ciclev10028867m, Ciclev10022362m, Ciclev10031920m, Ciclev10000010m, Ciclev10…
GO:0016021	integral component of membrane	C	1.49643e-07	1.11431e-09	24	5	225	615	OVER	Ciclev10023909m, Ciclev10024716m, Ciclev10019491m, Ciclev10012241m, Ciclev10019277m, Ciclev10011765m, Ciclev10032313m, Ciclev10027774m, Ciclev10019132m, Ciclev10001822m, Ciclev10024711m, Ciclev10011655m, Ciclev10015511m, Ciclev10008668m, Ciclev10019190m, Ciclev10008754m, Ciclev10000819m, Ciclev10008666m, Ciclev10009180m, Ciclev10020141m, Ciclev10015938m, Ciclev10015941m, Ciclev10015210m, Ciclev10…
GO:0010200	response to chitin	P	5.16906e-07	4.59957e-09	50	38	199	582	OVER	Ciclev10022199m, Ciclev10021170m, Ciclev10023909m, Ciclev10028667m, Ciclev10016276m, Ciclev10012071m, Ciclev10028918m, Ciclev10021038m, Ciclev10011386m, Ciclev10019781m, Ciclev10005570m, Ciclev10014813m, Ciclev10019173m, Ciclev10019378m, Ciclev10008930m, Ciclev10000850m, Ciclev10021265m, Ciclev10014492m, Ciclev10001822m, Ciclev10014811m, Ciclev10016773m, Ciclev10009957m, Ciclev10011655m, Ciclev10…	Ciclev10014665m, Ciclev10005820m
GO:0009693	ethylene biosynthetic process	P	5.16906e-07	5.29255e-09	15	0	234	620	OVER	Ciclev10009047m, Ciclev10021170m, Ciclev10001676m, Ciclev10014813m, Ciclev10019173m, Ciclev10002523m, Ciclev10001822m, Ciclev10014811m, Ciclev10009957m, Ciclev10019666m, Ciclev10009180m, Ciclev10009196m, Ciclev10033110m, Ciclev10019920m, Ciclev10031447m	Ciclev10014665m
GO:0046872	metal ion binding	F	2.13235e-05	2.44794e-07	53	51	196	569	OVER	Ciclev10030500m, Ciclev10009047m, Ciclev10030871m, Ciclev10023909m, Ciclev10030831m, Ciclev10028253m, Ciclev10019491m, Ciclev10009740m, Ciclev10028690m, Ciclev10019364m, Ciclev10022473m, Ciclev10019277m, Ciclev10012071m, Ciclev10021002m, Ciclev10026364m, Ciclev10028921m, Ciclev10030761m, Ciclev10027774m, Ciclev10000850m, Ciclev10028920m, Ciclev10019132m, Ciclev10002523m, Ciclev10009957m, Ciclev10…	Ciclev10032743m, Ciclev10004484m, Ciclev10032952m, Ciclev10028065m, Ciclev10002135m
GO:0010288	response to lead ion	P	0.000210937	3.27237e-06	10	0	239	620	OVER	Ciclev10009398m, Ciclev10009397m, Ciclev10009545m, Ciclev10009801m, Ciclev10009543m, Ciclev10009400m, Ciclev10009682m, Ciclev10009681m, Ciclev10009677m, Ciclev10009799m
GO:0002679	respiratory burst involved in defense response	P	0.000246911	4.06028e-06	13	2	236	618	OVER	Ciclev10021170m, Ciclev10016276m, Ciclev10011386m, Ciclev10005570m, Ciclev10014813m, Ciclev10027774m, Ciclev10014492m, Ciclev10014811m, Ciclev10011844m, Ciclev10033110m, Ciclev10028930m, Ciclev10031447m, Ciclev10017858m	Ciclev10019177m, Ciclev10019375m, Ciclev10019639m, Ciclev10019711m, Ciclev10019495m, Ciclev10019493m, Ciclev10020007m, Ciclev10019271m, Ciclev10020082m, Ciclev10012048m, Ciclev10020080m, Ciclev10019707m
GO:0003713	transcription coactivator activity	F	0.000651602	1.1726e-05	9	0	240	620	OVER	Ciclev10004366m, Ciclev10019781m, Ciclev10019378m, Ciclev10004359m, Ciclev10004358m, Ciclev10019769m, Ciclev10004360m, Ciclev10004671m, Ciclev10019368m	Ciclev10032743m, Ciclev10004484m, Ciclev10032952m, Ciclev10028065m, Ciclev10002135m
GO:0002237	response to molecule of bacterial origin	P	0.0103731	0.000283224	8	1	241	619	OVER	Ciclev10009047m, Ciclev10019491m, Ciclev10019277m, Ciclev10008930m, Ciclev10019132m, Ciclev10019190m, Ciclev10009196m, Ciclev10000564m	Ciclev10000609m, Ciclev10000608m, Ciclev10001178m, Ciclev10000607m, Ciclev10000606m, Ciclev10016343m, Ciclev10016342m, Ciclev10014190m, Ciclev10019200m, Ciclev10014679m, Ciclev10000999m, Ciclev10014678m, Ciclev10001344m, Ciclev10020717m, Ciclev10032743m, Ciclev10014848m, Ciclev10012398m, Ciclev10026185m, Ciclev10011218m, Ciclev10025755m, Ciclev10031765m, Ciclev10016166m, Ciclev10006723m, Ciclev10…
GO:0009684	indoleacetic acid biosynthetic process	P	0.0124533	0.00035934	12	5	237	615	OVER	Ciclev10009047m, Ciclev10010340m, Ciclev10021170m, Ciclev10022473m, Ciclev10014813m, Ciclev10014811m, Ciclev10016773m, Ciclev10007843m, Ciclev10016309m, Ciclev10009196m, Ciclev10019920m, Ciclev10023683m
GO:0010105	negative regulation of ethylene-activated signaling pathway	P	0.0156353	0.000529947	6	0	243	620	OVER	Ciclev10019491m, Ciclev10016276m, Ciclev10019277m, Ciclev10019132m, Ciclev10007739m, Ciclev10019190m
GO:0004715	non-membrane spanning protein tyrosine kinase activity	F	0.0156353	0.000529947	6	0	243	620	OVER	Ciclev10014492m, Ciclev10008668m, Ciclev10008248m, Ciclev10008666m, Ciclev10031500m, Ciclev10008662m
GO:0019200	carbohydrate kinase activity	F	0.0156353	0.000529947	6	0	243	620	OVER	Ciclev10030500m, Ciclev10021105m, Ciclev10030499m, Ciclev10030521m, Ciclev10030501m, Ciclev10030520m
GO:0009736	cytokinin-activated signaling pathway	P	0.0168987	0.00058199	17	12	232	608	OVER	Ciclev10012069m, Ciclev10008223m, Ciclev10019491m, Ciclev10012068m, Ciclev10019277m, Ciclev10008221m, Ciclev10008217m, Ciclev10008193m, Ciclev10021265m, Ciclev10001945m, Ciclev10019132m, Ciclev10012108m, Ciclev10019190m, Ciclev10012106m, Ciclev10001563m, Ciclev10008267m, Ciclev10008266m
GO:0006569	tryptophan catabolic process	P	0.0241527	0.000921743	11	5	238	615	OVER	Ciclev10009047m, Ciclev10010340m, Ciclev10021170m, Ciclev10022473m, Ciclev10014813m, Ciclev10014811m, Ciclev10016773m, Ciclev10007843m, Ciclev10016309m, Ciclev10009196m, Ciclev10023683m
GO:0005506	iron ion binding	F	0.0241527	0.000900516	7	1	242	619	OVER	Ciclev10028253m, Ciclev10022473m, Ciclev10027774m, Ciclev10011655m, Ciclev10020141m, Ciclev10023683m, Ciclev10028254m
GO:0050832	defense response to fungus	P	0.0292654	0.00115318	32	38	217	582	OVER	Ciclev10022199m, Ciclev10021170m, Ciclev10016466m, Ciclev10023909m, Ciclev10028667m, Ciclev10016276m, Ciclev10001676m, Ciclev10028690m, Ciclev10028918m, Ciclev10011386m, Ciclev10021002m, Ciclev10033827m, Ciclev10028921m, Ciclev10008930m, Ciclev10027774m, Ciclev10028920m, Ciclev10016773m, Ciclev10011655m, Ciclev10011844m, Ciclev10016977m, Ciclev10016787m, Ciclev10016309m, Ciclev10008248m, Ciclev10…
GO:2000038	regulation of stomatal complex development	P	0.0397026	0.00187653	5	0	244	620	OVER	Ciclev10021170m, Ciclev10028667m, Ciclev10028918m, Ciclev10000593m, Ciclev10000627m	Ciclev10014848m
GO:2000037	regulation of stomatal complex patterning	P	0.0397026	0.00187653	5	0	244	620	OVER	Ciclev10021170m, Ciclev10028667m, Ciclev10028918m, Ciclev10000593m, Ciclev10000627m	Ciclev10008176m
GO:0080001	mucilage extrusion from seed coat	P	0.0397026	0.00187653	5	0	244	620	OVER	Ciclev10004366m, Ciclev10004359m, Ciclev10004358m, Ciclev10004360m, Ciclev10004671m	Ciclev10028065m
GO:0048358	mucilage pectin biosynthetic process	P	0.0397026	0.00187653	5	0	244	620	OVER	Ciclev10004366m, Ciclev10004359m, Ciclev10004358m, Ciclev10004360m, Ciclev10004671m	Ciclev10005820m
GO:0009690	cytokinin metabolic process	P	0.0397026	0.00187653	5	0	244	620	OVER	Ciclev10019491m, Ciclev10019277m, Ciclev10019132m, Ciclev10019190m, Ciclev10018880m	Ciclev10031410m, Ciclev10000609m, Ciclev10019177m, Ciclev10020408m, Ciclev10000608m, Ciclev10029361m, Ciclev10021115m, Ciclev10032188m, Ciclev10000607m, Ciclev10024724m, Ciclev10000606m, Ciclev10030626m, Ciclev10007003m, Ciclev10016841m, Ciclev10001392m, Ciclev10018746m, Ciclev10032248m, Ciclev10031504m, Ciclev10014679m, Ciclev10007533m, Ciclev10014678m, Ciclev10020718m, Ciclev10016937m, Ciclev10…
GO:0009643	photosynthetic acclimation	P	0.0397026	0.00187653	5	0	244	620	OVER	Ciclev10015511m, Ciclev10029464m, Ciclev10015938m, Ciclev10015941m, Ciclev10015210m	Ciclev10002693m, Ciclev10007455m, Ciclev10002714m, Ciclev10007412m, Ciclev10017556m
GO:0007276	gamete generation	P	0.0397026	0.00187653	5	0	244	620	OVER	Ciclev10015511m, Ciclev10025910m, Ciclev10015938m, Ciclev10015941m, Ciclev10015210m
GO:0009401	phosphoenolpyruvate-dependent sugar phosphotransferase system	P	0.0397026	0.00187653	5	0	244	620	OVER	Ciclev10030500m, Ciclev10030499m, Ciclev10030521m, Ciclev10030501m, Ciclev10030520m
GO:0016905	myosin heavy chain kinase activity	F	0.0397026	0.00187653	5	0	244	620	OVER	Ciclev10004366m, Ciclev10004359m, Ciclev10004358m, Ciclev10004360m, Ciclev10004671m
GO:0051752	phosphoglucan, water dikinase activity	F	0.0397026	0.00187653	5	0	244	620	OVER	Ciclev10030500m, Ciclev10030499m, Ciclev10030521m, Ciclev10030501m, Ciclev10030520m
GO:0050521	alpha-glucan, water dikinase activity	F	0.0397026	0.00187653	5	0	244	620	OVER	Ciclev10030500m, Ciclev10030499m, Ciclev10030521m, Ciclev10030501m, Ciclev10030520m
GO:0010152	pollen maturation	P	0.0518315	0.00281431	6	1	243	619	OVER	Ciclev10015511m, Ciclev10019666m, Ciclev10015938m, Ciclev10015941m, Ciclev10000564m, Ciclev10015210m
GO:0008361	regulation of cell size	P	0.0518315	0.00281431	6	1	243	619	OVER	Ciclev10002273m, Ciclev10000593m, Ciclev10029007m, Ciclev10001956m, Ciclev10000627m, Ciclev10002277m
GO:0000162	tryptophan biosynthetic process	P	0.0518315	0.00281431	6	1	243	619	OVER	Ciclev10022473m, Ciclev10014813m, Ciclev10014811m, Ciclev10007843m, Ciclev10023683m, Ciclev10016176m
GO:0009864	induced systemic resistance, jasmonic acid mediated signaling pathway	P	0.0518315	0.00281431	6	1	243	619	OVER	Ciclev10028667m, Ciclev10016276m, Ciclev10028918m, Ciclev10016995m, Ciclev10032192m, Ciclev10021652m
GO:0020037	heme binding	F	0.0518315	0.00281431	6	1	243	619	OVER	Ciclev10028253m, Ciclev10022473m, Ciclev10011655m, Ciclev10020141m, Ciclev10023683m, Ciclev10028254m
GO:0009055	electron carrier activity	F	0.0518315	0.00281431	6	1	243	619	OVER	Ciclev10028253m, Ciclev10022473m, Ciclev10027774m, Ciclev10011655m, Ciclev10023683m, Ciclev10028254m
GO:0006355	regulation of transcription, DNA-templated	P	0.0602815	0.00355367	56	90	193	530	OVER	Ciclev10022199m, Ciclev10021170m, Ciclev10019491m, Ciclev10028667m, Ciclev10005410m, Ciclev10016276m, Ciclev10005087m, Ciclev10004366m, Ciclev10019277m, Ciclev10028918m, Ciclev10021038m, Ciclev10002273m, Ciclev10011386m, Ciclev10019781m, Ciclev10026364m, Ciclev10005570m, Ciclev10014813m, Ciclev10019378m, Ciclev10000850m, Ciclev10021265m, Ciclev10001945m, Ciclev10019132m, Ciclev10004359m, Ciclev10…
GO:0010090	trichome morphogenesis	P	0.089704	0.00557532	9	5	240	615	OVER	Ciclev10004366m, Ciclev10004359m, Ciclev10000593m, Ciclev10009957m, Ciclev10004358m, Ciclev10004360m, Ciclev10004671m, Ciclev10007292m, Ciclev10000627m
GO:0032147	activation of protein kinase activity	P	0.089704	0.00662532	4	0	245	620	OVER	Ciclev10028667m, Ciclev10028918m, Ciclev10031920m, Ciclev10031500m
GO:0051865	protein autoubiquitination	P	0.089704	0.00662532	4	0	245	620	OVER	Ciclev10012071m, Ciclev10011844m, Ciclev10012000m, Ciclev10012074m	Ciclev10006079m, Ciclev10019575m, Ciclev10019570m
GO:0009727	detection of ethylene stimulus	P	0.089704	0.00662532	4	0	245	620	OVER	Ciclev10019491m, Ciclev10019277m, Ciclev10019132m, Ciclev10019190m	Ciclev10030412m, Ciclev10020502m, Ciclev10021272m
GO:0015760	glucose-6-phosphate transport	P	0.089704	0.00662532	4	0	245	620	OVER	Ciclev10015511m, Ciclev10015938m, Ciclev10015941m, Ciclev10015210m	Ciclev10007455m, Ciclev10007412m
GO:0015758	glucose transport	P	0.089704	0.00662532	4	0	245	620	OVER	Ciclev10015511m, Ciclev10015938m, Ciclev10015941m, Ciclev10015210m	Ciclev10007455m, Ciclev10007412m
GO:0015714	phosphoenolpyruvate transport	P	0.089704	0.00662532	4	0	245	620	OVER	Ciclev10015511m, Ciclev10015938m, Ciclev10015941m, Ciclev10015210m	Ciclev10006079m
GO:0015713	phosphoglycerate transport	P	0.089704	0.00662532	4	0	245	620	OVER	Ciclev10015511m, Ciclev10015938m, Ciclev10015941m, Ciclev10015210m	Ciclev10018746m
GO:0043410	positive regulation of MAPK cascade	P	0.089704	0.00662532	4	0	245	620	OVER	Ciclev10028667m, Ciclev10028918m, Ciclev10031920m, Ciclev10031500m	Ciclev10018746m
GO:0000372	Group I intron splicing	P	0.089704	0.00662532	4	0	245	620	OVER	Ciclev10018863m, Ciclev10018859m, Ciclev10018898m, Ciclev10018860m	Ciclev10014190m
GO:0018106	peptidyl-histidine phosphorylation	P	0.089704	0.00662532	4	0	245	620	OVER	Ciclev10019491m, Ciclev10019277m, Ciclev10019132m, Ciclev10019190m	Ciclev10029361m, Ciclev10016841m, Ciclev10001844m, Ciclev10004891m, Ciclev10001985m, Ciclev10032471m, Ciclev10029354m, Ciclev10026618m, Ciclev10008763m, Ciclev10001928m, Ciclev10005101m
GO:0010440	stomatal lineage progression	P	0.089704	0.00662532	4	0	245	620	OVER	Ciclev10028690m, Ciclev10028921m, Ciclev10028920m, Ciclev10028590m	Ciclev10026185m, Ciclev10025755m, Ciclev10030667m, Ciclev10001618m
GO:0009871	jasmonic acid and ethylene-dependent systemic resistance, ethylene mediated signaling pathway	P	0.089704	0.00662532	4	0	245	620	OVER	Ciclev10019491m, Ciclev10019277m, Ciclev10019132m, Ciclev10019190m	Ciclev10025835m, Ciclev10012398m, Ciclev10011218m, Ciclev10025788m, Ciclev10012402m, Ciclev10014665m, Ciclev10000981m
GO:0009836	fruit ripening, climacteric	P	0.089704	0.00662532	4	0	245	620	OVER	Ciclev10019491m, Ciclev10019277m, Ciclev10019132m, Ciclev10019190m	Ciclev10026185m, Ciclev10032831m, Ciclev10032691m, Ciclev10025755m, Ciclev10002406m, Ciclev10001618m, Ciclev10023361m
GO:0035436	triose phosphate transmembrane transport	P	0.089704	0.00662532	4	0	245	620	OVER	Ciclev10015511m, Ciclev10015938m, Ciclev10015941m, Ciclev10015210m	Ciclev10020717m, Ciclev10006079m, Ciclev10014848m
GO:0015152	glucose-6-phosphate transmembrane transporter activity	F	0.089704	0.00662532	4	0	245	620	OVER	Ciclev10015511m, Ciclev10015938m, Ciclev10015941m, Ciclev10015210m	Ciclev10000609m, Ciclev10000608m, Ciclev10000607m, Ciclev10000606m, Ciclev10016343m, Ciclev10016342m, Ciclev10014679m, Ciclev10014678m, Ciclev10001344m, Ciclev10020717m, Ciclev10011218m, Ciclev10021980m, Ciclev10031765m, Ciclev10016166m, Ciclev10024714m, Ciclev10016442m, Ciclev10015939m, Ciclev10015874m, Ciclev10028065m, Ciclev10016363m, Ciclev10014665m, Ciclev10002101m, Ciclev10014617m, Ciclev10…
GO:0015120	phosphoglycerate transmembrane transporter activity	F	0.089704	0.00662532	4	0	245	620	OVER	Ciclev10015511m, Ciclev10015938m, Ciclev10015941m, Ciclev10015210m	Ciclev10031381m, Ciclev10000609m, Ciclev10027910m, Ciclev10031380m, Ciclev10000608m, Ciclev10032188m, Ciclev10030238m, Ciclev10000607m, Ciclev10026847m, Ciclev10000606m, Ciclev10016343m, Ciclev10016342m, Ciclev10032248m, Ciclev10014679m, Ciclev10014678m, Ciclev10026877m, Ciclev10001344m, Ciclev10020717m, Ciclev10014848m, Ciclev10009261m, Ciclev10032167m, Ciclev10016685m, Ciclev10003559m, Ciclev10…
GO:0051740	ethylene binding	F	0.089704	0.00662532	4	0	245	620	OVER	Ciclev10019491m, Ciclev10019277m, Ciclev10019132m, Ciclev10019190m	Ciclev10019019m, Ciclev10012918m
GO:0071917	triose-phosphate transmembrane transporter activity	F	0.089704	0.00662532	4	0	245	620	OVER	Ciclev10015511m, Ciclev10015938m, Ciclev10015941m, Ciclev10015210m	Ciclev10018746m, Ciclev10006079m
GO:0000155	phosphorelay sensor kinase activity	F	0.089704	0.00662532	4	0	245	620	OVER	Ciclev10019491m, Ciclev10019277m, Ciclev10019132m, Ciclev10019190m	Ciclev10018746m, Ciclev10006079m
GO:0048439	flower morphogenesis	P	0.0994564	0.00771871	7	3	242	617	OVER	Ciclev10004366m, Ciclev10004359m, Ciclev10004358m, Ciclev10004360m, Ciclev10004671m, Ciclev10014200m, Ciclev10000627m	Ciclev10006079m, Ciclev10026528m
GO:0000394	RNA splicing, via endonucleolytic cleavage and ligation	P	0.0994564	0.00771871	7	3	242	617	OVER	Ciclev10019781m, Ciclev10019378m, Ciclev10008965m, Ciclev10008964m, Ciclev10019769m, Ciclev10008248m, Ciclev10019368m	Ciclev10006079m, Ciclev10017556m
GO:0045010	actin nucleation	P	0.0994564	0.00855569	6	2	243	618	OVER	Ciclev10004366m, Ciclev10004359m, Ciclev10004358m, Ciclev10004360m, Ciclev10004671m, Ciclev10007292m
GO:0007155	cell adhesion	P	0.0994564	0.00855569	6	2	243	618	OVER	Ciclev10004366m, Ciclev10004359m, Ciclev10004358m, Ciclev10004360m, Ciclev10004671m, Ciclev10007292m
GO:0010267	production of ta-siRNAs involved in RNA interference	P	0.0994564	0.00860947	5	1	244	619	OVER	Ciclev10004366m, Ciclev10004359m, Ciclev10004358m, Ciclev10004360m, Ciclev10004671m
GO:0006275	regulation of DNA replication	P	0.0994564	0.00860947	5	1	244	619	OVER	Ciclev10000593m, Ciclev10009791m, Ciclev10009471m, Ciclev10000627m, Ciclev10021317m
GO:0006261	DNA-dependent DNA replication	P	0.0994564	0.00860947	5	1	244	619	OVER	Ciclev10000593m, Ciclev10009791m, Ciclev10002428m, Ciclev10009471m, Ciclev10000627m
GO:0070417	cellular response to cold	P	0.0994564	0.00860947	5	1	244	619	OVER	Ciclev10019781m, Ciclev10019378m, Ciclev10019769m, Ciclev10019368m, Ciclev10028930m
GO:0019825	oxygen binding	F	0.0994564	0.00860947	5	1	244	619	OVER	Ciclev10028253m, Ciclev10022473m, Ciclev10011655m, Ciclev10023683m, Ciclev10028254m
GO:0051119	sugar transmembrane transporter activity	F	0.12367	0.0111276	11	9	238	611	OVER	Ciclev10030500m, Ciclev10032313m, Ciclev10030499m, Ciclev10015511m, Ciclev10000819m, Ciclev10015938m, Ciclev10015941m, Ciclev10030521m, Ciclev10015210m, Ciclev10030501m, Ciclev10030520m	Ciclev10031327m
GO:0048481	ovule development	P	0.147432	0.0136773	12	11	237	609	OVER	Ciclev10028667m, Ciclev10028690m, Ciclev10004366m, Ciclev10028918m, Ciclev10028921m, Ciclev10028920m, Ciclev10004359m, Ciclev10004358m, Ciclev10004360m, Ciclev10004671m, Ciclev10014200m, Ciclev10028590m	Ciclev10001262m
GO:0009816	defense response to bacterium, incompatible interaction	P	0.16884	0.0160825	7	4	242	616	OVER	Ciclev10022199m, Ciclev10021038m, Ciclev10024836m, Ciclev10021738m, Ciclev10020744m, Ciclev10027093m, Ciclev10031447m	Ciclev10015251m
GO:0016787	hydrolase activity	F	0.172147	0.0164509	55	97	194	523	OVER	Ciclev10028234m, Ciclev10009047m, Ciclev10011605m, Ciclev10009398m, Ciclev10001140m, Ciclev10024716m, Ciclev10009397m, Ciclev10028690m, Ciclev10031188m, Ciclev10012241m, Ciclev10011765m, Ciclev10023844m, Ciclev10021460m, Ciclev10021002m, Ciclev10019781m, Ciclev10009545m, Ciclev10024836m, Ciclev10028921m, Ciclev10009801m, Ciclev10019378m, Ciclev10028920m, Ciclev10031497m, Ciclev10009543m, Ciclev10…	Ciclev10026618m
GO:0061025	membrane fusion	P	0.185873	0.0180509	9	7	240	613	OVER	Ciclev10009047m, Ciclev10021170m, Ciclev10011494m, Ciclev10001676m, Ciclev10011386m, Ciclev10019173m, Ciclev10011844m, Ciclev10009196m, Ciclev10017858m	Ciclev10020676m
GO:0010583	response to cyclopentenone	P	0.185873	0.0180509	9	7	240	613	OVER	Ciclev10002273m, Ciclev10014492m, Ciclev10009957m, Ciclev10018720m, Ciclev10001956m, Ciclev10033110m, Ciclev10028930m, Ciclev10007292m, Ciclev10002277m	Ciclev10006723m
GO:0010150	leaf senescence	P	0.199979	0.019545	6	3	243	617	OVER	Ciclev10022199m, Ciclev10021038m, Ciclev10032313m, Ciclev10021738m, Ciclev10020744m, Ciclev10032192m	Ciclev10031410m, Ciclev10007649m, Ciclev10019019m, Ciclev10031504m, Ciclev10000389m, Ciclev10000413m, Ciclev10018663m, Ciclev10007452m, Ciclev10011218m, Ciclev10031657m, Ciclev10004660m, Ciclev10007945m, Ciclev10007771m
GO:0023014	signal transduction by phosphorylation	P	0.200221	0.0196307	20	26	229	594	OVER	Ciclev10022199m, Ciclev10021170m, Ciclev10019491m, Ciclev10028667m, Ciclev10016276m, Ciclev10001676m, Ciclev10019277m, Ciclev10028918m, Ciclev10011386m, Ciclev10019132m, Ciclev10016773m, Ciclev10011844m, Ciclev10019190m, Ciclev10029007m, Ciclev10031920m, Ciclev10016309m, Ciclev10008248m, Ciclev10021738m, Ciclev10031500m, Ciclev10017858m	Ciclev10031410m, Ciclev10026532m, Ciclev10032262m, Ciclev10031381m, Ciclev10000609m, Ciclev10032824m, Ciclev10031380m, Ciclev10031055m, Ciclev10000608m, Ciclev10026530m, Ciclev10006124m, Ciclev10001178m, Ciclev10021194m, Ciclev10000607m, Ciclev10019810m, Ciclev10008073m, Ciclev10008888m, Ciclev10000606m, Ciclev10016343m, Ciclev10021473m, Ciclev10016342m, Ciclev10014190m, Ciclev10028151m, Ciclev10…
GO:0009751	response to salicylic acid	P	0.207082	0.0215423	34	54	215	566	OVER	Ciclev10022199m, Ciclev10021170m, Ciclev10028667m, Ciclev10016276m, Ciclev10001676m, Ciclev10028918m, Ciclev10021038m, Ciclev10002273m, Ciclev10011386m, Ciclev10013896m, Ciclev10032313m, Ciclev10014813m, Ciclev10008930m, Ciclev10002523m, Ciclev10014811m, Ciclev10016773m, Ciclev10008668m, Ciclev10011844m, Ciclev10031920m, Ciclev10016309m, Ciclev10008248m, Ciclev10008666m, Ciclev10022337m, Ciclev10…	Ciclev10020525m, Ciclev10020521m, Ciclev10026522m, Ciclev10030860m
GO:0050665	hydrogen peroxide biosynthetic process	P	0.207082	0.0230974	5	2	244	618	OVER	Ciclev10019491m, Ciclev10019277m, Ciclev10027774m, Ciclev10019132m, Ciclev10019190m	Ciclev10011736m, Ciclev10008198m, Ciclev10031373m, Ciclev10010903m
GO:0006346	methylation-dependent chromatin silencing	P	0.207082	0.0230974	5	2	244	618	OVER	Ciclev10004366m, Ciclev10004359m, Ciclev10004358m, Ciclev10004360m, Ciclev10004671m	Ciclev10006079m, Ciclev10020525m, Ciclev10020521m, Ciclev10025174m, Ciclev10011167m, Ciclev10025267m, Ciclev10025219m
GO:0006306	DNA methylation	P	0.207082	0.0230974	5	2	244	618	OVER	Ciclev10004366m, Ciclev10004359m, Ciclev10004358m, Ciclev10004360m, Ciclev10004671m	Ciclev10028683m, Ciclev10020718m, Ciclev10012897m, Ciclev10009304m, Ciclev10032471m, Ciclev10015140m, Ciclev10020724m, Ciclev10005406m, Ciclev10012482m, Ciclev10011447m, Ciclev10004660m, Ciclev10015155m
GO:0035196	production of miRNAs involved in gene silencing by miRNA	P	0.207082	0.0230974	5	2	244	618	OVER	Ciclev10004366m, Ciclev10004359m, Ciclev10004358m, Ciclev10004360m, Ciclev10004671m	Ciclev10029361m, Ciclev10021366m, Ciclev10016841m, Ciclev10007428m, Ciclev10018746m, Ciclev10030984m, Ciclev10001844m, Ciclev10004891m, Ciclev10016937m, Ciclev10001985m, Ciclev10014848m, Ciclev10007549m, Ciclev10019575m, Ciclev10019570m, Ciclev10020699m, Ciclev10032471m, Ciclev10029354m, Ciclev10002731m, Ciclev10020053m, Ciclev10026618m, Ciclev10030692m, Ciclev10031103m, Ciclev10030691m, Ciclev10…
GO:0007267	cell-cell signaling	P	0.207082	0.0230974	5	2	244	618	OVER	Ciclev10004366m, Ciclev10004359m, Ciclev10004358m, Ciclev10004360m, Ciclev10004671m	Ciclev10029144m, Ciclev10008949m, Ciclev10008946m, Ciclev10006079m, Ciclev10029341m, Ciclev10028942m, Ciclev10029182m, Ciclev10029180m, Ciclev10026522m
GO:0006527	arginine catabolic process	P	0.207082	0.0233233	3	0	246	620	OVER	Ciclev10021002m, Ciclev10021405m, Ciclev10021006m	Ciclev10020717m, Ciclev10032743m, Ciclev10014848m, Ciclev10000497m, Ciclev10028246m, Ciclev10007310m, Ciclev10000273m, Ciclev10005897m, Ciclev10026078m, Ciclev10028255m, Ciclev10025455m, Ciclev10026660m, Ciclev10007412m, Ciclev10014665m, Ciclev10026082m, Ciclev10002135m
GO:0019509	L-methionine biosynthetic process from methylthioadenosine	P	0.207082	0.0233233	3	0	246	620	OVER	Ciclev10028518m, Ciclev10028867m, Ciclev10028760m	Ciclev10001178m, Ciclev10029035m, Ciclev10032150m, Ciclev10016841m, Ciclev10028151m, Ciclev10007455m, Ciclev10001262m, Ciclev10031200m, Ciclev10030182m, Ciclev10029079m, Ciclev10028975m, Ciclev10028817m, Ciclev10014496m, Ciclev10031803m, Ciclev10028404m, Ciclev10031800m
GO:0033388	putrescine biosynthetic process from arginine	P	0.207082	0.0233233	3	0	246	620	OVER	Ciclev10021002m, Ciclev10021405m, Ciclev10021006m	Ciclev10032743m, Ciclev10007310m, Ciclev10002135m
GO:0006665	sphingolipid metabolic process	P	0.207082	0.0233233	3	0	246	620	OVER	Ciclev10031188m, Ciclev10030938m, Ciclev10020141m	Ciclev10001780m, Ciclev10001734m, Ciclev10011855m
GO:0000050	urea cycle	P	0.207082	0.0233233	3	0	246	620	OVER	Ciclev10021002m, Ciclev10021405m, Ciclev10021006m	Ciclev10032743m, Ciclev10007310m, Ciclev10002135m
GO:0006591	ornithine metabolic process	P	0.207082	0.0233233	3	0	246	620	OVER	Ciclev10021002m, Ciclev10021405m, Ciclev10021006m	Ciclev10031410m, Ciclev10031381m, Ciclev10031380m, Ciclev10018746m, Ciclev10031504m, Ciclev10001344m, Ciclev10013792m, Ciclev10007310m, Ciclev10031738m, Ciclev10011218m, Ciclev10004469m, Ciclev10004468m, Ciclev10031657m, Ciclev10031388m, Ciclev10031386m, Ciclev10019924m, Ciclev10031382m
GO:0006570	tyrosine metabolic process	P	0.207082	0.0233233	3	0	246	620	OVER	Ciclev10021002m, Ciclev10021405m, Ciclev10021006m	Ciclev10031381m, Ciclev10005995m, Ciclev10031380m, Ciclev10029144m, Ciclev10001178m, Ciclev10016343m, Ciclev10016342m, Ciclev10008949m, Ciclev10033019m, Ciclev10032743m, Ciclev10008946m, Ciclev10002693m, Ciclev10006079m, Ciclev10011736m, Ciclev10029341m, Ciclev10004484m, Ciclev10031738m, Ciclev10026606m, Ciclev10019540m, Ciclev10026185m, Ciclev10028942m, Ciclev10006023m, Ciclev10029605m, Ciclev10…
GO:0050660	flavin adenine dinucleotide binding	F	0.207082	0.0233233	3	0	246	620	OVER	Ciclev10017438m, Ciclev10025834m, Ciclev10027774m
GO:0051082	unfolded protein binding	F	0.207082	0.0233233	3	0	246	620	OVER	Ciclev10015745m, Ciclev10015865m, Ciclev10015455m
GO:0004053	arginase activity	F	0.207082	0.0233233	3	0	246	620	OVER	Ciclev10021002m, Ciclev10021405m, Ciclev10021006m
GO:0004048	anthranilate phosphoribosyltransferase activity	F	0.207082	0.0233233	3	0	246	620	OVER	Ciclev10014813m, Ciclev10014811m, Ciclev10007843m	Ciclev10032471m
GO:0046522	S-methyl-5-thioribose kinase activity	F	0.207082	0.0233233	3	0	246	620	OVER	Ciclev10028518m, Ciclev10028867m, Ciclev10028760m
GO:0008783	agmatinase activity	F	0.207082	0.0233233	3	0	246	620	OVER	Ciclev10021002m, Ciclev10021405m, Ciclev10021006m
GO:0015238	drug transmembrane transporter activity	F	0.207082	0.0233233	3	0	246	620	OVER	Ciclev10024716m, Ciclev10015035m, Ciclev10024711m
GO:0005759	mitochondrial matrix	C	0.207082	0.0233233	3	0	246	620	OVER	Ciclev10017438m, Ciclev10025834m, Ciclev10015130m	Ciclev10000220m
GO:0009742	brassinosteroid mediated signaling pathway	P	0.216164	0.0256204	4	1	245	619	OVER	Ciclev10011605m, Ciclev10031497m, Ciclev10031920m, Ciclev10031500m	Ciclev10033819m
GO:1902170	cellular response to reactive nitrogen species	P	0.216164	0.0256204	4	1	245	619	OVER	Ciclev10028518m, Ciclev10028867m, Ciclev10000564m, Ciclev10028760m
GO:0000373	Group II intron splicing	P	0.216164	0.0256204	4	1	245	619	OVER	Ciclev10018863m, Ciclev10018859m, Ciclev10018898m, Ciclev10018860m
GO:0000956	nuclear-transcribed mRNA catabolic process	P	0.216164	0.0256204	4	1	245	619	OVER	Ciclev10019781m, Ciclev10019378m, Ciclev10019769m, Ciclev10019368m
GO:0008284	positive regulation of cell proliferation	P	0.216164	0.0256204	4	1	245	619	OVER	Ciclev10019781m, Ciclev10019378m, Ciclev10019769m, Ciclev10019368m
GO:0034389	lipid particle organization	P	0.216164	0.0256204	4	1	245	619	OVER	Ciclev10015511m, Ciclev10015938m, Ciclev10015941m, Ciclev10015210m
GO:0005315	inorganic phosphate transmembrane transporter activity	F	0.216164	0.0256204	4	1	245	619	OVER	Ciclev10015511m, Ciclev10015938m, Ciclev10015941m, Ciclev10015210m	Ciclev10019693m
GO:0004702	receptor signaling protein serine/threonine kinase activity	F	0.216164	0.0256204	4	1	245	619	OVER	Ciclev10028667m, Ciclev10028918m, Ciclev10031920m, Ciclev10031500m	Ciclev10021194m, Ciclev10008888m, Ciclev10021201m, Ciclev10011514m, Ciclev10020116m, Ciclev10020114m, Ciclev10008343m, Ciclev10008341m, Ciclev10008340m
GO:0046777	protein autophosphorylation	P	0.243509	0.0295415	12	13	237	607	OVER	Ciclev10030500m, Ciclev10021170m, Ciclev10023909m, Ciclev10014492m, Ciclev10030499m, Ciclev10031920m, Ciclev10025910m, Ciclev10031500m, Ciclev10000316m, Ciclev10030521m, Ciclev10030501m, Ciclev10030520m	Ciclev10021550m, Ciclev10026178m, Ciclev10005995m, Ciclev10001178m, Ciclev10024724m, Ciclev10001812m, Ciclev10028370m, Ciclev10004642m, Ciclev10021582m, Ciclev10007428m, Ciclev10018746m, Ciclev10028151m, Ciclev10001780m, Ciclev10000999m, Ciclev10009093m, Ciclev10001734m, Ciclev10014785m, Ciclev10025136m, Ciclev10007531m, Ciclev10015881m, Ciclev10014848m, Ciclev10011736m, Ciclev10005759m, Ciclev10…
GO:1902578	single-organism localization	P	0.294571	0.03665	83	167	166	453	OVER	Ciclev10022199m, Ciclev10030500m, Ciclev10021170m, Ciclev10001140m, Ciclev10012069m, Ciclev10024716m, Ciclev10015035m, Ciclev10008223m, Ciclev10019491m, Ciclev10011494m, Ciclev10028667m, Ciclev10016276m, Ciclev10001676m, Ciclev10012068m, Ciclev10011560m, Ciclev10012241m, Ciclev10022473m, Ciclev10019277m, Ciclev10005879m, Ciclev10011765m, Ciclev10021105m, Ciclev10028918m, Ciclev10011386m, Ciclev10…
GO:0009734	auxin-activated signaling pathway	P	0.296783	0.0372844	6	4	243	616	OVER	Ciclev10031920m, Ciclev10014200m, Ciclev10031500m, Ciclev10000564m, Ciclev10007292m, Ciclev10021317m
GO:0052541	plant-type cell wall cellulose metabolic process	P	0.296783	0.0372844	6	4	243	616	OVER	Ciclev10008223m, Ciclev10008221m, Ciclev10008217m, Ciclev10008193m, Ciclev10008267m, Ciclev10008266m
GO:0010051	xylem and phloem pattern formation	P	0.296783	0.0372936	8	7	241	613	OVER	Ciclev10004366m, Ciclev10004359m, Ciclev10004358m, Ciclev10031920m, Ciclev10004360m, Ciclev10004671m, Ciclev10014200m, Ciclev10031500m
GO:0042542	response to hydrogen peroxide	P	0.297904	0.0378966	11	12	238	608	OVER	Ciclev10022199m, Ciclev10028667m, Ciclev10009740m, Ciclev10028918m, Ciclev10021038m, Ciclev10008668m, Ciclev10008666m, Ciclev10021738m, Ciclev10020744m, Ciclev10021317m, Ciclev10008662m
GO:0048437	floral organ development	P	0.314993	0.0408367	20	29	229	591	OVER	Ciclev10021170m, Ciclev10028253m, Ciclev10028667m, Ciclev10028690m, Ciclev10004366m, Ciclev10028918m, Ciclev10032313m, Ciclev10028921m, Ciclev10028920m, Ciclev10004359m, Ciclev10004358m, Ciclev10004360m, Ciclev10019666m, Ciclev10020580m, Ciclev10004671m, Ciclev10014200m, Ciclev10000564m, Ciclev10000627m, Ciclev10028590m, Ciclev10028254m
GO:0046983	protein dimerization activity	F	0.315054	0.041165	12	14	237	606	OVER	Ciclev10005410m, Ciclev10005087m, Ciclev10004366m, Ciclev10019173m, Ciclev10004359m, Ciclev10004358m, Ciclev10004360m, Ciclev10004671m, Ciclev10014200m, Ciclev10000316m, Ciclev10019786m, Ciclev10007292m
GO:0022804	active transmembrane transporter activity	F	0.315054	0.0412512	22	33	227	587	OVER	Ciclev10030500m, Ciclev10024716m, Ciclev10015035m, Ciclev10024711m, Ciclev10030499m, Ciclev10015511m, Ciclev10008668m, Ciclev10014091m, Ciclev10000010m, Ciclev10000819m, Ciclev10018720m, Ciclev10008666m, Ciclev10012081m, Ciclev10015938m, Ciclev10015941m, Ciclev10030521m, Ciclev10015210m, Ciclev10015226m, Ciclev10030501m, Ciclev10017858m, Ciclev10008662m, Ciclev10030520m	Ciclev10011514m
GO:0009616	virus induced gene silencing	P	0.328152	0.0436773	9	9	240	611	OVER	Ciclev10004366m, Ciclev10019781m, Ciclev10019378m, Ciclev10004359m, Ciclev10004358m, Ciclev10019769m, Ciclev10004360m, Ciclev10004671m, Ciclev10019368m	Ciclev10004660m
GO:0009695	jasmonic acid biosynthetic process	P	0.328152	0.0437808	13	16	236	604	OVER	Ciclev10028253m, Ciclev10015035m, Ciclev10022473m, Ciclev10016773m, Ciclev10031920m, Ciclev10019666m, Ciclev10016309m, Ciclev10031500m, Ciclev10001956m, Ciclev10019920m, Ciclev10023683m, Ciclev10028930m, Ciclev10028254m	Ciclev10021115m, Ciclev10001844m, Ciclev10028683m, Ciclev10020717m, Ciclev10001985m, Ciclev10019575m, Ciclev10001713m, Ciclev10020305m, Ciclev10019570m, Ciclev10002731m, Ciclev10020314m, Ciclev10001928m, Ciclev10031521m, Ciclev10021226m
GO:0045491	xylan metabolic process	P	0.328152	0.0437808	13	16	236	604	OVER	Ciclev10012069m, Ciclev10008223m, Ciclev10012068m, Ciclev10011560m, Ciclev10008221m, Ciclev10008217m, Ciclev10008193m, Ciclev10012108m, Ciclev10012106m, Ciclev10008248m, Ciclev10008267m, Ciclev10008266m, Ciclev10011559m	Ciclev10021194m, Ciclev10008888m, Ciclev10014785m, Ciclev10030794m, Ciclev10021201m, Ciclev10011514m, Ciclev10011730m, Ciclev10026078m, Ciclev10026185m, Ciclev10032333m, Ciclev10031060m, Ciclev10025755m, Ciclev10031658m, Ciclev10032004m, Ciclev10028114m, Ciclev10020116m, Ciclev10024714m, Ciclev10020114m, Ciclev10008343m, Ciclev10025455m, Ciclev10008341m, Ciclev10001618m, Ciclev10008340m, Ciclev10…
GO:0009106	lipoate metabolic process	P	0.345149	0.0473335	5	3	244	617	OVER	Ciclev10022473m, Ciclev10016773m, Ciclev10016309m, Ciclev10019920m, Ciclev10023683m	Ciclev10026185m, Ciclev10025755m, Ciclev10001618m
GO:0005983	starch catabolic process	P	0.345149	0.0473335	5	3	244	617	OVER	Ciclev10030500m, Ciclev10030499m, Ciclev10030521m, Ciclev10030501m, Ciclev10030520m	Ciclev10006079m, Ciclev10031521m
GO:0006546	glycine catabolic process	P	0.345149	0.0473335	5	3	244	617	OVER	Ciclev10022473m, Ciclev10016773m, Ciclev10016309m, Ciclev10019920m, Ciclev10023683m	Ciclev10030984m, Ciclev10030412m, Ciclev10006723m, Ciclev10031103m, Ciclev10000981m
GO:0043225	anion transmembrane-transporting ATPase activity	F	0.345149	0.0473335	5	3	244	617	OVER	Ciclev10024716m, Ciclev10024711m, Ciclev10000819m, Ciclev10012081m, Ciclev10017858m

## Sheet: Table S2 
Table S2 CLas-inoculated (test) vs mock- inoculated (ref) sweet orange
GO-ID	Term	Category	FDR	P-Value	#Test	#Ref	#notAnnotTest	#notAnnotRef	Over/Under	TestSeqs	RefSeqs
GO:0010200	response to chitin	P	0.0388332	2.13428e-05	76	13	737	402	OVER	Ciclev10024697m, Ciclev10031553m, Ciclev10019781m, Ciclev10004678m, Ciclev10021038m, Ciclev10030876m, Ciclev10019769m, Ciclev10001562m, Ciclev10033986m, Ciclev10019378m, Ciclev10024709m, Ciclev10028918m, Ciclev10032496m, Ciclev10011844m, Ciclev10024707m, Ciclev10008618m, Ciclev10008617m, Ciclev10012224m, Ciclev10028667m, Ciclev10029439m, Ciclev10005863m, Ciclev10019749m, Ciclev10005145m, Ciclev10…	Ciclev10016991m, Ciclev10028123m, Ciclev10008768m, Ciclev10005244m, Ciclev10025799m, Ciclev10031447m, Ciclev10015661m, Ciclev10028532m, Ciclev10025791m, Ciclev10026002m, Ciclev10001344m, Ciclev10012089m, Ciclev10028522m
GO:0009867	jasmonic acid mediated signaling pathway	P	0.077911	0.000426615	62	12	751	403	OVER	Ciclev10000609m, Ciclev10024697m, Ciclev10031553m, Ciclev10000608m, Ciclev10011110m, Ciclev10000607m, Ciclev10000606m, Ciclev10021038m, Ciclev10014679m, Ciclev10011458m, Ciclev10014678m, Ciclev10033986m, Ciclev10008131m, Ciclev10024709m, Ciclev10028918m, Ciclev10014848m, Ciclev10011844m, Ciclev10008800m, Ciclev10024707m, Ciclev10032278m, Ciclev10008589m, Ciclev10015977m, Ciclev10028667m, Ciclev10…	Ciclev10027873m, Ciclev10028123m, Ciclev10001816m, Ciclev10005244m, Ciclev10025799m, Ciclev10028532m, Ciclev10025791m, Ciclev10026002m, Ciclev10001344m, Ciclev10000619m, Ciclev10000617m, Ciclev10015356m
GO:0009873	ethylene-activated signaling pathway	P	0.107399	0.000621003	35	4	778	411	OVER	Ciclev10000609m, Ciclev10000608m, Ciclev10000607m, Ciclev10019781m, Ciclev10000606m, Ciclev10031052m, Ciclev10007708m, Ciclev10014679m, Ciclev10019769m, Ciclev10014678m, Ciclev10019378m, Ciclev10028918m, Ciclev10007739m, Ciclev10007672m, Ciclev10028667m, Ciclev10005863m, Ciclev10021265m, Ciclev10002173m, Ciclev10021652m, Ciclev10019277m, Ciclev10002095m, Ciclev10019132m, Ciclev10007639m, Ciclev10…	Ciclev10025256m, Ciclev10000619m, Ciclev10000617m, Ciclev10025393m
GO:0009738	abscisic acid-activated signaling pathway	P	0.107648	0.000719114	51	9	762	406	OVER	Ciclev10000609m, Ciclev10024228m, Ciclev10024697m, Ciclev10000608m, Ciclev10011110m, Ciclev10000607m, Ciclev10019781m, Ciclev10000606m, Ciclev10021038m, Ciclev10014679m, Ciclev10031583m, Ciclev10007317m, Ciclev10019769m, Ciclev10014678m, Ciclev10032600m, Ciclev10033986m, Ciclev10019378m, Ciclev10024709m, Ciclev10028918m, Ciclev10024707m, Ciclev10028667m, Ciclev10031891m, Ciclev10007406m, Ciclev10…	Ciclev10009028m, Ciclev10027873m, Ciclev10030737m, Ciclev10022130m, Ciclev10026082m, Ciclev10026078m, Ciclev10000619m, Ciclev10000617m, Ciclev10015356m
GO:0030968	endoplasmic reticulum unfolded protein response	P	0.136646	0.00135182	36	5	777	410	OVER	Ciclev10002523m, Ciclev10000609m, Ciclev10000608m, Ciclev10011110m, Ciclev10000607m, Ciclev10000606m, Ciclev10008668m, Ciclev10014679m, Ciclev10014678m, Ciclev10033986m, Ciclev10008666m, Ciclev10008131m, Ciclev10005380m, Ciclev10028918m, Ciclev10033341m, Ciclev10008662m, Ciclev10008589m, Ciclev10028667m, Ciclev10023685m, Ciclev10011299m, Ciclev10002095m, Ciclev10033991m, Ciclev10024795m, Ciclev10…	Ciclev10012398m, Ciclev10012402m, Ciclev10000619m, Ciclev10000617m, Ciclev10028770m
GO:0052689	carboxylic ester hydrolase activity	F	0.136646	0.00129533	16	0	797	415	OVER	Ciclev10032435m, Ciclev10004289m, Ciclev10014927m, Ciclev10014848m, Ciclev10026075m, Ciclev10026212m, Ciclev10032440m, Ciclev10026074m, Ciclev10025893m, Ciclev10004304m, Ciclev10025938m, Ciclev10001970m, Ciclev10032438m, Ciclev10026318m, Ciclev10026317m, Ciclev10032436m
GO:0009863	salicylic acid mediated signaling pathway	P	0.141583	0.00146723	60	13	753	402	OVER	Ciclev10000609m, Ciclev10024228m, Ciclev10024697m, Ciclev10031553m, Ciclev10000608m, Ciclev10011110m, Ciclev10000607m, Ciclev10000606m, Ciclev10017830m, Ciclev10021038m, Ciclev10008668m, Ciclev10014679m, Ciclev10007317m, Ciclev10014678m, Ciclev10033986m, Ciclev10008666m, Ciclev10022912m, Ciclev10008131m, Ciclev10024709m, Ciclev10028918m, Ciclev10014848m, Ciclev10011844m, Ciclev10024707m, Ciclev10…	Ciclev10027873m, Ciclev10028123m, Ciclev10001816m, Ciclev10015492m, Ciclev10005244m, Ciclev10025799m, Ciclev10022378m, Ciclev10028532m, Ciclev10025791m, Ciclev10026002m, Ciclev10001344m, Ciclev10000619m, Ciclev10000617m
GO:0009739	response to gibberellin	P	0.153174	0.00182781	35	5	778	410	OVER	Ciclev10002523m, Ciclev10000609m, Ciclev10026704m, Ciclev10000608m, Ciclev10000607m, Ciclev10000606m, Ciclev10005385m, Ciclev10001348m, Ciclev10014679m, Ciclev10011458m, Ciclev10014678m, Ciclev10022303m, Ciclev10025169m, Ciclev10020323m, Ciclev10015977m, Ciclev10009529m, Ciclev10021090m, Ciclev10020943m, Ciclev10024155m, Ciclev10019277m, Ciclev10002095m, Ciclev10019132m, Ciclev10019491m, Ciclev10…	Ciclev10032534m, Ciclev10012089m, Ciclev10000619m, Ciclev10032637m, Ciclev10000617m
GO:0009581	detection of external stimulus	P	0.153174	0.00196896	15	0	798	415	OVER	Ciclev10025321m, Ciclev10028918m, Ciclev10025524m, Ciclev10025523m, Ciclev10025168m, Ciclev10028667m, Ciclev10011299m, Ciclev10024342m, Ciclev10015397m, Ciclev10032474m, Ciclev10019990m, Ciclev10015625m, Ciclev10015483m, Ciclev10014775m, Ciclev10014945m
GO:0009644	response to high light intensity	P	0.153174	0.00197236	38	6	775	409	OVER	Ciclev10029534m, Ciclev10006124m, Ciclev10026176m, Ciclev10019781m, Ciclev10019769m, Ciclev10028214m, Ciclev10012274m, Ciclev10019378m, Ciclev10004456m, Ciclev10003184m, Ciclev10033341m, Ciclev10013078m, Ciclev10008618m, Ciclev10008617m, Ciclev10002003m, Ciclev10025838m, Ciclev10005863m, Ciclev10007406m, Ciclev10029541m, Ciclev10032474m, Ciclev10006229m, Ciclev10001499m, Ciclev10021652m, Ciclev10…	Ciclev10007740m, Ciclev10008768m, Ciclev10022841m, Ciclev10016063m, Ciclev10028503m, Ciclev10004729m
GO:0042538	hyperosmotic salinity response	P	0.155939	0.00209975	44	8	769	407	OVER	Ciclev10000609m, Ciclev10024697m, Ciclev10031553m, Ciclev10000608m, Ciclev10000607m, Ciclev10019781m, Ciclev10000606m, Ciclev10014679m, Ciclev10019769m, Ciclev10011458m, Ciclev10012274m, Ciclev10014678m, Ciclev10032600m, Ciclev10019378m, Ciclev10021923m, Ciclev10024709m, Ciclev10028918m, Ciclev10033341m, Ciclev10024707m, Ciclev10033011m, Ciclev10028667m, Ciclev10019749m, Ciclev10024734m, Ciclev10…	Ciclev10027873m, Ciclev10011292m, Ciclev10028293m, Ciclev10026082m, Ciclev10026078m, Ciclev10000619m, Ciclev10000617m, Ciclev10015356m
GO:0002252	immune effector process	P	0.18737	0.00262596	37	6	776	409	OVER	Ciclev10019781m, Ciclev10019174m, Ciclev10010935m, Ciclev10004360m, Ciclev10010934m, Ciclev10021038m, Ciclev10019769m, Ciclev10033986m, Ciclev10019378m, Ciclev10028918m, Ciclev10004671m, Ciclev10011844m, Ciclev10014391m, Ciclev10012224m, Ciclev10028667m, Ciclev10005863m, Ciclev10013961m, Ciclev10011299m, Ciclev10030027m, Ciclev10015253m, Ciclev10004359m, Ciclev10021652m, Ciclev10004358m, Ciclev10…	Ciclev10012418m, Ciclev10025341m, Ciclev10025799m, Ciclev10031447m, Ciclev10025791m, Ciclev10026002m
GO:0016036	cellular response to phosphate starvation	P	0.231996	0.0040046	22	2	791	413	OVER	Ciclev10011110m, Ciclev10032600m, Ciclev10026096m, Ciclev10004390m, Ciclev10007956m, Ciclev10014848m, Ciclev10024707m, Ciclev10026265m, Ciclev10014344m, Ciclev10026296m, Ciclev10016853m, Ciclev10008083m, Ciclev10005144m, Ciclev10032831m, Ciclev10007936m, Ciclev10032691m, Ciclev10014328m, Ciclev10015568m, Ciclev10018362m, Ciclev10000564m, Ciclev10001147m, Ciclev10032373m	Ciclev10008733m, Ciclev10008729m
GO:0009968	negative regulation of signal transduction	P	0.231996	0.0040046	22	2	791	413	OVER	Ciclev10024697m, Ciclev10007708m, Ciclev10031583m, Ciclev10007317m, Ciclev10011458m, Ciclev10024709m, Ciclev10007739m, Ciclev10024707m, Ciclev10024734m, Ciclev10019961m, Ciclev10019277m, Ciclev10019132m, Ciclev10025893m, Ciclev10019491m, Ciclev10027401m, Ciclev10004385m, Ciclev10020147m, Ciclev10024710m, Ciclev10012048m, Ciclev10029007m, Ciclev10019190m, Ciclev10024727m	Ciclev10025256m, Ciclev10025393m
GO:0090333	regulation of stomatal closure	P	0.254369	0.00454356	13	0	800	415	OVER	Ciclev10002699m, Ciclev10001377m, Ciclev10001549m, Ciclev10001375m, Ciclev10001548m, Ciclev10001373m, Ciclev10014344m, Ciclev10007406m, Ciclev10014328m, Ciclev10001554m, Ciclev10000781m, Ciclev10001553m, Ciclev10000780m
GO:1901699	cellular response to nitrogen compound	P	0.325944	0.00745088	27	4	786	411	OVER	Ciclev10024697m, Ciclev10028760m, Ciclev10019174m, Ciclev10010935m, Ciclev10004360m, Ciclev10010934m, Ciclev10024709m, Ciclev10001516m, Ciclev10004671m, Ciclev10024707m, Ciclev10014391m, Ciclev10000774m, Ciclev10024734m, Ciclev10028867m, Ciclev10004359m, Ciclev10004358m, Ciclev10004245m, Ciclev10000786m, Ciclev10027401m, Ciclev10011669m, Ciclev10000564m, Ciclev10024710m, Ciclev10000908m, Ciclev10…	Ciclev10000195m, Ciclev10012418m, Ciclev10025341m, Ciclev10030235m
GO:0052542	defense response by callose deposition	P	0.325944	0.00745088	27	4	786	411	OVER	Ciclev10002523m, Ciclev10024697m, Ciclev10031553m, Ciclev10033986m, Ciclev10024709m, Ciclev10024707m, Ciclev10024734m, Ciclev10020132m, Ciclev10004105m, Ciclev10004104m, Ciclev10019277m, Ciclev10019132m, Ciclev10033523m, Ciclev10019412m, Ciclev10033991m, Ciclev10019491m, Ciclev10027401m, Ciclev10013649m, Ciclev10004385m, Ciclev10024710m, Ciclev10015404m, Ciclev10019190m, Ciclev10025092m, Ciclev10…	Ciclev10025933m, Ciclev10026186m, Ciclev10027783m, Ciclev10026185m
GO:0050897	cobalt ion binding	F	0.325944	0.00689759	12	0	801	415	OVER	Ciclev10021006m, Ciclev10021002m, Ciclev10007810m, Ciclev10021451m, Ciclev10021405m, Ciclev10018362m, Ciclev10004463m, Ciclev10022905m, Ciclev10008159m, Ciclev10021839m, Ciclev10022653m, Ciclev10008185m
GO:0042742	defense response to bacterium	P	0.342672	0.00962486	106	35	707	380	OVER	Ciclev10032435m, Ciclev10000609m, Ciclev10024697m, Ciclev10000608m, Ciclev10015320m, Ciclev10030238m, Ciclev10021006m, Ciclev10000607m, Ciclev10000606m, Ciclev10002699m, Ciclev10021002m, Ciclev10021038m, Ciclev10030876m, Ciclev10014679m, Ciclev10007317m, Ciclev10009093m, Ciclev10014678m, Ciclev10018418m, Ciclev10033986m, Ciclev10005301m, Ciclev10004456m, Ciclev10012445m, Ciclev10024709m, Ciclev10…	Ciclev10007738m, Ciclev10009028m, Ciclev10032420m, Ciclev10025729m, Ciclev10028123m, Ciclev10024836m, Ciclev10005142m, Ciclev10011292m, Ciclev10005141m, Ciclev10008765m, Ciclev10025799m, Ciclev10031447m, Ciclev10006173m, Ciclev10015661m, Ciclev10005517m, Ciclev10025933m, Ciclev10009270m, Ciclev10032014m, Ciclev10028532m, Ciclev10009605m, Ciclev10015440m, Ciclev10032366m, Ciclev10025791m, Ciclev10…
GO:0009697	salicylic acid biosynthetic process	P	0.342672	0.0102081	35	7	778	408	OVER	Ciclev10024697m, Ciclev10011110m, Ciclev10008668m, Ciclev10033986m, Ciclev10008666m, Ciclev10024709m, Ciclev10028918m, Ciclev10033341m, Ciclev10014848m, Ciclev10024707m, Ciclev10008662m, Ciclev10028667m, Ciclev10023685m, Ciclev10024734m, Ciclev10011299m, Ciclev10024342m, Ciclev10030027m, Ciclev10032474m, Ciclev10001995m, Ciclev10019990m, Ciclev10033991m, Ciclev10020196m, Ciclev10024795m, Ciclev10…	Ciclev10028123m, Ciclev10025799m, Ciclev10028532m, Ciclev10025791m, Ciclev10026002m, Ciclev10001344m, Ciclev10015356m
GO:0051260	protein homooligomerization	P	0.342672	0.0104668	11	0	802	415	OVER	Ciclev10008776m, Ciclev10008774m, Ciclev10008773m, Ciclev10008772m, Ciclev10007810m, Ciclev10020136m, Ciclev10023499m, Ciclev10008159m, Ciclev10009033m, Ciclev10009032m, Ciclev10009030m
GO:0009616	virus induced gene silencing	P	0.342672	0.0104668	11	0	802	415	OVER	Ciclev10019781m, Ciclev10019174m, Ciclev10004360m, Ciclev10019378m, Ciclev10004671m, Ciclev10014391m, Ciclev10004359m, Ciclev10004358m, Ciclev10004245m, Ciclev10000908m, Ciclev10004366m
GO:0001944	vasculature development	P	0.342672	0.0104668	11	0	802	415	OVER	Ciclev10005863m, Ciclev10021652m, Ciclev10019277m, Ciclev10019132m, Ciclev10019491m, Ciclev10002438m, Ciclev10004385m, Ciclev10020580m, Ciclev10023971m, Ciclev10010348m, Ciclev10019190m
GO:0009814	defense response, incompatible interaction	P	0.342672	0.0105669	96	31	717	384	OVER	Ciclev10000609m, Ciclev10024228m, Ciclev10024697m, Ciclev10000608m, Ciclev10015320m, Ciclev10011110m, Ciclev10000607m, Ciclev10019781m, Ciclev10000606m, Ciclev10012133m, Ciclev10021038m, Ciclev10030876m, Ciclev10023904m, Ciclev10008668m, Ciclev10014679m, Ciclev10019769m, Ciclev10014678m, Ciclev10033986m, Ciclev10008666m, Ciclev10019378m, Ciclev10025570m, Ciclev10004456m, Ciclev10022912m, Ciclev10…	Ciclev10000155m, Ciclev10028123m, Ciclev10001816m, Ciclev10024836m, Ciclev10015492m, Ciclev10005244m, Ciclev10025799m, Ciclev10031447m, Ciclev10025933m, Ciclev10025797m, Ciclev10022378m, Ciclev10004729m, Ciclev10015799m, Ciclev10025794m, Ciclev10025582m, Ciclev10025606m, Ciclev10025581m, Ciclev10028532m, Ciclev10021974m, Ciclev10025791m, Ciclev10026186m, Ciclev10025603m, Ciclev10026002m, Ciclev10…
GO:0043565	sequence-specific DNA binding	F	0.377327	0.0120735	15	1	798	414	OVER	Ciclev10019174m, Ciclev10021038m, Ciclev10014391m, Ciclev10015977m, Ciclev10024342m, Ciclev10021265m, Ciclev10033853m, Ciclev10029464m, Ciclev10002095m, Ciclev10019990m, Ciclev10002438m, Ciclev10021100m, Ciclev10015982m, Ciclev10029834m, Ciclev10002029m	Ciclev10002418m
GO:0004842	ubiquitin-protein transferase activity	F	0.377327	0.0125465	22	3	791	412	OVER	Ciclev10026704m, Ciclev10007708m, Ciclev10030876m, Ciclev10007739m, Ciclev10011844m, Ciclev10025972m, Ciclev10015397m, Ciclev10029465m, Ciclev10027093m, Ciclev10026664m, Ciclev10015625m, Ciclev10000564m, Ciclev10025842m, Ciclev10014775m, Ciclev10001478m, Ciclev10013424m, Ciclev10025984m, Ciclev10031496m, Ciclev10025981m, Ciclev10031494m, Ciclev10032048m, Ciclev10008185m	Ciclev10005244m, Ciclev10012313m, Ciclev10015661m
GO:0048285	organelle fission	P	0.397958	0.0133418	25	4	788	411	OVER	Ciclev10032967m, Ciclev10032966m, Ciclev10010935m, Ciclev10002699m, Ciclev10010934m, Ciclev10008668m, Ciclev10019062m, Ciclev10008666m, Ciclev10009825m, Ciclev10008662m, Ciclev10032415m, Ciclev10031033m, Ciclev10019261m, Ciclev10024879m, Ciclev10018818m, Ciclev10029465m, Ciclev10028898m, Ciclev10004245m, Ciclev10011888m, Ciclev10011886m, Ciclev10030551m, Ciclev10011885m, Ciclev10024807m, Ciclev10…	Ciclev10014562m, Ciclev10024580m, Ciclev10005542m, Ciclev10014426m
GO:0010114	response to red light	P	0.402436	0.0136025	28	5	785	410	OVER	Ciclev10029534m, Ciclev10005385m, Ciclev10009093m, Ciclev10028639m, Ciclev10005301m, Ciclev10008520m, Ciclev10013078m, Ciclev10020323m, Ciclev10005585m, Ciclev10009076m, Ciclev10009075m, Ciclev10033433m, Ciclev10029541m, Ciclev10015397m, Ciclev10032474m, Ciclev10021090m, Ciclev10004105m, Ciclev10004104m, Ciclev10005621m, Ciclev10015625m, Ciclev10029663m, Ciclev10032519m, Ciclev10032281m, Ciclev10…	Ciclev10019375m, Ciclev10022841m, Ciclev10002418m, Ciclev10001344m, Ciclev10014785m
GO:0009612	response to mechanical stimulus	P	0.42795	0.0152608	18	2	795	413	OVER	Ciclev10002523m, Ciclev10025793m, Ciclev10025683m, Ciclev10025321m, Ciclev10025570m, Ciclev10004456m, Ciclev10025524m, Ciclev10025523m, Ciclev10025992m, Ciclev10025168m, Ciclev10021652m, Ciclev10002095m, Ciclev10025705m, Ciclev10007633m, Ciclev10029834m, Ciclev10002029m, Ciclev10001970m, Ciclev10010340m	Ciclev10000195m, Ciclev10032637m
GO:0006260	DNA replication	P	0.42795	0.0158761	10	0	803	415	OVER	Ciclev10010935m, Ciclev10010934m, Ciclev10014954m, Ciclev10015977m, Ciclev10032474m, Ciclev10029465m, Ciclev10000083m, Ciclev10016587m, Ciclev10031748m, Ciclev10015982m
GO:0022821	potassium ion antiporter activity	F	0.42795	0.0158761	10	0	803	415	OVER	Ciclev10001377m, Ciclev10001549m, Ciclev10001375m, Ciclev10001548m, Ciclev10001373m, Ciclev10001554m, Ciclev10000781m, Ciclev10001553m, Ciclev10000780m, Ciclev10008401m
GO:0044464	cell part	C	0.42795	0.0157531	784	388	29	27	OVER	Ciclev10020907m, Ciclev10009202m, Ciclev10002523m, Ciclev10006451m, Ciclev10032298m, Ciclev10028936m, Ciclev10032435m, Ciclev10030738m, Ciclev10021369m, Ciclev10000934m, Ciclev10000609m, Ciclev10000010m, Ciclev10024228m, Ciclev10028654m, Ciclev10024697m, Ciclev10026704m, Ciclev10031055m, Ciclev10019530m, Ciclev10000608m, Ciclev10005388m, Ciclev10029534m, Ciclev10015320m, Ciclev10023844m, Ciclev10…	Ciclev10007850m, Ciclev10002475m, Ciclev10022808m, Ciclev10031247m, Ciclev10010966m, Ciclev10001928m, Ciclev10026665m, Ciclev10032313m, Ciclev10031103m, Ciclev10004679m, Ciclev10014887m, Ciclev10007738m, Ciclev10009028m, Ciclev10016177m, Ciclev10019731m, Ciclev10019595m, Ciclev10008073m, Ciclev10031250m, Ciclev10016991m, Ciclev10029272m, Ciclev10002714m, Ciclev10005809m, Ciclev10022144m, Ciclev10…
GO:0044451	nucleoplasm part	C	0.42795	0.0158761	10	0	803	415	OVER	Ciclev10018713m, Ciclev10033341m, Ciclev10020323m, Ciclev10013354m, Ciclev10015397m, Ciclev10033853m, Ciclev10015625m, Ciclev10018517m, Ciclev10014775m, Ciclev10011440m
GO:0031348	negative regulation of defense response	P	0.464691	0.0195108	51	14	762	401	OVER	Ciclev10000609m, Ciclev10024697m, Ciclev10000608m, Ciclev10026176m, Ciclev10011110m, Ciclev10000607m, Ciclev10000606m, Ciclev10032042m, Ciclev10008668m, Ciclev10014679m, Ciclev10014678m, Ciclev10033986m, Ciclev10008666m, Ciclev10024709m, Ciclev10028918m, Ciclev10014848m, Ciclev10011844m, Ciclev10024707m, Ciclev10008662m, Ciclev10022337m, Ciclev10025838m, Ciclev10015977m, Ciclev10028667m, Ciclev10…	Ciclev10028123m, Ciclev10001816m, Ciclev10026229m, Ciclev10015492m, Ciclev10005244m, Ciclev10025799m, Ciclev10026226m, Ciclev10028532m, Ciclev10025791m, Ciclev10026002m, Ciclev10001344m, Ciclev10000619m, Ciclev10028174m, Ciclev10000617m
GO:0019375	galactolipid biosynthetic process	P	0.464691	0.021095	17	2	796	413	OVER	Ciclev10011110m, Ciclev10032600m, Ciclev10026096m, Ciclev10007956m, Ciclev10014848m, Ciclev10026265m, Ciclev10014344m, Ciclev10026296m, Ciclev10016853m, Ciclev10008083m, Ciclev10005144m, Ciclev10032831m, Ciclev10007936m, Ciclev10032691m, Ciclev10014328m, Ciclev10001147m, Ciclev10032373m	Ciclev10008733m, Ciclev10008729m
GO:0080026	response to indolebutyric acid	P	0.464691	0.0240709	9	0	804	415	OVER	Ciclev10024697m, Ciclev10024709m, Ciclev10028918m, Ciclev10024707m, Ciclev10028667m, Ciclev10024734m, Ciclev10027401m, Ciclev10024710m, Ciclev10024727m
GO:0009641	shade avoidance	P	0.464691	0.0240709	9	0	804	415	OVER	Ciclev10005926m, Ciclev10015864m, Ciclev10015397m, Ciclev10033853m, Ciclev10004105m, Ciclev10004104m, Ciclev10024155m, Ciclev10015625m, Ciclev10014775m
GO:0043405	regulation of MAP kinase activity	P	0.464691	0.0240709	9	0	804	415	OVER	Ciclev10024697m, Ciclev10024709m, Ciclev10028918m, Ciclev10024707m, Ciclev10028667m, Ciclev10024734m, Ciclev10027401m, Ciclev10024710m, Ciclev10024727m
GO:0009582	detection of abiotic stimulus	P	0.464691	0.0240709	9	0	804	415	OVER	Ciclev10025321m, Ciclev10025524m, Ciclev10025523m, Ciclev10025168m, Ciclev10015397m, Ciclev10032474m, Ciclev10015625m, Ciclev10015483m, Ciclev10014775m
GO:0010540	basipetal auxin transport	P	0.464691	0.0240709	9	0	804	415	OVER	Ciclev10010933m, Ciclev10001377m, Ciclev10001549m, Ciclev10001375m, Ciclev10001548m, Ciclev10001373m, Ciclev10001554m, Ciclev10001553m, Ciclev10030502m
GO:2000762	regulation of phenylpropanoid metabolic process	P	0.464691	0.0247184	13	1	800	414	OVER	Ciclev10024697m, Ciclev10018713m, Ciclev10024709m, Ciclev10022303m, Ciclev10024707m, Ciclev10024734m, Ciclev10027401m, Ciclev10005376m, Ciclev10020147m, Ciclev10024710m, Ciclev10012048m, Ciclev10018517m, Ciclev10024727m	Ciclev10001344m
GO:0009693	ethylene biosynthetic process	P	0.464691	0.0247184	13	1	800	414	OVER	Ciclev10002523m, Ciclev10021369m, Ciclev10008131m, Ciclev10008589m, Ciclev10021546m, Ciclev10015253m, Ciclev10009385m, Ciclev10031092m, Ciclev10020196m, Ciclev10011773m, Ciclev10011770m, Ciclev10021338m, Ciclev10015965m	Ciclev10031447m
GO:0045010	actin nucleation	P	0.464691	0.0247184	13	1	800	414	OVER	Ciclev10006451m, Ciclev10018713m, Ciclev10004360m, Ciclev10004671m, Ciclev10014344m, Ciclev10007406m, Ciclev10014328m, Ciclev10004359m, Ciclev10004358m, Ciclev10004245m, Ciclev10018517m, Ciclev10030502m, Ciclev10004366m	Ciclev10030235m
GO:0007155	cell adhesion	P	0.464691	0.0247184	13	1	800	414	OVER	Ciclev10006451m, Ciclev10018713m, Ciclev10004360m, Ciclev10004671m, Ciclev10014344m, Ciclev10007406m, Ciclev10014328m, Ciclev10004359m, Ciclev10004358m, Ciclev10004245m, Ciclev10018517m, Ciclev10030502m, Ciclev10004366m	Ciclev10030235m
GO:0000003	reproduction	P	0.464691	0.0247733	67	21	746	394	OVER	Ciclev10002523m, Ciclev10010935m, Ciclev10032150m, Ciclev10004360m, Ciclev10014927m, Ciclev10010934m, Ciclev10008668m, Ciclev10019062m, Ciclev10011458m, Ciclev10008666m, Ciclev10014396m, Ciclev10023483m, Ciclev10028918m, Ciclev10004310m, Ciclev10004671m, Ciclev10014848m, Ciclev10032135m, Ciclev10009825m, Ciclev10008662m, Ciclev10008618m, Ciclev10014954m, Ciclev10020323m, Ciclev10014391m, Ciclev10…	Ciclev10007738m, Ciclev10000155m, Ciclev10016732m, Ciclev10014562m, Ciclev10026056m, Ciclev10000363m, Ciclev10004308m, Ciclev10030235m, Ciclev10022479m, Ciclev10025364m, Ciclev10007647m, Ciclev10024580m, Ciclev10027850m, Ciclev10032534m, Ciclev10017041m, Ciclev10032637m, Ciclev10006429m, Ciclev10005542m, Ciclev10016744m, Ciclev10025566m, Ciclev10014426m
GO:0015293	symporter activity	F	0.464691	0.0228932	20	3	793	412	OVER	Ciclev10014365m, Ciclev10001562m, Ciclev10008131m, Ciclev10001377m, Ciclev10008589m, Ciclev10001549m, Ciclev10001375m, Ciclev10001548m, Ciclev10001373m, Ciclev10014344m, Ciclev10005145m, Ciclev10025475m, Ciclev10014328m, Ciclev10015208m, Ciclev10020113m, Ciclev10001554m, Ciclev10004839m, Ciclev10001553m, Ciclev10005108m, Ciclev10005106m	Ciclev10004729m, Ciclev10024572m, Ciclev10028174m
GO:0009706	chloroplast inner membrane	C	0.464691	0.0240709	9	0	804	415	OVER	Ciclev10007956m, Ciclev10008083m, Ciclev10007936m, Ciclev10024795m, Ciclev10018769m, Ciclev10018768m, Ciclev10018766m, Ciclev10018765m, Ciclev10030811m
GO:0043069	negative regulation of programmed cell death	P	0.475601	0.0256163	34	8	779	407	OVER	Ciclev10000609m, Ciclev10024697m, Ciclev10000608m, Ciclev10011110m, Ciclev10000607m, Ciclev10000606m, Ciclev10014679m, Ciclev10014678m, Ciclev10024709m, Ciclev10028918m, Ciclev10011844m, Ciclev10024707m, Ciclev10028667m, Ciclev10019749m, Ciclev10024734m, Ciclev10011299m, Ciclev10019961m, Ciclev10030027m, Ciclev10004821m, Ciclev10018362m, Ciclev10001995m, Ciclev10020196m, Ciclev10024795m, Ciclev10…	Ciclev10012398m, Ciclev10000155m, Ciclev10025799m, Ciclev10025791m, Ciclev10026002m, Ciclev10012402m, Ciclev10000619m, Ciclev10000617m
GO:0009611	response to wounding	P	0.520097	0.0285018	78	26	735	389	OVER	Ciclev10002523m, Ciclev10028936m, Ciclev10024697m, Ciclev10031055m, Ciclev10031553m, Ciclev10029534m, Ciclev10032042m, Ciclev10014927m, Ciclev10032600m, Ciclev10020010m, Ciclev10024709m, Ciclev10004390m, Ciclev10028918m, Ciclev10007956m, Ciclev10014848m, Ciclev10008800m, Ciclev10022303m, Ciclev10024707m, Ciclev10032278m, Ciclev10022337m, Ciclev10028667m, Ciclev10031891m, Ciclev10031811m, Ciclev10…	Ciclev10007850m, Ciclev10027873m, Ciclev10007948m, Ciclev10030737m, Ciclev10002432m, Ciclev10000195m, Ciclev10011292m, Ciclev10026229m, Ciclev10008731m, Ciclev10026226m, Ciclev10002674m, Ciclev10025933m, Ciclev10025480m, Ciclev10015440m, Ciclev10026082m, Ciclev10026078m, Ciclev10025574m, Ciclev10028461m, Ciclev10028460m, Ciclev10005789m, Ciclev10014894m, Ciclev10015356m, Ciclev10028379m, Ciclev10…
GO:0006694	steroid biosynthetic process	P	0.520097	0.0288317	28	6	785	409	OVER	Ciclev10032298m, Ciclev10024697m, Ciclev10008809m, Ciclev10024709m, Ciclev10024707m, Ciclev10020681m, Ciclev10008192m, Ciclev10024734m, Ciclev10020804m, Ciclev10020132m, Ciclev10023994m, Ciclev10008397m, Ciclev10002173m, Ciclev10026242m, Ciclev10024155m, Ciclev10019412m, Ciclev10002230m, Ciclev10027401m, Ciclev10005095m, Ciclev10031748m, Ciclev10024710m, Ciclev10026007m, Ciclev10014382m, Ciclev10…	Ciclev10031103m, Ciclev10014733m, Ciclev10030984m, Ciclev10028114m, Ciclev10015440m, Ciclev10009147m
GO:0000303	response to superoxide	P	0.520097	0.0290134	16	2	797	413	OVER	Ciclev10000609m, Ciclev10000608m, Ciclev10000607m, Ciclev10019781m, Ciclev10000606m, Ciclev10014679m, Ciclev10019769m, Ciclev10014678m, Ciclev10019378m, Ciclev10028918m, Ciclev10028667m, Ciclev10002095m, Ciclev10019368m, Ciclev10002029m, Ciclev10014617m, Ciclev10014616m	Ciclev10000619m, Ciclev10000617m
GO:0006281	DNA repair	P	0.520097	0.0290134	16	2	797	413	OVER	Ciclev10026704m, Ciclev10025793m, Ciclev10025683m, Ciclev10025992m, Ciclev10026218m, Ciclev10015397m, Ciclev10028898m, Ciclev10025705m, Ciclev10011888m, Ciclev10026664m, Ciclev10011886m, Ciclev10011885m, Ciclev10015625m, Ciclev10030474m, Ciclev10014775m, Ciclev10021803m	Ciclev10018477m, Ciclev10031430m
GO:0031349	positive regulation of defense response	P	0.520097	0.0290134	16	2	797	413	OVER	Ciclev10027381m, Ciclev10028918m, Ciclev10013749m, Ciclev10028667m, Ciclev10013853m, Ciclev10005863m, Ciclev10025976m, Ciclev10021652m, Ciclev10025922m, Ciclev10025893m, Ciclev10018783m, Ciclev10028206m, Ciclev10020580m, Ciclev10025171m, Ciclev10023971m, Ciclev10017742m	Ciclev10025729m, Ciclev10006173m
GO:0071248	cellular response to metal ion	P	0.549956	0.0308302	22	4	791	411	OVER	Ciclev10000609m, Ciclev10000608m, Ciclev10000607m, Ciclev10028760m, Ciclev10000606m, Ciclev10014679m, Ciclev10014678m, Ciclev10004456m, Ciclev10028867m, Ciclev10019277m, Ciclev10019132m, Ciclev10019491m, Ciclev10031216m, Ciclev10011669m, Ciclev10004385m, Ciclev10007633m, Ciclev10031635m, Ciclev10028518m, Ciclev10019190m, Ciclev10014617m, Ciclev10014616m, Ciclev10015965m	Ciclev10025256m, Ciclev10000619m, Ciclev10000617m, Ciclev10025393m
GO:0046165	alcohol biosynthetic process	P	0.579031	0.0339358	38	10	775	405	OVER	Ciclev10032298m, Ciclev10024697m, Ciclev10008809m, Ciclev10024709m, Ciclev10024707m, Ciclev10016262m, Ciclev10020681m, Ciclev10008192m, Ciclev10024734m, Ciclev10020804m, Ciclev10020132m, Ciclev10023994m, Ciclev10008397m, Ciclev10002173m, Ciclev10017438m, Ciclev10026242m, Ciclev10024155m, Ciclev10028789m, Ciclev10019412m, Ciclev10030698m, Ciclev10002230m, Ciclev10027401m, Ciclev10005095m, Ciclev10…	Ciclev10031103m, Ciclev10020997m, Ciclev10014733m, Ciclev10030984m, Ciclev10028114m, Ciclev10022130m, Ciclev10015440m, Ciclev10029456m, Ciclev10009147m, Ciclev10004372m
GO:0042445	hormone metabolic process	P	0.579031	0.0347577	48	14	765	401	OVER	Ciclev10032298m, Ciclev10024697m, Ciclev10008809m, Ciclev10024709m, Ciclev10032461m, Ciclev10032136m, Ciclev10027972m, Ciclev10024707m, Ciclev10030328m, Ciclev10014391m, Ciclev10018880m, Ciclev10028025m, Ciclev10020681m, Ciclev10028024m, Ciclev10028305m, Ciclev10008192m, Ciclev10024734m, Ciclev10011299m, Ciclev10020804m, Ciclev10002173m, Ciclev10029184m, Ciclev10004105m, Ciclev10004104m, Ciclev10…	Ciclev10031103m, Ciclev10019731m, Ciclev10028123m, Ciclev10030984m, Ciclev10019932m, Ciclev10030235m, Ciclev10028217m, Ciclev10028293m, Ciclev10028532m, Ciclev10015440m, Ciclev10009147m, Ciclev10028174m, Ciclev10015356m, Ciclev10019876m
GO:0006499	N-terminal protein myristoylation	P	0.579031	0.0351459	12	1	801	414	OVER	Ciclev10019174m, Ciclev10012133m, Ciclev10005380m, Ciclev10016218m, Ciclev10012052m, Ciclev10011574m, Ciclev10005269m, Ciclev10005405m, Ciclev10005265m, Ciclev10000281m, Ciclev10005219m, Ciclev10032048m	Ciclev10000155m
GO:0042744	hydrogen peroxide catabolic process	P	0.579031	0.0351459	12	1	801	414	OVER	Ciclev10005388m, Ciclev10006124m, Ciclev10016262m, Ciclev10005614m, Ciclev10005392m, Ciclev10006229m, Ciclev10018362m, Ciclev10006118m, Ciclev10016369m, Ciclev10016861m, Ciclev10016860m, Ciclev10027774m	Ciclev10032534m
GO:0042548	regulation of photosynthesis, light reaction	P	0.579031	0.0364802	8	0	805	415	OVER	Ciclev10026176m, Ciclev10011110m, Ciclev10002003m, Ciclev10025838m, Ciclev10001499m, Ciclev10001498m, Ciclev10001504m, Ciclev10015934m
GO:0010187	negative regulation of seed germination	P	0.579031	0.0364802	8	0	805	415	OVER	Ciclev10011458m, Ciclev10004456m, Ciclev10033341m, Ciclev10014848m, Ciclev10020323m, Ciclev10002095m, Ciclev10007633m, Ciclev10002029m
GO:0019745	pentacyclic triterpenoid biosynthetic process	P	0.579031	0.0364802	8	0	805	415	OVER	Ciclev10024697m, Ciclev10024709m, Ciclev10024707m, Ciclev10024734m, Ciclev10027401m, Ciclev10031748m, Ciclev10024710m, Ciclev10024727m
GO:0043086	negative regulation of catalytic activity	P	0.579031	0.0364802	8	0	805	415	OVER	Ciclev10024697m, Ciclev10024709m, Ciclev10024707m, Ciclev10024734m, Ciclev10027401m, Ciclev10024710m, Ciclev10021497m, Ciclev10024727m
GO:0010150	leaf senescence	P	0.579031	0.0367563	27	6	786	409	OVER	Ciclev10019781m, Ciclev10019174m, Ciclev10031052m, Ciclev10014927m, Ciclev10025321m, Ciclev10021038m, Ciclev10019769m, Ciclev10019378m, Ciclev10022912m, Ciclev10014848m, Ciclev10025524m, Ciclev10025523m, Ciclev10007672m, Ciclev10025168m, Ciclev10014391m, Ciclev10019264m, Ciclev10019263m, Ciclev10015977m, Ciclev10019262m, Ciclev10025254m, Ciclev10020943m, Ciclev10011290m, Ciclev10007639m, Ciclev10…	Ciclev10032313m, Ciclev10020634m, Ciclev10020137m, Ciclev10028217m, Ciclev10015799m, Ciclev10030965m
GO:0046915	transition metal ion transmembrane transporter activity	F	0.579031	0.0364802	8	0	805	415	OVER	Ciclev10024697m, Ciclev10014396m, Ciclev10024709m, Ciclev10024707m, Ciclev10024734m, Ciclev10027401m, Ciclev10024710m, Ciclev10024727m
GO:0016651	oxidoreductase activity, acting on NAD(P)H	F	0.579031	0.0364802	8	0	805	415	OVER	Ciclev10008520m, Ciclev10007810m, Ciclev10004821m, Ciclev10017438m, Ciclev10008562m, Ciclev10016114m, Ciclev10008159m, Ciclev10027774m
GO:0015271	outward rectifier potassium channel activity	F	0.579031	0.0364802	8	0	805	415	OVER	Ciclev10008776m, Ciclev10008774m, Ciclev10008773m, Ciclev10008772m, Ciclev10023499m, Ciclev10009033m, Ciclev10009032m, Ciclev10009030m
GO:0015269	calcium-activated potassium channel activity	F	0.579031	0.0364802	8	0	805	415	OVER	Ciclev10008776m, Ciclev10008774m, Ciclev10008773m, Ciclev10008772m, Ciclev10023499m, Ciclev10009033m, Ciclev10009032m, Ciclev10009030m
GO:0019898	extrinsic component of membrane	C	0.579031	0.0364802	8	0	805	415	OVER	Ciclev10025972m, Ciclev10015397m, Ciclev10017438m, Ciclev10004245m, Ciclev10015625m, Ciclev10025842m, Ciclev10025984m, Ciclev10025981m
GO:0051301	cell division	P	0.579359	0.0369363	35	9	778	406	OVER	Ciclev10032967m, Ciclev10025793m, Ciclev10032966m, Ciclev10010935m, Ciclev10010934m, Ciclev10025246m, Ciclev10028918m, Ciclev10009825m, Ciclev10025992m, Ciclev10032415m, Ciclev10018880m, Ciclev10028667m, Ciclev10005863m, Ciclev10032699m, Ciclev10006993m, Ciclev10028229m, Ciclev10008080m, Ciclev10021652m, Ciclev10000083m, Ciclev10019277m, Ciclev10019132m, Ciclev10004245m, Ciclev10019491m, Ciclev10…	Ciclev10021389m, Ciclev10021388m, Ciclev10021383m, Ciclev10030832m, Ciclev10030975m, Ciclev10025256m, Ciclev10024580m, Ciclev10012089m, Ciclev10025393m
GO:0007049	cell cycle	P	0.591345	0.037863	50	15	763	400	OVER	Ciclev10025793m, Ciclev10010935m, Ciclev10032150m, Ciclev10025683m, Ciclev10004360m, Ciclev10002699m, Ciclev10010934m, Ciclev10016515m, Ciclev10008668m, Ciclev10019062m, Ciclev10008666m, Ciclev10028918m, Ciclev10004671m, Ciclev10032135m, Ciclev10009825m, Ciclev10025992m, Ciclev10008662m, Ciclev10014954m, Ciclev10018880m, Ciclev10031033m, Ciclev10015977m, Ciclev10028667m, Ciclev10019261m, Ciclev10…	Ciclev10021389m, Ciclev10021388m, Ciclev10014562m, Ciclev10030235m, Ciclev10021383m, Ciclev10030832m, Ciclev10030975m, Ciclev10022479m, Ciclev10030797m, Ciclev10024580m, Ciclev10011056m, Ciclev10032637m, Ciclev10005542m, Ciclev10011088m, Ciclev10014426m
GO:0015992	proton transport	P	0.609354	0.0396859	15	2	798	413	OVER	Ciclev10005388m, Ciclev10029534m, Ciclev10013078m, Ciclev10005614m, Ciclev10008444m, Ciclev10024879m, Ciclev10029541m, Ciclev10032474m, Ciclev10005392m, Ciclev10000781m, Ciclev10032519m, Ciclev10000780m, Ciclev10024807m, Ciclev10008401m, Ciclev10032123m	Ciclev10022841m, Ciclev10008765m
GO:0052546	cell wall pectin metabolic process	P	0.613009	0.0403183	21	4	792	411	OVER	Ciclev10020907m, Ciclev10024697m, Ciclev10032150m, Ciclev10024709m, Ciclev10032135m, Ciclev10024707m, Ciclev10024879m, Ciclev10024734m, Ciclev10031200m, Ciclev10020132m, Ciclev10021482m, Ciclev10017548m, Ciclev10019412m, Ciclev10027401m, Ciclev10019272m, Ciclev10024710m, Ciclev10021100m, Ciclev10015404m, Ciclev10024807m, Ciclev10031800m, Ciclev10024727m	Ciclev10030737m, Ciclev10014562m, Ciclev10015234m, Ciclev10014426m
GO:0006612	protein targeting to membrane	P	0.613009	0.0405978	64	21	749	394	OVER	Ciclev10000609m, Ciclev10024697m, Ciclev10031553m, Ciclev10000608m, Ciclev10011110m, Ciclev10000607m, Ciclev10000606m, Ciclev10014679m, Ciclev10014678m, Ciclev10033986m, Ciclev10020010m, Ciclev10008131m, Ciclev10005380m, Ciclev10024709m, Ciclev10028918m, Ciclev10014848m, Ciclev10011844m, Ciclev10024707m, Ciclev10007810m, Ciclev10008589m, Ciclev10015977m, Ciclev10028667m, Ciclev10023322m, Ciclev10…	Ciclev10012398m, Ciclev10027873m, Ciclev10007948m, Ciclev10000155m, Ciclev10028123m, Ciclev10001816m, Ciclev10028689m, Ciclev10021389m, Ciclev10021388m, Ciclev10015492m, Ciclev10005244m, Ciclev10025799m, Ciclev10025933m, Ciclev10021383m, Ciclev10028532m, Ciclev10025791m, Ciclev10026002m, Ciclev10001344m, Ciclev10012402m, Ciclev10000619m, Ciclev10000617m
GO:0009695	jasmonic acid biosynthetic process	P	0.627465	0.043338	29	7	784	408	OVER	Ciclev10028936m, Ciclev10031553m, Ciclev10014927m, Ciclev10007956m, Ciclev10014848m, Ciclev10032278m, Ciclev10008444m, Ciclev10031811m, Ciclev10005897m, Ciclev10007406m, Ciclev10019749m, Ciclev10008083m, Ciclev10007936m, Ciclev10032474m, Ciclev10004105m, Ciclev10004104m, Ciclev10028789m, Ciclev10028254m, Ciclev10008562m, Ciclev10013649m, Ciclev10028253m, Ciclev10016114m, Ciclev10027465m, Ciclev10…	Ciclev10027873m, Ciclev10028123m, Ciclev10022378m, Ciclev10028532m, Ciclev10026082m, Ciclev10026078m, Ciclev10015356m
GO:0050776	regulation of immune response	P	0.627465	0.0439926	82	29	731	386	OVER	Ciclev10000609m, Ciclev10024697m, Ciclev10031553m, Ciclev10000608m, Ciclev10011110m, Ciclev10000607m, Ciclev10027381m, Ciclev10000606m, Ciclev10017830m, Ciclev10021038m, Ciclev10014679m, Ciclev10014678m, Ciclev10033878m, Ciclev10033986m, Ciclev10020010m, Ciclev10008131m, Ciclev10005380m, Ciclev10024709m, Ciclev10028918m, Ciclev10014848m, Ciclev10011844m, Ciclev10024707m, Ciclev10007810m, Ciclev10…	Ciclev10001928m, Ciclev10012398m, Ciclev10027873m, Ciclev10007948m, Ciclev10025729m, Ciclev10000155m, Ciclev10028123m, Ciclev10001816m, Ciclev10028689m, Ciclev10021389m, Ciclev10021388m, Ciclev10015492m, Ciclev10005244m, Ciclev10025799m, Ciclev10006173m, Ciclev10025933m, Ciclev10021383m, Ciclev10009863m, Ciclev10001844m, Ciclev10028532m, Ciclev10001985m, Ciclev10025791m, Ciclev10026002m, Ciclev10…
GO:0051246	regulation of protein metabolic process	P	0.627465	0.0463526	39	11	774	404	OVER	Ciclev10024697m, Ciclev10025714m, Ciclev10011458m, Ciclev10028639m, Ciclev10024709m, Ciclev10028918m, Ciclev10024707m, Ciclev10008618m, Ciclev10029515m, Ciclev10008444m, Ciclev10008617m, Ciclev10015977m, Ciclev10028667m, Ciclev10023322m, Ciclev10024734m, Ciclev10024342m, Ciclev10032474m, Ciclev10026242m, Ciclev10025707m, Ciclev10019990m, Ciclev10008562m, Ciclev10027401m, Ciclev10026058m, Ciclev10…	Ciclev10001928m, Ciclev10018943m, Ciclev10001816m, Ciclev10008768m, Ciclev10005244m, Ciclev10009863m, Ciclev10001844m, Ciclev10001985m, Ciclev10001344m, Ciclev10033739m, Ciclev10028770m
GO:0048522	positive regulation of cellular process	P	0.627465	0.049093	88	32	725	383	OVER	Ciclev10009202m, Ciclev10006451m, Ciclev10000609m, Ciclev10000608m, Ciclev10025714m, Ciclev10018713m, Ciclev10000607m, Ciclev10019781m, Ciclev10013766m, Ciclev10000606m, Ciclev10009407m, Ciclev10004360m, Ciclev10002699m, Ciclev10012133m, Ciclev10010933m, Ciclev10021038m, Ciclev10029392m, Ciclev10014679m, Ciclev10019769m, Ciclev10014678m, Ciclev10019378m, Ciclev10021923m, Ciclev10008520m, Ciclev10…	Ciclev10001928m, Ciclev10031250m, Ciclev10022144m, Ciclev10018943m, Ciclev10001816m, Ciclev10008768m, Ciclev10005142m, Ciclev10014878m, Ciclev10005141m, Ciclev10014562m, Ciclev10012418m, Ciclev10005244m, Ciclev10005517m, Ciclev10002418m, Ciclev10030235m, Ciclev10007164m, Ciclev10030832m, Ciclev10009863m, Ciclev10001844m, Ciclev10030975m, Ciclev10022479m, Ciclev10001985m, Ciclev10007647m, Ciclev10…
GO:0043562	cellular response to nitrogen levels	P	0.627465	0.049728	11	1	802	414	OVER	Ciclev10024697m, Ciclev10024709m, Ciclev10024707m, Ciclev10024734m, Ciclev10018362m, Ciclev10027093m, Ciclev10027401m, Ciclev10024710m, Ciclev10001478m, Ciclev10013424m, Ciclev10024727m	Ciclev10009316m
GO:1900376	regulation of secondary metabolite biosynthetic process	P	0.627465	0.049728	11	1	802	414	OVER	Ciclev10024697m, Ciclev10024709m, Ciclev10022303m, Ciclev10024707m, Ciclev10024734m, Ciclev10027401m, Ciclev10005376m, Ciclev10024710m, Ciclev10021100m, Ciclev10006848m, Ciclev10024727m	Ciclev10001344m
GO:0034599	cellular response to oxidative stress	P	0.627465	0.049728	11	1	802	414	OVER	Ciclev10028760m, Ciclev10025321m, Ciclev10025524m, Ciclev10025523m, Ciclev10025168m, Ciclev10019749m, Ciclev10028867m, Ciclev10019339m, Ciclev10011669m, Ciclev10028518m, Ciclev10015965m	Ciclev10028293m
GO:0052541	plant-type cell wall cellulose metabolic process	P	0.627465	0.049728	11	1	802	414	OVER	Ciclev10024697m, Ciclev10024709m, Ciclev10024707m, Ciclev10024879m, Ciclev10024734m, Ciclev10020132m, Ciclev10019412m, Ciclev10027401m, Ciclev10024710m, Ciclev10024807m, Ciclev10024727m	Ciclev10030737m
GO:0030007	cellular potassium ion homeostasis	P	0.627465	0.049728	11	1	802	414	OVER	Ciclev10008776m, Ciclev10008774m, Ciclev10008773m, Ciclev10008772m, Ciclev10011096m, Ciclev10023499m, Ciclev10007402m, Ciclev10014056m, Ciclev10009033m, Ciclev10009032m, Ciclev10009030m	Ciclev10000195m
GO:0009962	regulation of flavonoid biosynthetic process	P	0.627465	0.049763	31	8	782	407	OVER	Ciclev10024697m, Ciclev10019781m, Ciclev10019769m, Ciclev10019378m, Ciclev10020010m, Ciclev10005380m, Ciclev10024709m, Ciclev10024707m, Ciclev10007810m, Ciclev10019749m, Ciclev10024734m, Ciclev10020132m, Ciclev10023994m, Ciclev10025254m, Ciclev10019412m, Ciclev10024795m, Ciclev10019339m, Ciclev10027401m, Ciclev10005269m, Ciclev10005405m, Ciclev10005376m, Ciclev10005265m, Ciclev10024710m, Ciclev10…	Ciclev10007948m, Ciclev10028689m, Ciclev10021389m, Ciclev10021388m, Ciclev10015492m, Ciclev10025933m, Ciclev10021383m, Ciclev10028770m
