# Supplementary material for: Reprogramming of a defense signaling pathway in rough lemon and sweet orange is a critical element of the early response to ‘Candidatus Liberibacter asiaticus’
Source: Hortic Res. 2017 Nov 29;4:17063–. doi: 10.1038/hortres.2017.63 (PMC5705785; doi:10.1038/hortres.2017.63)
Supplement: Additional File 4 [file hortres201763-s4.xlsx]

## Sheet: TableS1 CLas-rough lemon
	SNEA	subnetwork enrichment analysis
	Gene Set Seed	Over-represented ontology indicated by the analysis
	# of Neighbors	Number of genes in the database with the indicated ontology
	overlap	members of genes in the database that overlap with sample gene list
	Ovrelapping Entities	gene name from the sample gene list overlapping genes in the database
	p-value	P-value indicating the level of significance of the over-representation of the ontology in the sample as indicated by the program
Table S1: Subnetwork enrichment analysis of DEGs from CLas-inoculated rough lemon
	Total # of Neighbors	Overlap	Percent Overlap	Gene Set Seed	Overlapping Entities	p-value	#
up-regulated
	772	13	1	defense response	RBOHD,MPK3,SOBIR1,WRKY70,RHL41,ATAF1,ERF-1,WRKY33,JAZ1,BAP2,WRKY40,STZ,BT1	1.76651e-06	1
	85	5	5	biotic stress trait	ERF-1,WRKY33,MKK9,WRKY40,STZ	1.30051e-05	2
	585	10	1	plant defense	RBOHD,MPK3,SOBIR1,WRKY70,ERF-1,NAC062,WRKY33,MKK9,WRKY40,STZ	3.14823e-05	3
	192	6	3	Plant immunity	MPK3,SOBIR1,ATAF1,ERF-1,NAC062,WRKY40	5.91938e-05	4
	278	6	2	leaf senescence	SAUL1,WRKY70,ATAF1,JAZ8,MKK9,RAP2.4	0.000440595	5
	104	4	3	jasmonate response	WRKY70,ERF-1,JAZ1,CML37	0.00052363	6
	533	8	1	stomatal movement	RBOHD,MPK3,NCED3,CYP707A1,WRKY70,ATAF1,ERF-1,WRKY46	0.000529941	7
	10	2	18	jasmonate metabolism	WRKY70,ERF-1	0.000674621	8
	201	5	2	response to ethylene stimulus	MPK3,ACS6,ERF-1,MKK9,RAP2.4	0.00073321	9
	313	6	1	abiotic stress	MPK3,RHL41,ATAF1,NAC062,WRKY33,STZ	0.000820885	10
	437	7	1	disease resistance	RBOHD,MPK3,SOBIR1,WRKY70,WRKY33,AP2C1,WRKY40	0.000844205	11
	377	6	1	salinity response	MPK3,RHL41,ERF-1,WRKY33,MKK9,STZ	0.0021253	12
	160	4	2	ABA response	MPK3,ATAF1,NAC062,WRKY40	0.00255537	13
	418	6	1	plant response	MPK3,ERF-1,WRKY33,AP2C1,WRKY40,WRKY46	0.00354962	14
	109	3	2	acid sensitivity	MPK3,LECRKA4.2,WRKY33	0.00706923	15
	36	2	5	guard cell differentiation	AP2C1,MKK9	0.00770134	16
	37	2	5	phytochrome signaling	PAT1,SCL13	0.00811083	17
	125	3	2	seed dormancy	NCED3,CYP707A1,WRKY41	0.0102486	18
	523	6	1	senescence	MPK3,SAUL1,WRKY70,ATAF1,MKK9,HSPRO2	0.010351	19
	241	4	1	immune response	MPK3,ERF-1,WRKY33,WRKY40	0.0107212	20
	129	3	2	calcium-mediated signaling	RBOHD,BT1,CML37	0.0111537	21
	130	3	2	transpiration	NCED3,CYP707A1,ERF-1	0.011387	22
	150	3	1	innate immune response	MPK3,SOBIR1,AP2C1	0.0166519	23
	55	2	3	hormone biosynthesis	ATAF1,BT1	0.0170608	24
	297	4	1	light response	PAT1,BBX32,NDA1,SCL13	0.0214527	25
	312	4	1	hypersensitive response	RBOHD,MPK3,SOBIR1,MKK9	0.0251502	26
	318	4	1	transcription initiation	DUT1,ERF-1,WRKY33,STOP1	0.0267312	27
	183	3	1	heat tolerance	ERF-1,WRKY33,SCL13	0.0278842	28
	88	2	2	stomata development	MPK3,MKK9	0.0402893	29
	911	7	0	cell death	RBOHD,MPK3,SOBIR1,SAUL1,MKK9,BAP2,STZ	0.0415374	30
	539	5	0	superoxide anion generation	RBOHD,MPK3,NTRA,RHL41,ATAF1	0.0425365	31
	380	4	1	developmental process	RBOHD,MPK3,ATAF1,RAP2.4	0.0465793	32
Down-regulated
	8	2	22	root phototropism	NPH4,PKS1	7.58928e-05	1
	10	2	18	seed width	NPH4,ARF8	0.000115742	2
	352	5	1	cell expansion	ERS1,CKI1,NPH4,ARF8,TUB1	0.000133156	3
	379	5	1	hypocotyl growth	CYP83B1,NPH4,PIL1,ARF8,PKS1	0.000188162	4
	21	2	9	hypocotyl shape	NPH4,PKS1	0.000481389	5
	935	6	0	flower development	ERS1,SEX1,DME,PIL1,ARF8,LUH	0.00180866	6
	50	2	3	fruit set	NPH4,ARF8	0.00258953	7
	51	2	3	shade avoidance	CYP83B1,PIL1	0.00269073	8
	201	3	1	response to ethylene stimulus	ERS1,NPH4,EBF1	0.00317404	9
	62	2	3	de-etiolation	CYP83B1,PIL1	0.0039246	10
	63	2	3	female gametophyte development	CKI1,DME	0.00404761	11
	63	2	3	phototropism	NPH4,PKS1	0.00404761	12
	78	2	2	auxin metabolism	CYP83B1,ARF8	0.00610424	13
	297	3	1	light response	NPH4,PIL1,PKS1	0.00935861	14
	300	3	0	seed development	CKI1,DME,ARF8	0.009618	15
	105	2	1	fruit growth	ERS1,ARF8	0.0107655	16
	115	2	1	gravitropism	NPH4,PKS1	0.0127896	17
	352	3	0	response to auxin stimulus	arginase,NPH4,ARF8	0.0147973	18
	140	2	1	fertilization	DME,ARF8	0.0185123	19
	159	2	1	protein ubiquitination	ATL6,EBF1	0.0234615	20
	164	2	1	root differentiation	NPH4,ARF8	0.0248458	21
	165	2	1	photomorphogenesis	PIL1,PKS1	0.0251266	22
	772	4	0	defense response	ATL6,arginase,DME,PDR12	0.025238	23
	173	2	1	gene silencing	HDR,DME	0.0274206	24
	843	4	0	cell proliferation	CKI1,arginase,SEX1,ARF8	0.0335461	25
	224	2	0	pollen development	ERS1,DME	0.0438972	26

## Sheet: Table S2 Mock rough lemon
SNEA	subnetwork enrichment analysis
Gene Set Seed	Over-represented ontology indicated by the analysis
# of Neighbors	Number of genes in the database with the indicated ontology
overlap	members of genes in the database that overlap with sample gene list
Ovrelapping Entities	gene name from the sample gene list overlapping genes in the database
p-value	P-value indicating the level of significance of the over-representation of the ontology in the sample as indicated by the program
Table S2. Subnetwork enrichment analysis of DEGs from mock-inoculated rough lemon
	Total # of Neighbors	Overlap	Percent Overlap	Gene Set Seed	Overlapping Entities	p-value	#
Up-regulated
	739	14	1	photosynthesis	PRK,ATPRX Q,GPX7,STN7,NIR1,VTE1,SBPASE,LPA2,CAX3,CAX1,CSK,SFR2,CEST,PIP2;4	0.00142798	1
	64	4	6	reductive pentose-phosphate cycle	PRK,PGK,SBPASE,ABC1	0.00152775	2
	7	2	25	seed length	DWF1,TTG2	0.001577	3
	70	4	5	stomata function	OST1,SDIR1,CAX3,CAX1	0.0021174	4
	126	5	3	response to osmotic stress	OST1,GolS2,P5CS1,PGK,KT2/3	0.00288354	5
	83	4	4	photorespiration	F15K20.17,AOAT2,NIR1,HPR	0.0038995	6
	13	2	14	GPCR protein signaling pathway	OST1,DWF1	0.00497424	7
	14	2	13	Plant tillering	DWF1,CGA1	0.00571103	8
	15	2	12	epidermis development	MYB66,TTG2	0.00649452	9
	49	3	6	chloroplast relocation	CHUP1,PMI1,KAC1	0.00657269	10
	377	8	2	salinity response	FLS1,BZIP60,STH,CAX1,AKT1,NF-YC2,ACT1,SAT32	0.00834245	11
	169	5	2	response to dehydration	OST1,P5CS1,SDIR1,CCD1,ZFN1	0.00979176	12
	19	2	10	root patterning	MYB66,ARF16	0.0100808	13
	58	3	5	trichome development	MYB66,ABC1,TTG2	0.0103767	14
	65	3	4	ion homeostasis	CAX3,CAX1,AKT1	0.0140579	15
	23	2	8	variegation	FUG1,T6I14.3	0.0143565	16
	67	3	4	fatty acid desaturation	FLS1,OST1,PDS3	0.0152289	17
	190	5	2	chlorophyll content	FER4,VTE1,ABC1,RSR4,CGA1	0.0155824	18
	70	3	4	regulation of organ size	DWF1,ACT1,MRB1	0.017086	19
	270	6	2	drought tolerance	AT1G78290,OST1,GolS2,SDIR1,CCD1,TTG2	0.0176969	20
	26	2	7	Glut/Gln/Pro metabolsm	BZO2H1,ZFN1	0.017989	21
	28	2	6	epidermal cell differentiation	MYB66,SPL4	0.0206034	22
	282	6	2	growth rate	SBPASE,CAX3,CAX1,KT2/3,AKT1,PSBX	0.0214029	23
	300	6	1	seed development	OST1,CPSUFE,RSR4,ACT1,TTG2,YSL1	0.0278991	24
	87	3	3	sugar concentration	VTE1,THA1,CAX1	0.0299095	25
	35	2	5	carotenoid content	VTE1,CCD1	0.030888	26
	38	2	5	nitrate assimilation	NIA1,NIR1	0.0357993	27
	96	3	3	stomata conductance	CAX3,CAX1,CCD1	0.0382765	28
	418	7	1	plant response	AT1G78290,OST1,SDIR1,ROF1,CAX1,KT2/3,GBF3	0.0415386	29
	101	3	2	photooxidation	GPX7,VTE1,PDS3	0.0433883	30
	45	2	4	photosynthetic phosphorylation	STN7,LPA2	0.0483197	31
	1029	13	1	root growth	NIA1,AT1G78290,P5CS1,SDIR1,BZIP60,IAA14,CAX1,RSR4,ARF16,CGA1,AKT1,CRL,ATH13	0.0497165	32
Down-regulated
	418	5	1	plant response	HPT1,EIN3,ERD15,VDAC1,WRKY42	0.00215773	1
	80	2	2	nitrogen metabolism	HPT1,AKINBETA1	0.0141359	2
	85	2	2	biotic stress trait	RLK,ERD15	0.0158371	3
	109	2	1	acid sensitivity	PAP15,ERD15	0.0251341	4
	772	5	0	defense response	RLK,EIN3,ERD15,PDR12,RPP13	0.0269638	5
	304	3	0	cold acclimation	PRR5,ERD15,VDAC1	0.0302364	6
	159	2	1	pathogen interaction	RLK,RPP13	0.049805	7

## Sheet: Table S3 CLas sweet orange
SNEA	subnetwork enrichment analysis
Gene Set Seed	Over-represented ontology indicated by the analysis
# of Neighbors	Number of genes in the database with the indicated ontology
overlap	members of genes in the database that overlap with sample gene list
Ovrelapping Entities	gene name from the sample gene list overlapping genes in the database
p-value	P-value indicating the level of significance of the over-representation of the ontology in the sample as indicated by the program
Table S3: Subnetwork enrichment analysis of DEGs from CLas-inoculated sweet orange
	Total # of Neighbors	Overlap	Percent Overlap	Gene Set Seed	Overlapping Entities	p-value	#
Up-regulated	192	8	4	Plant immunity	GLIP1,MPK3,SOBIR1,EFR,ERF-1,NAC062,WRKY22,SNC4	0.000343461	1
	104	6	5	jasmonate response	EFR,ERF-1,JAZ1,MYC2,ASK2,CML37	0.000359745	2
	51	4	7	shade avoidance	COP1,PIF7,MYC2,BEE1	0.00120106	3
	55	4	7	K+ import/homeostasis	RBOHD,SOS1,CHX20,ZIFL1	0.00158528	4
	304	9	2	cold acclimation	MPK3,PPDK,COP1,RHL41,PHO1,CBF2,HSFA2,MYC2,CBF4	0.00169086	5
	437	11	2	disease resistance	GLIP1,RBOHD,MPK3,SOBIR1,CCR1,VTC2,WIN2,PTF1,HSC70-1,HSP90.1,RPM1	0.00191551	6
	585	13	2	plant defense	GLIP1,RBOHD,MPK3,SOBIR1,CCR1,FAB1,ERF-1,NAC062,MYC2,WRKY22,RPM1,YSL3,AAT1	0.00225915	7
	533	12	2	stomatal movement	RBOHD,MPK3,PPDK,PUB18,COP1,NRT1.1,ERF-1,NHX2,HSC70-1,ALMT9,CHX20,ZIFL1	0.0030122	8
	33	3	8	floral organ abscission	MPK3,HSL2,AGL15	0.00345462	9
	10	2	18	cryptochrome response	COP1,SUB1	0.00417871	10
	170	6	3	circadian rhythm	COP1,VTC2,ARR3,HSC70-1,PRR3,BHLH92	0.00441256	11
	183	6	3	heat tolerance	HSP101,ERF-1,HSFA2,HSF4,HSC70-1,HSP90.1	0.00627825	12
	130	5	3	transpiration	SOS1,NRT1.1,ERF-1,F15M7.6,ZIFL1	0.00650907	13
	312	8	2	hypersensitive response	RBOHD,MPK3,SOBIR1,MPA22.3,UGT73B3,PLA2A,WRKY22,RPM1	0.00718953	14
	911	16	1	cell death	GLIP1,RBOHD,MPK3,SOBIR1,ACL5,COP1,SAUL1,FAB1,VTC2,HSFA2,PLA2A,BAP2,HSF4,WRKY22,RPM1,GFA2	0.00730713	15
	14	2	13	heat acclimation	HSP101,HSFA2	0.00779274	16
	772	14	1	defense response	GLIP1,RBOHD,MPK3,SOBIR1,EFR,ATL6,CCR1,RHL41,ERF-1,JAZ1,BAP2,MYC2,WRKY22,RPM1	0.00925229	17
	93	4	4	meristem size	COP1,ARR3,CRL,ARR11	0.0101514	18
	1029	17	1	root growth	RBOHD,MPK3,COP1,VTC2,HSP101,SOS1,NRT1.1,PHO1,ERF-1,JAZ8,ARF3,RSR4,MYC2,TCP20,CRL,ZIFL1,BHLH92	0.0102407	19
	97	4	4	GA-signaling	MYC2,AFO,AGL15,WRKY27	0.0117024	20
	22	2	8	vegetative phase change	COP1,ARF3	0.0179205	21
	62	3	4	de-etiolation	COP1,PIF7,JAZ1	0.0190071	22
	23	2	8	stomata patterning	MPK3,COP1	0.0194362	23
	23	2	8	variegation	CRTISO,T6I14.3	0.0194362	24
	377	8	2	salinity response	MPK3,GME,RHL41,SOS1,ERF-1,CBF2,MYC2,CBF4	0.0205374	25
	379	8	2	hypocotyl growth	COP1,HSP101,ERF-1,HSFA2,PIF7,ARR3,MYC2,AGL15	0.021121	26
	380	8	2	developmental process	RBOHD,MPK3,COP1,NRT1.1,CBF2,MYC2,AFO,RSY3	0.0214172	27
	241	6	2	immune response	GLIP1,MPK3,EFR,ERF-1,HSC70-1,RPM1	0.0219046	28
	68	3	4	starch metabolism	ISA3,PPDK,CCR1	0.0241307	29
	26	2	7	phloem transport	NRT1.1,OPT3	0.0242909	30
	70	3	4	stomata function	NRT1.1,NHX2,F15M7.6	0.0259884	31
	126	4	3	response to osmotic stress	HSP101,ERF-1,HSFA2,MYC2	0.0275167	32
	28	2	6	xylem loading	SOS1,PHO1	0.0277732	33
	644	11	1	root development	MPK3,PUB9,COP1,GA2OX4,NRT1.1,RSR4,MYC2,ALF5,ZIFL1,BHLH92,PIP1;4	0.0301815	34
	133	4	2	root morphogenesis	mMDH1,NRT1.1,NDL1,MYC2	0.0326165	35
	31	2	6	phosphorelay	MPK3,ARR3	0.0333458	36
	31	2	6	vacuolar storage	SOS1,ALF5	0.0333458	37
	270	6	2	drought tolerance	PUB18,HSP101,NRT1.1,NAC062,CBF4,ZIFL1	0.0354013	38
	201	5	2	response to ethylene stimulus	GLIP1,MPK3,ERF-1,MYC2,AGL15	0.0355232	39
	83	3	3	photorespiration	mMDH1,CCR1,HPR	0.0398756	40
	278	6	2	leaf senescence	SAUL1,CBF2,JAZ8,WRKY22,SAG13,YSL3	0.0398981	41
	87	3	3	grain filling	PPDK,PHO1,ERF-1	0.0447703	42
	37	2	5	phytochrome signaling	COP1,SUB1	0.0456546	43
	150	4	2	innate immune response	MPK3,SOBIR1,EFR,WRKY22	0.0471694	44
Down-regulated
	8	2	22	root phototropism	GN,PKS1	0.000674292	1
	201	5	2	response to ethylene stimulus	EFE,ERS1,EBF1,EIN3,ETR2	0.00190864	2
	136	4	2	greening	PORA,EIN3,RR12,PKS1	0.00307776	3
	21	2	9	hypocotyl shape	GN,PKS1	0.00417072	4
	73	3	4	vascularization	ZLL,GN,RR12	0.00421704	5
	80	3	3	leaf size	AVP1,TCTP,ETR2	0.0054315	6
	379	6	1	hypocotyl growth	MUR4,CYP83B1,EIN3,FHY1,ETR2,PKS1	0.00631039	7
	173	4	2	gene silencing	EFE,DME,ZLL,EMB25	0.00717344	8
	29	2	6	cation transport	AVP1,CNGC1	0.00767904	9
	29	2	6	translation elongation	MTO1,TCTP	0.00767904	10
	533	7	1	stomatal movement	PGGT-I,EIN3,TCTP,ERD15,PDR12,ATKCO1,AHP4	0.00863133	11
	31	2	6	phosphorelay	RR12,AHP4	0.00870678	12
	304	5	1	cold acclimation	arginase,FAD5,ERD15,RR12,VDAC1	0.0108363	13
	115	3	2	gravitropism	FHY1,GN,PKS1	0.0144852	14
	644	7	1	root development	EFE,AVP1,TCTP,GN,RR12,ROPGEF11,AHP4	0.0224247	15
	63	2	3	phototropism	GN,PKS1	0.0323595	16
	66	2	2	post-transcriptional gene silencing	SDE5,EMB25	0.0351946	17
	67	2	2	pattern specification	UGE1,GN	0.0361605	18
	164	3	1	root differentiation	AVP1,PGGT-I,GN	0.0361617	19
	68	2	2	callus development	arginase,RR12	0.0371365	20
	68	2	2	plastid organization and biogenesis	SIR,EMB25	0.0371365	21
	420	5	1	embryonal development	DME,EIN3,ZLL,GN,EMB25	0.0374255	22

## Sheet: Table S4 Mock sweet orange
SNEA	subnetwork enrichment analysis
Gene Set Seed	Over-represented ontology indicated by the analysis
# of Neighbors	Number of genes in the database with the indicated ontology
overlap	members of genes in the database that overlap with sample gene list
Ovrelapping Entities	gene name from the sample gene list overlapping genes in the database
p-value	P-value indicating the level of significance of the over-representation of the ontology in the sample as indicated by the program
Table S4. Subnetwork enrichment analysis of DEGs from mock-inoculated sweet orange
	Total # of Neighbors	Overlap	Percent Overlap	Gene Set Seed	Overlapping Entities	p-value	#
Up-regulated
	41	3	7	cuticle development	ACC1,CER3,WBC11	0.000445173	1
	352	6	1	response to auxin stimulus	FER,IAA14,CAX3,PAP2,CAX1,IAA8	0.00150213	2
	65	3	4	ion homeostasis	DHAR1,CAX3,CAX1	0.00167162	3
	89	3	3	internode growth	DHAR1,DWF1,AP2	0.0040434	4
	28	2	6	xylem loading	MHX,F18A8.6	0.00478058	5
	33	2	5	petal development	AS1,AP2	0.00653133	6
	377	5	1	salinity response	DHAR1,ADC1,GME,CAX1,AP2	0.0108383	7
	129	3	2	calcium-mediated signaling	FER,CAX1,GLR3.3	0.0111537	8
	44	2	4	floral organ development	AP2,IAA8	0.0112429	9
	47	2	4	intracellular pH	CAX3,CAX1	0.0127237	10
	141	3	2	organogenesis	AS1,IAA14,AP2	0.0141405	11
	53	2	3	response to brassinosteroid stimulus	FER,DWF1	0.0159247	12
	418	5	1	plant response	DHAR1,GAPC1,CAX1,AP2,VDAC1	0.0163302	13
	54	2	3	stem cell maintenance	AS1,AP2	0.0164885	14
	278	4	1	calcium ion homeostasis	CAX3,CAX1,GLR3.3,VDAC1	0.0172815	15
	772	7	0	defense response	FER,CDR1,DWF1,AS1,AP2,RPM1,GLR3.3	0.0188354	16
	158	3	1	membrane depolarization	CAX3,CAX1,GLR3.3	0.0190817	17
	437	5	1	disease resistance	CDR1,AS1,AP2,RPM1,TAO1	0.0194141	18
	164	3	1	root differentiation	ADC1,IAA14,AP2	0.0210269	19
	166	3	1	meristem function	ADC1,AS1,AP2	0.0216988	20
	63	2	3	organ formation	AS1,AP2	0.0219359	21
	64	2	3	reductive pentose-phosphate cycle	PRK,ABC1	0.0225815	22
	1404	10	0	seed germination	DHAR1,ADC1,FATB,DWF1,CAX3,LRR XI-23,CAX1,AP2,SCO1,VDAC1	0.0240225	23
	312	4	1	hypersensitive response	FATB,DWF1,PLA2A,RPM1	0.0251502	24
	68	2	2	plastid organization and biogenesis	ABC1,SCO1	0.0252416	25
	70	2	2	regulation of organ size	DWF1,AP2	0.0266175	26
	70	2	2	stomata function	CAX3,CAX1	0.0266175	27
	76	2	2	meristem identity	AS1,AP2	0.0309225	28
	81	2	2	meristem maintenance	AS1,AP2	0.0347064	29
	511	5	0	cell cycle	ADC1,ATMS1,DWF1,AS1,IAA14	0.035031	30
	82	2	2	inflorescence development	DWF1,AP2	0.0354839	31
	203	3	1	fruit development	PAP2,CAX1,AP2	0.0362443	32
	96	2	2	stomata conductance	CAX3,CAX1	0.0470554	33
	97	2	2	GA-signaling	DWF1,AP2	0.0479288	34
Down-regulated
	120	3	2	meristem development	FLS2,BLH1,AMP1	0.00271853	1
	66	2	2	meristem initiation	CYP711A1,AGL8	0.0105529	2
	80	2	2	leaf size	AGL8,AN3	0.0151573	3
	418	4	0	plant response	FLS2,EIN3,AMP1,F18C1.3	0.0153984	4
	259	3	1	leaf development	FLS2,AGL8,AN3	0.0220371	5
	772	5	0	defense response	FLS2,ACD2,EIN3,AMP1,F19I3.16	0.0311428	6
	142	2	1	cell development	AGL8,AGL62	0.0434817	7
	358	3	0	flowering time	AGL8,PRR5,AGL16	0.0499688	8
