# Supplementary material for: Reprogramming of a defense signaling pathway in rough lemon and sweet orange is a critical element of the early response to ‘Candidatus Liberibacter asiaticus’
Source: Hortic Res. 2017 Nov 29;4:17063–. doi: 10.1038/hortres.2017.63 (PMC5705785; doi:10.1038/hortres.2017.63)
Supplement: Additional File 5 [file hortres201763-s5.xlsx]

## Sheet: Table S1_HLB-RLW7
Table S1 KEGG assigned DEGs of CLas- inoculated rough lemon
KEGG Pathway	Seqs in Pathway	Enzyme	Ezyme ID	Seqs of Enzyme	Seqs	Pathway ID	Pathway Image
T cell receptor signaling pathway	13	protein-tyrosine kinase	ec:2.7.10.2	6	Ciclev10008248m, Ciclev10008668m, Ciclev10008666m, Ciclev10008662m, Ciclev10031500m, Ciclev10014492m	map04660	map04660_20150130154138.png
T cell receptor signaling pathway	13	phosphatase	ec:3.1.3.16	7	Ciclev10009047m, Ciclev10009196m, Ciclev10028590m, Ciclev10028690m, Ciclev10028921m, Ciclev10028920m, Ciclev10018105m	map04660	map04660_20150130154138.png
Purine metabolism	12	diphosphatase	ec:3.6.1.19	1	Ciclev10002428m	map00230	map00230_20150130154115.png
Purine metabolism	12	phosphatase	ec:3.6.1.15	11	Ciclev10000010m, Ciclev10000819m, Ciclev10001140m, Ciclev10009529m, Ciclev10012081m, Ciclev10024711m, Ciclev10024716m, Ciclev10018720m, Ciclev10022362m, Ciclev10014091m, Ciclev10017858m	map00230	map00230_20150130154115.png
Purine metabolism	12	adenylpyrophosphatase	ec:3.6.1.3	9	Ciclev10000010m, Ciclev10000819m, Ciclev10012081m, Ciclev10024711m, Ciclev10024716m, Ciclev10018720m, Ciclev10022362m, Ciclev10014091m, Ciclev10017858m	map00230	map00230_20150130154115.png
Thiamine metabolism	11	phosphatase	ec:3.6.1.15	11	Ciclev10000010m, Ciclev10000819m, Ciclev10001140m, Ciclev10009529m, Ciclev10012081m, Ciclev10024711m, Ciclev10024716m, Ciclev10018720m, Ciclev10022362m, Ciclev10014091m, Ciclev10017858m	map00730	map00730_20150130154200.png
Aminobenzoate degradation	9	monooxygenase	ec:1.14.14.1	2	Ciclev10028254m, Ciclev10028253m	map00627	map00627_20150130154038.png
Aminobenzoate degradation	9	nitrophenyl phosphatase	ec:3.1.3.41	7	Ciclev10009047m, Ciclev10009196m, Ciclev10028590m, Ciclev10028690m, Ciclev10028921m, Ciclev10028920m, Ciclev10018105m	map00627	map00627_20150130154038.png
Galactose metabolism	5	1-epimerase	ec:5.1.3.3	2	Ciclev10008964m, Ciclev10008965m	map00052	map00052_20150130154229.png
Galactose metabolism	5	melibiase	ec:3.2.1.22	2	Ciclev10030938m, Ciclev10031188m	map00052	map00052_20150130154229.png
Galactose metabolism	5	hexokinase type IV glucokinase	ec:2.7.1.1	1	Ciclev10021105m	map00052	map00052_20150130154229.png
Isoquinoline alkaloid biosynthesis	5	oxidase	ec:1.4.3.21	3	Ciclev10031239m, Ciclev10030749m, Ciclev10030761m	map00950	map00950_20150130154219.png
Isoquinoline alkaloid biosynthesis	5	reductase (NADPH)	ec:1.1.1.247	2	Ciclev10009471m, Ciclev10009791m	map00950	map00950_20150130154219.png
Phenylalanine metabolism	5	oxidase	ec:1.4.3.21	3	Ciclev10031239m, Ciclev10030749m, Ciclev10030761m	map00360	map00360_20150130154056.png
Phenylalanine metabolism	5	lactoperoxidase	ec:1.11.1.7	2	Ciclev10000127m, Ciclev10027774m	map00360	map00360_20150130154056.png
Cysteine and methionine metabolism	4	synthase	ec:2.5.1.47	1	Ciclev10019920m	map00270	map00270_20150130154257.png
Cysteine and methionine metabolism	4	synthase	ec:4.4.1.14	1	Ciclev10019920m	map00270	map00270_20150130154257.png
Cysteine and methionine metabolism	4	kinase	ec:2.7.1.100	3	Ciclev10028518m, Ciclev10028760m, Ciclev10028867m	map00270	map00270_20150130154257.png
Phenylalanine, tyrosine and tryptophan biosynthesis	4	phosphoribosyltransferase	ec:2.4.2.18	3	Ciclev10007843m, Ciclev10014813m, Ciclev10014811m	map00400	map00400_20150130154301.png
Phenylalanine, tyrosine and tryptophan biosynthesis	4	synthase	ec:4.1.3.27	1	Ciclev10016176m	map00400	map00400_20150130154301.png
Arginine and proline metabolism	3	agmatine ureohydrolase	ec:3.5.3.11	3	Ciclev10021002m, Ciclev10021006m, Ciclev10021405m	map00330	map00330_20150130154053.png
Arginine and proline metabolism	3	arginine amidinase	ec:3.5.3.1	3	Ciclev10021002m, Ciclev10021006m, Ciclev10021405m	map00330	map00330_20150130154053.png
beta-Alanine metabolism	3	oxidase	ec:1.4.3.21	3	Ciclev10031239m, Ciclev10030749m, Ciclev10030761m	map00410	map00410_20150130154202.png
Fructose and mannose metabolism	3	fructokinase (phosphorylating)	ec:2.7.1.4	1	Ciclev10021105m	map00051	map00051_20150130154232.png
Fructose and mannose metabolism	3	hexokinase type IV glucokinase	ec:2.7.1.1	1	Ciclev10021105m	map00051	map00051_20150130154232.png
Fructose and mannose metabolism	3	isomerase	ec:5.3.1.6	2	Ciclev10016309m, Ciclev10016773m	map00051	map00051_20150130154232.png
Glycerolipid metabolism	3	galactolipid lipase	ec:3.1.1.26	1	Ciclev10019666m	map00561	map00561_20150130154242.png
Glycerolipid metabolism	3	lipase	ec:3.1.1.3	1	Ciclev10019666m	map00561	map00561_20150130154242.png
Glycerolipid metabolism	3	melibiase	ec:3.2.1.22	2	Ciclev10030938m, Ciclev10031188m	map00561	map00561_20150130154242.png
Glycine, serine and threonine metabolism	3	oxidase	ec:1.4.3.21	3	Ciclev10031239m, Ciclev10030749m, Ciclev10030761m	map00260	map00260_20150130154118.png
Glycolysis / Gluconeogenesis	3	1-epimerase	ec:5.1.3.3	2	Ciclev10008964m, Ciclev10008965m	map00010	map00010_20150130154049.png
Glycolysis / Gluconeogenesis	3	1-epimerase	ec:5.1.3.15	2	Ciclev10008964m, Ciclev10008965m	map00010	map00010_20150130154049.png
Glycolysis / Gluconeogenesis	3	hexokinase type IV glucokinase	ec:2.7.1.1	1	Ciclev10021105m	map00010	map00010_20150130154049.png
Pentose phosphate pathway	3	deoxyribokinase	ec:2.7.1.15	1	Ciclev10021105m	map00030	map00030_20150130154147.png
Pentose phosphate pathway	3	isomerase	ec:5.3.1.6	2	Ciclev10016309m, Ciclev10016773m	map00030	map00030_20150130154147.png
Retinol metabolism	3	1-monooxygenase	ec:1.14.15.3	2	Ciclev10028254m, Ciclev10028253m	map00830	map00830_20150130154156.png
Retinol metabolism	3	monooxygenase	ec:1.14.14.1	2	Ciclev10028254m, Ciclev10028253m	map00830	map00830_20150130154156.png
Retinol metabolism	3	15,15'-monooxygenase	ec:1.14.99.36	1	Ciclev10019364m	map00830	map00830_20150130154156.png
Tropane, piperidine and pyridine alkaloid biosynthesis	3	oxidase	ec:1.4.3.21	3	Ciclev10031239m, Ciclev10030749m, Ciclev10030761m	map00960	map00960_20150130154140.png
Tyrosine metabolism	3	oxidase	ec:1.4.3.21	3	Ciclev10031239m, Ciclev10030749m, Ciclev10030761m	map00350	map00350_20150130154144.png
Arachidonic acid metabolism	2	1-monooxygenase	ec:1.14.15.3	2	Ciclev10028254m, Ciclev10028253m	map00590	map00590_20150130154254.png
Arachidonic acid metabolism	2	monooxygenase	ec:1.14.14.1	2	Ciclev10028254m, Ciclev10028253m	map00590	map00590_20150130154254.png
Caffeine metabolism	2	monooxygenase	ec:1.14.14.1	2	Ciclev10028254m, Ciclev10028253m	map00232	map00232_20150130154111.png
Carbon fixation in photosynthetic organisms	2	isomerase	ec:5.3.1.6	2	Ciclev10016309m, Ciclev10016773m	map00710	map00710_20150130154120.png
Carotenoid biosynthesis	2	dioxygenase	ec:1.13.11.51	1	Ciclev10019364m	map00906	map00906_20150130154123.png
Carotenoid biosynthesis	2	acid 8'-hydroxylase	ec:1.14.13.93	1	Ciclev10011655m	map00906	map00906_20150130154123.png
Cyanoamino acid metabolism	2	oxime monooxygenase	ec:1.14.13.68	2	Ciclev10023683m, Ciclev10022473m	map00460	map00460_20150130154032.png
Drug metabolism - cytochrome P450	2	monooxygenase	ec:1.14.14.1	2	Ciclev10028254m, Ciclev10028253m	map00982	map00982_20150130154222.png
Drug metabolism - other enzymes	2	diphosphatase	ec:3.6.1.19	1	Ciclev10002428m	map00983	map00983_20150130154216.png
Drug metabolism - other enzymes	2	ali-esterase	ec:3.1.1.1	1	Ciclev10019666m	map00983	map00983_20150130154216.png
Fatty acid biosynthesis	2	synthase	ec:2.3.1.85	2	Ciclev10019672m, Ciclev10019849m	map00061	map00061_20150130154150.png
Fatty acid degradation	2	1-monooxygenase	ec:1.14.15.3	2	Ciclev10028254m, Ciclev10028253m	map00071	map00071_20150130154059.png
Fatty acid degradation	2	monooxygenase	ec:1.14.14.1	2	Ciclev10028254m, Ciclev10028253m	map00071	map00071_20150130154059.png
Flavonoid biosynthesis	2	synthase	ec:2.3.1.170	2	Ciclev10009471m, Ciclev10009791m	map00941	map00941_20150130154040.png
Folate biosynthesis	2	aldolase	ec:4.1.2.25	2	Ciclev10028667m, Ciclev10028918m	map00790	map00790_20150130154205.png
Glycosphingolipid biosynthesis - globo series	2	melibiase	ec:3.2.1.22	2	Ciclev10030938m, Ciclev10031188m	map00603	map00603_20150130154207.png
Linoleic acid metabolism	2	monooxygenase	ec:1.14.14.1	2	Ciclev10028254m, Ciclev10028253m	map00591	map00591_20150130154250.png
Metabolism of xenobiotics by cytochrome P450	2	monooxygenase	ec:1.14.14.1	2	Ciclev10028254m, Ciclev10028253m	map00980	map00980_20150130154225.png
mTOR signaling pathway	2	protein kinase	ec:2.7.11.24	2	Ciclev10028667m, Ciclev10028918m	map04150	map04150_20150130154125.png
Phenylpropanoid biosynthesis	2	lactoperoxidase	ec:1.11.1.7	2	Ciclev10000127m, Ciclev10027774m	map00940	map00940_20150130154045.png
Pyrimidine metabolism	2	diphosphatase	ec:3.6.1.23	1	Ciclev10002428m	map00240	map00240_20150130154246.png
Pyrimidine metabolism	2	diphosphatase	ec:3.6.1.19	1	Ciclev10002428m	map00240	map00240_20150130154246.png
Pyrimidine metabolism	2	reductase	ec:1.8.1.9	1	Ciclev10025834m	map00240	map00240_20150130154246.png
Sphingolipid metabolism	2	melibiase	ec:3.2.1.22	2	Ciclev10030938m, Ciclev10031188m	map00600	map00600_20150130154209.png
Steroid hormone biosynthesis	2	monooxygenase	ec:1.14.14.1	2	Ciclev10028254m, Ciclev10028253m	map00140	map00140_20150130154035.png
Sulfur metabolism	2	ATPase	ec:3.6.3.25	1	Ciclev10012081m	map00920	map00920_20150130154213.png
Sulfur metabolism	2	synthase	ec:2.5.1.47	1	Ciclev10019920m	map00920	map00920_20150130154213.png
Tryptophan metabolism	2	monooxygenase	ec:1.14.14.1	2	Ciclev10028254m, Ciclev10028253m	map00380	map00380_20150130154152.png
alpha-Linolenic acid metabolism	1	A1	ec:3.1.1.32	1	Ciclev10019666m	map00592	map00592_20150130154248.png
Amino sugar and nucleotide sugar metabolism	1	fructokinase (phosphorylating)	ec:2.7.1.4	1	Ciclev10021105m	map00520	map00520_20150130154108.png
Amino sugar and nucleotide sugar metabolism	1	hexokinase type IV glucokinase	ec:2.7.1.1	1	Ciclev10021105m	map00520	map00520_20150130154108.png
Butirosin and neomycin biosynthesis	1	hexokinase type IV glucokinase	ec:2.7.1.1	1	Ciclev10021105m	map00524	map00524_20150130154101.png
Glycerophospholipid metabolism	1	A1	ec:3.1.1.32	1	Ciclev10019666m	map00564	map00564_20150130154239.png
Oxidative phosphorylation	1	dehydrogenase (quinone)	ec:1.6.99.5	1	Ciclev10017438m	map00190	map00190_20150130154132.png
Oxidative phosphorylation	1	dehydrogenase	ec:1.6.99.3	1	Ciclev10017438m	map00190	map00190_20150130154132.png
Oxidative phosphorylation	1	reductase (H+translocating)	ec:1.6.5.3	1	Ciclev10017438m	map00190	map00190_20150130154132.png
Pyruvate metabolism	1	lyase	ec:4.4.1.5	1	Ciclev10023959m	map00620	map00620_20150130154043.png
Selenocompound metabolism	1	reductase	ec:1.8.1.9	1	Ciclev10025834m	map00450	map00450_20150130154128.png
Starch and sucrose metabolism	1	fructokinase (phosphorylating)	ec:2.7.1.4	1	Ciclev10021105m	map00500	map00500_20150130154236.png
Starch and sucrose metabolism	1	hexokinase type IV glucokinase	ec:2.7.1.1	1	Ciclev10021105m	map00500	map00500_20150130154236.png
Streptomycin biosynthesis	1	hexokinase type IV glucokinase	ec:2.7.1.1	1	Ciclev10021105m	map00521	map00521_20150130154104.png
Terpenoid backbone biosynthesis	1	synthase	ec:1.17.7.1	1	Ciclev10028350m	map00900	map00900_20150130154135.png
Terpenoid backbone biosynthesis	1	diphosphate reductase	ec:1.17.1.2	1	Ciclev10028350m	map00900	map00900_20150130154135.png

## Sheet: Table S2_HLB-SOW7
Table S2 KEGG assigned DEGs of CLas- inoculated sweet orange in metabolic pathway
KEGG Pathway	Seqs in Pathway	Enzyme	Ezyme ID	Seqs of Enzyme	Seqs
alpha-Linolenic acid metabolism	5	A1	ec:3.1.1.32	2	Ciclev10014927m, Ciclev10014848m	map00592	map00592_20150202092641.png
alpha-Linolenic acid metabolism	5	A2	ec:3.1.1.4	3	Ciclev10001361m, Ciclev10001995m, Ciclev10030027m	map00592	map00592_20150202092641.png
Amino sugar and nucleotide sugar metabolism	11	fructokinase (phosphorylating)	ec:2.7.1.4	2	Ciclev10021105m, Ciclev10020949m	map00520	map00520_20150202092814.png
Amino sugar and nucleotide sugar metabolism	11	hexokinase type IV glucokinase	ec:2.7.1.1	2	Ciclev10021105m, Ciclev10020949m	map00520	map00520_20150202092814.png
Amino sugar and nucleotide sugar metabolism	11	3,5-epimerase	ec:5.1.3.18	1	Ciclev10006605m	map00520	map00520_20150202092814.png
Amino sugar and nucleotide sugar metabolism	11	4-epimerase	ec:5.1.3.5	3	Ciclev10020907m, Ciclev10021482m, Ciclev10015404m	map00520	map00520_20150202092814.png
Amino sugar and nucleotide sugar metabolism	11	4-epimerase	ec:5.1.3.2	3	Ciclev10020907m, Ciclev10021482m, Ciclev10015404m	map00520	map00520_20150202092814.png
Amino sugar and nucleotide sugar metabolism	11	4-alpha-galacturonosyltransferase	ec:2.4.1.43	4	Ciclev10031200m, Ciclev10032135m, Ciclev10031800m, Ciclev10032150m	map00520	map00520_20150202092814.png
Amino sugar and nucleotide sugar metabolism	11	chitodextrinase	ec:3.2.1.14	1	Ciclev10030238m	map00520	map00520_20150202092814.png
Aminoacyl-tRNA biosynthesis	1	ligase	ec:6.1.1.16	1	Ciclev10013832m	map00970	map00970_20150202092831.png
Aminobenzoate degradation	18	nitrophenyl phosphatase	ec:3.1.3.41	15	Ciclev10005047m, Ciclev10005053m, Ciclev10005301m, Ciclev10005585m, Ciclev10005621m, Ciclev10009076m, Ciclev10009075m, Ciclev10010313m, Ciclev10009093m, Ciclev10026096m, Ciclev10026296m, Ciclev10026265m, Ciclev10031891m, Ciclev10018393m, Ciclev10018105m	map00627	map00627_20150202092724.png
Aminobenzoate degradation	18	monooxygenase	ec:1.14.14.1	3	Ciclev10033803m, Ciclev10028254m, Ciclev10028253m	map00627	map00627_20150202092724.png
Anthocyanin biosynthesis	4	3-O-glucosyltransferase	ec:2.4.1.115	4	Ciclev10004868m, Ciclev10011555m, Ciclev10030328m, Ciclev10029184m	map00942	map00942_20150202093047.png
Arachidonic acid metabolism	6	1-monooxygenase	ec:1.14.15.3	2	Ciclev10028254m, Ciclev10028253m	map00590	map00590_20150202092649.png
Arachidonic acid metabolism	6	A2	ec:3.1.1.4	3	Ciclev10001361m, Ciclev10001995m, Ciclev10030027m	map00590	map00590_20150202092649.png
Arachidonic acid metabolism	6	monooxygenase	ec:1.14.14.1	3	Ciclev10033803m, Ciclev10028254m, Ciclev10028253m	map00590	map00590_20150202092649.png
Arginine and proline metabolism	8	agmatine ureohydrolase	ec:3.5.3.11	4	Ciclev10021002m, Ciclev10021405m, Ciclev10021006m, Ciclev10021451m	map00330	map00330_20150202092712.png
Arginine and proline metabolism	8	synthase	ec:2.5.1.22	1	Ciclev10008847m	map00330	map00330_20150202092712.png
Arginine and proline metabolism	8	synthase	ec:2.5.1.16	1	Ciclev10008847m	map00330	map00330_20150202092712.png
Arginine and proline metabolism	8	dioxygenase	ec:1.14.11.2	2	Ciclev10012224m, Ciclev10027070m	map00330	map00330_20150202092712.png
Arginine and proline metabolism	8	arginine amidinase	ec:3.5.3.1	5	Ciclev10021002m, Ciclev10021405m, Ciclev10021006m, Ciclev10021839m, Ciclev10021451m	map00330	map00330_20150202092712.png
Ascorbate and aldarate metabolism	3	1-naphthol glucuronyltransferase	ec:2.4.1.17	2	Ciclev10028404m, Ciclev10029035m	map00053	map00053_20150202093108.png
Ascorbate and aldarate metabolism	3	3,5-epimerase	ec:5.1.3.18	1	Ciclev10006605m	map00053	map00053_20150202093108.png
beta-Alanine metabolism	4	oxidase	ec:1.4.3.21	3	Ciclev10030749m, Ciclev10030761m, Ciclev10030853m	map00410	map00410_20150202092916.png
beta-Alanine metabolism	4	synthase	ec:2.5.1.22	1	Ciclev10008847m	map00410	map00410_20150202092916.png
beta-Alanine metabolism	4	synthase	ec:2.5.1.16	1	Ciclev10008847m	map00410	map00410_20150202092916.png
Biosynthesis of siderophore group nonribosomal peptides	1	dehydrogenase	ec:1.3.1.28	1	Ciclev10021745m	map01053	map01053_20150202093118.png
Biotin metabolism	1	synthase I	ec:2.3.1.41	1	Ciclev10027465m	map00780	map00780_20150202092734.png
Butanoate metabolism	1	dehydrogenase	ec:1.3.5.1	1	Ciclev10032866m	map00650	map00650_20150202093036.png
Butirosin and neomycin biosynthesis	2	hexokinase type IV glucokinase	ec:2.7.1.1	2	Ciclev10021105m, Ciclev10020949m	map00524	map00524_20150202092743.png
Caffeine metabolism	3	monooxygenase	ec:1.14.14.1	3	Ciclev10033803m, Ciclev10028254m, Ciclev10028253m	map00232	map00232_20150202092715.png
Caprolactam degradation	2	dehydrogenase (NADP+)	ec:1.1.1.2	2	Ciclev10012267m, Ciclev10012383m	map00930	map00930_20150202093122.png
Carbon fixation in photosynthetic organisms	6	phosphate dikinase	ec:2.7.9.1	1	Ciclev10006837m	map00710	map00710_20150202092841.png
Carbon fixation in photosynthetic organisms	6	isomerase	ec:5.3.1.6	1	Ciclev10015208m	map00710	map00710_20150202092841.png
Carbon fixation in photosynthetic organisms	6	dehydrogenase (oxaloacetate-decarboxylating) (NADP+)	ec:1.1.1.40	2	Ciclev10007810m, Ciclev10008159m	map00710	map00710_20150202092841.png
Carbon fixation in photosynthetic organisms	6	dehydrogenase (decarboxylating)	ec:1.1.1.39	2	Ciclev10007810m, Ciclev10008159m	map00710	map00710_20150202092841.png
Carbon fixation in photosynthetic organisms	6	dehydrogenase	ec:1.1.1.37	2	Ciclev10008562m, Ciclev10016114m	map00710	map00710_20150202092841.png
Carbon fixation pathways in prokaryotes	5	phosphate dikinase	ec:2.7.9.1	1	Ciclev10006837m	map00720	map00720_20150202092728.png
Carbon fixation pathways in prokaryotes	5	dehydrogenase	ec:1.3.5.1	1	Ciclev10032866m	map00720	map00720_20150202092728.png
Carbon fixation pathways in prokaryotes	5	ligase	ec:6.3.4.3	1	Ciclev10014598m	map00720	map00720_20150202092728.png
Carbon fixation pathways in prokaryotes	5	dehydrogenase	ec:1.1.1.37	2	Ciclev10008562m, Ciclev10016114m	map00720	map00720_20150202092728.png
Citrate cycle (TCA cycle)	3	dehydrogenase	ec:1.3.5.1	1	Ciclev10032866m	map00020	map00020_20150202092900.png
Citrate cycle (TCA cycle)	3	dehydrogenase	ec:1.1.1.37	2	Ciclev10008562m, Ciclev10016114m	map00020	map00020_20150202092900.png
Cyanoamino acid metabolism	4	oxime monooxygenase	ec:1.14.13.68	2	Ciclev10004104m, Ciclev10004105m	map00460	map00460_20150202093014.png
Cyanoamino acid metabolism	4	gentiobiase	ec:3.2.1.21	2	Ciclev10008080m, Ciclev10019719m	map00460	map00460_20150202093014.png
Cysteine and methionine metabolism	11	gamma-synthase	ec:2.5.1.48	3	Ciclev10011439m, Ciclev10011434m, Ciclev10020136m	map00270	map00270_20150202092932.png
Cysteine and methionine metabolism	11	synthase	ec:2.5.1.22	1	Ciclev10008847m	map00270	map00270_20150202092932.png
Cysteine and methionine metabolism	11	synthase	ec:2.5.1.16	1	Ciclev10008847m	map00270	map00270_20150202092932.png
Cysteine and methionine metabolism	11	oxidase	ec:1.14.17.4	1	Ciclev10015965m	map00270	map00270_20150202092932.png
Cysteine and methionine metabolism	11	kinase	ec:2.7.1.100	3	Ciclev10028518m, Ciclev10028867m, Ciclev10028760m	map00270	map00270_20150202092932.png
Cysteine and methionine metabolism	11	gamma-lyase	ec:4.4.1.11	1	Ciclev10020136m	map00270	map00270_20150202092932.png
Cysteine and methionine metabolism	11	dehydrogenase	ec:1.1.1.37	2	Ciclev10008562m, Ciclev10016114m	map00270	map00270_20150202092932.png
Cysteine and methionine metabolism	11	dioxygenase [iron(II)-requiring]	ec:1.13.11.54	1	Ciclev10006993m	map00270	map00270_20150202092932.png
Diterpenoid biosynthesis	1	2beta-dioxygenase	ec:1.14.11.13	1	Ciclev10005385m	map00904	map00904_20150202092909.png
Drug metabolism - cytochrome P450	6	1-naphthol glucuronyltransferase	ec:2.4.1.17	2	Ciclev10028404m, Ciclev10029035m	map00982	map00982_20150202092702.png
Drug metabolism - cytochrome P450	6	monooxygenase	ec:1.14.13.8	1	Ciclev10028206m	map00982	map00982_20150202092702.png
Drug metabolism - cytochrome P450	6	monooxygenase	ec:1.14.14.1	3	Ciclev10033803m, Ciclev10028254m, Ciclev10028253m	map00982	map00982_20150202092702.png
Drug metabolism - other enzymes	18	1-naphthol glucuronyltransferase	ec:2.4.1.17	2	Ciclev10028404m, Ciclev10029035m	map00983	map00983_20150202092658.png
Drug metabolism - other enzymes	18	deaminase	ec:3.5.4.5	1	Ciclev10008864m	map00983	map00983_20150202092658.png
Drug metabolism - other enzymes	18	beta-glucuronide glucuronohydrolase glucuronidase	ec:3.2.1.31	1	Ciclev10007919m	map00983	map00983_20150202092658.png
Drug metabolism - other enzymes	18	ali-esterase	ec:3.1.1.1	14	Ciclev10001361m, Ciclev10001995m, Ciclev10005926m, Ciclev10026074m, Ciclev10026318m, Ciclev10026075m, Ciclev10026317m, Ciclev10032438m, Ciclev10032436m, Ciclev10032435m, Ciclev10032440m, Ciclev10030027m, Ciclev10014927m, Ciclev10014848m	map00983	map00983_20150202092658.png
Ether lipid metabolism	3	A2	ec:3.1.1.4	3	Ciclev10001361m, Ciclev10001995m, Ciclev10030027m	map00565	map00565_20150202092948.png
Fatty acid biosynthesis	1	synthase	ec:2.3.1.85	1	Ciclev10027465m	map00061	map00061_20150202093039.png
Fatty acid biosynthesis	1	synthase I	ec:2.3.1.41	1	Ciclev10027465m	map00061	map00061_20150202093039.png
Fatty acid degradation	3	1-monooxygenase	ec:1.14.15.3	2	Ciclev10028254m, Ciclev10028253m	map00071	map00071_20150202093003.png
Fatty acid degradation	3	monooxygenase	ec:1.14.14.1	3	Ciclev10033803m, Ciclev10028254m, Ciclev10028253m	map00071	map00071_20150202093003.png
Flavone and flavonol biosynthesis	2	beta-glucuronide glucuronohydrolase glucuronidase	ec:3.2.1.31	1	Ciclev10007919m	map00944	map00944_20150202093042.png
Flavone and flavonol biosynthesis	2	3',5'-hydroxylase	ec:1.14.13.88	1	Ciclev10031245m	map00944	map00944_20150202093042.png
Flavonoid biosynthesis	4	4-reductase	ec:1.1.1.219	1	Ciclev10026007m	map00941	map00941_20150202093053.png
Flavonoid biosynthesis	4	3',5'-hydroxylase	ec:1.14.13.88	1	Ciclev10031245m	map00941	map00941_20150202093053.png
Flavonoid biosynthesis	4	synthase	ec:1.14.11.23	2	Ciclev10005385m, Ciclev10032278m	map00941	map00941_20150202093053.png
Fructose and mannose metabolism	4	isomerase	ec:5.3.1.6	1	Ciclev10015208m	map00051	map00051_20150202093116.png
Fructose and mannose metabolism	4	fructokinase (phosphorylating)	ec:2.7.1.4	2	Ciclev10021105m, Ciclev10020949m	map00051	map00051_20150202093116.png
Fructose and mannose metabolism	4	hexokinase type IV glucokinase	ec:2.7.1.1	2	Ciclev10021105m, Ciclev10020949m	map00051	map00051_20150202093116.png
Fructose and mannose metabolism	4	reductase	ec:1.1.1.21	1	Ciclev10012383m	map00051	map00051_20150202093116.png
Galactose metabolism	6	hexokinase type IV glucokinase	ec:2.7.1.1	2	Ciclev10021105m, Ciclev10020949m	map00052	map00052_20150202093112.png
Galactose metabolism	6	4-epimerase	ec:5.1.3.2	3	Ciclev10020907m, Ciclev10021482m, Ciclev10015404m	map00052	map00052_20150202093112.png
Galactose metabolism	6	reductase	ec:1.1.1.21	1	Ciclev10012383m	map00052	map00052_20150202093112.png
Glutathione metabolism	3	synthase	ec:2.5.1.22	1	Ciclev10008847m	map00480	map00480_20150202092826.png
Glutathione metabolism	3	synthase	ec:2.5.1.16	1	Ciclev10008847m	map00480	map00480_20150202092826.png
Glutathione metabolism	3	dehydrogenase (NADP+-dependent, decarboxylating)	ec:1.1.1.44	2	Ciclev10015754m, Ciclev10016089m	map00480	map00480_20150202092826.png
Glycerolipid metabolism	16	acyltransferase	ec:2.3.1.158	3	Ciclev10019262m, Ciclev10019264m, Ciclev10019263m	map00561	map00561_20150202093007.png
Glycerolipid metabolism	16	galactolipid lipase	ec:3.1.1.26	4	Ciclev10001361m, Ciclev10001995m, Ciclev10030027m, Ciclev10014848m	map00561	map00561_20150202093007.png
Glycerolipid metabolism	16	synthase	ec:2.4.1.241	1	Ciclev10011110m	map00561	map00561_20150202093007.png
Glycerolipid metabolism	16	lipase	ec:3.1.1.3	2	Ciclev10014927m, Ciclev10014848m	map00561	map00561_20150202093007.png
Glycerolipid metabolism	16	dehydrogenase (NADP+)	ec:1.1.1.2	2	Ciclev10012267m, Ciclev10012383m	map00561	map00561_20150202093007.png
Glycerolipid metabolism	16	1-O-acyltransferase	ec:2.3.1.15	2	Ciclev10019825m, Ciclev10020721m	map00561	map00561_20150202093007.png
Glycerolipid metabolism	16	synthase	ec:2.4.1.46	3	Ciclev10007936m, Ciclev10007956m, Ciclev10008083m	map00561	map00561_20150202093007.png
Glycerolipid metabolism	16	reductase	ec:1.1.1.21	1	Ciclev10012383m	map00561	map00561_20150202093007.png
Glycerophospholipid metabolism	13	A1	ec:3.1.1.32	2	Ciclev10014927m, Ciclev10014848m	map00564	map00564_20150202092953.png
Glycerophospholipid metabolism	13	phosphatase	ec:3.1.3.75	3	Ciclev10026096m, Ciclev10026296m, Ciclev10026265m	map00564	map00564_20150202092953.png
Glycerophospholipid metabolism	13	O-acyltransferase	ec:2.3.1.43	3	Ciclev10019262m, Ciclev10019264m, Ciclev10019263m	map00564	map00564_20150202092953.png
Glycerophospholipid metabolism	13	A2	ec:3.1.1.4	3	Ciclev10001361m, Ciclev10001995m, Ciclev10030027m	map00564	map00564_20150202092953.png
Glycerophospholipid metabolism	13	1-O-acyltransferase	ec:2.3.1.15	2	Ciclev10019825m, Ciclev10020721m	map00564	map00564_20150202092953.png
Glycine, serine and threonine metabolism	10	oxidase	ec:1.4.3.21	3	Ciclev10030749m, Ciclev10030761m, Ciclev10030853m	map00260	map00260_20150202093027.png
Glycine, serine and threonine metabolism	10	S-aminomethyldihydrolipoylprotein:(6S)-tetrahydrofolate aminomethyltransferase (ammonia-forming)	ec:2.1.2.10	3	Ciclev10020417m, Ciclev10020216m, Ciclev10020421m	map00260	map00260_20150202093027.png
Glycine, serine and threonine metabolism	10	dehydrogenase	ec:1.1.1.29	4	Ciclev10022073m, Ciclev10021379m, Ciclev10028639m, Ciclev10028657m	map00260	map00260_20150202093027.png
Glycolysis / Gluconeogenesis	5	hexokinase type IV glucokinase	ec:2.7.1.1	2	Ciclev10021105m, Ciclev10020949m	map00010	map00010_20150202092940.png
Glycolysis / Gluconeogenesis	5	dehydrogenase (NADP+)	ec:1.2.1.9	1	Ciclev10008091m	map00010	map00010_20150202092940.png
Glycolysis / Gluconeogenesis	5	dehydrogenase (NADP+)	ec:1.1.1.2	2	Ciclev10012267m, Ciclev10012383m	map00010	map00010_20150202092940.png
Glycosaminoglycan biosynthesis - chondroitin sulfate / dermatan sulfate	2	3-beta-galactosyltransferase	ec:2.4.1.134	2	Ciclev10010334m, Ciclev10011408m	map00532	map00532_20150202093147.png
Glycosaminoglycan biosynthesis - heparan sulfate / heparin	2	3-beta-galactosyltransferase	ec:2.4.1.134	2	Ciclev10010334m, Ciclev10011408m	map00534	map00534_20150202093145.png
Glycosaminoglycan degradation	1	beta-glucuronide glucuronohydrolase glucuronidase	ec:3.2.1.31	1	Ciclev10007919m	map00531	map00531_20150202093150.png
Glyoxylate and dicarboxylate metabolism	8	oxidase	ec:1.1.3.15	2	Ciclev10025976m, Ciclev10025922m	map00630	map00630_20150202093142.png
Glyoxylate and dicarboxylate metabolism	8	dehydrogenase	ec:1.1.1.37	2	Ciclev10008562m, Ciclev10016114m	map00630	map00630_20150202093142.png
Glyoxylate and dicarboxylate metabolism	8	dehydrogenase	ec:1.1.1.29	4	Ciclev10022073m, Ciclev10021379m, Ciclev10028639m, Ciclev10028657m	map00630	map00630_20150202093142.png
Inositol phosphate metabolism	4	5/6-kinase	ec:2.7.1.159	3	Ciclev10028936m, Ciclev10028789m, Ciclev10029082m	map00562	map00562_20150202092957.png
Inositol phosphate metabolism	4	1-kinase	ec:2.7.1.134	3	Ciclev10028936m, Ciclev10028789m, Ciclev10029082m	map00562	map00562_20150202092957.png
Inositol phosphate metabolism	4	phospholipase C	ec:3.1.4.11	1	Ciclev10028479m	map00562	map00562_20150202092957.png
Isoflavonoid biosynthesis	1	2'-hydroxylase	ec:1.14.13.89	1	Ciclev10000934m	map00943	map00943_20150202093044.png
Isoquinoline alkaloid biosynthesis	4	oxidase	ec:1.4.3.21	3	Ciclev10030749m, Ciclev10030761m, Ciclev10030853m	map00950	map00950_20150202093016.png
Isoquinoline alkaloid biosynthesis	4	oxidase	ec:1.21.3.3	1	Ciclev10006451m	map00950	map00950_20150202093016.png
Linoleic acid metabolism	6	A2	ec:3.1.1.4	3	Ciclev10001361m, Ciclev10001995m, Ciclev10030027m	map00591	map00591_20150202092644.png
Linoleic acid metabolism	6	monooxygenase	ec:1.14.14.1	3	Ciclev10033803m, Ciclev10028254m, Ciclev10028253m	map00591	map00591_20150202092644.png
Metabolism of xenobiotics by cytochrome P450	5	1-naphthol glucuronyltransferase	ec:2.4.1.17	2	Ciclev10028404m, Ciclev10029035m	map00980	map00980_20150202092706.png
Metabolism of xenobiotics by cytochrome P450	5	monooxygenase	ec:1.14.14.1	3	Ciclev10033803m, Ciclev10028254m, Ciclev10028253m	map00980	map00980_20150202092706.png
Methane metabolism	6	dehydrogenase	ec:1.1.1.37	2	Ciclev10008562m, Ciclev10016114m	map00680	map00680_20150202092807.png
Methane metabolism	6	dehydrogenase	ec:1.1.1.29	4	Ciclev10022073m, Ciclev10021379m, Ciclev10028639m, Ciclev10028657m	map00680	map00680_20150202092807.png
mTOR signaling pathway	2	protein kinase	ec:2.7.11.24	2	Ciclev10028667m, Ciclev10028918m	map04150	map04150_20150202093127.png
Nicotinate and nicotinamide metabolism	2	diphosphatase	ec:3.6.1.9	2	Ciclev10008313m, Ciclev10017742m	map00760	map00760_20150202092936.png
Nicotinate and nicotinamide metabolism	2	diphosphatase	ec:3.6.1.22	2	Ciclev10008313m, Ciclev10017742m	map00760	map00760_20150202092936.png
Nitrogen metabolism	1	dehydratase	ec:4.2.1.1	1	Ciclev10024795m	map00910	map00910_20150202092820.png
One carbon pool by folate	4	S-aminomethyldihydrolipoylprotein:(6S)-tetrahydrofolate aminomethyltransferase (ammonia-forming)	ec:2.1.2.10	3	Ciclev10020417m, Ciclev10020216m, Ciclev10020421m	map00670	map00670_20150202092905.png
One carbon pool by folate	4	ligase	ec:6.3.4.3	1	Ciclev10014598m	map00670	map00670_20150202092905.png
Oxidative phosphorylation	6	dehydrogenase	ec:1.3.5.1	1	Ciclev10032866m	map00190	map00190_20150202092749.png
Oxidative phosphorylation	6	ATPase	ec:3.6.3.6	2	Ciclev10024807m, Ciclev10024879m	map00190	map00190_20150202092749.png
Oxidative phosphorylation	6	diphosphatase	ec:3.6.1.1	1	Ciclev10007524m	map00190	map00190_20150202092749.png
Oxidative phosphorylation	6	reductase (H+-translocating)	ec:1.6.5.3	2	Ciclev10022905m, Ciclev10017438m	map00190	map00190_20150202092749.png
Oxidative phosphorylation	6	dehydrogenase (quinone)	ec:1.6.99.5	2	Ciclev10022905m, Ciclev10017438m	map00190	map00190_20150202092749.png
Oxidative phosphorylation	6	dehydrogenase	ec:1.6.99.3	2	Ciclev10022905m, Ciclev10017438m	map00190	map00190_20150202092749.png
Pantothenate and CoA biosynthesis	2	diphosphatase	ec:3.6.1.9	2	Ciclev10008313m, Ciclev10017742m	map00770	map00770_20150202092855.png
Pentose and glucuronate interconversions	9	lyase	ec:4.2.2.2	2	Ciclev10032073m, Ciclev10032345m	map00040	map00040_20150202093155.png
Pentose and glucuronate interconversions	9	1-naphthol glucuronyltransferase	ec:2.4.1.17	2	Ciclev10028404m, Ciclev10029035m	map00040	map00040_20150202093155.png
Pentose and glucuronate interconversions	9	pectin demethoxylase	ec:3.1.1.11	1	Ciclev10005926m	map00040	map00040_20150202093155.png
Pentose and glucuronate interconversions	9	beta-glucuronide glucuronohydrolase glucuronidase	ec:3.2.1.31	1	Ciclev10007919m	map00040	map00040_20150202093155.png
Pentose and glucuronate interconversions	9	dehydrogenase (NADP+)	ec:1.1.1.2	2	Ciclev10012267m, Ciclev10012383m	map00040	map00040_20150202093155.png
Pentose and glucuronate interconversions	9	pectin depolymerase	ec:3.2.1.15	1	Ciclev10005155m	map00040	map00040_20150202093155.png
Pentose and glucuronate interconversions	9	reductase	ec:1.1.1.21	1	Ciclev10012383m	map00040	map00040_20150202093155.png
Pentose phosphate pathway	10	isomerase	ec:5.3.1.6	1	Ciclev10015208m	map00030	map00030_20150202092756.png
Pentose phosphate pathway	10	phosphogluconolactonase	ec:3.1.1.31	4	Ciclev10032438m, Ciclev10032436m, Ciclev10032435m, Ciclev10032440m	map00030	map00030_20150202092756.png
Pentose phosphate pathway	10	dehydrogenase (NADP+)	ec:1.2.1.9	1	Ciclev10008091m	map00030	map00030_20150202092756.png
Pentose phosphate pathway	10	dehydrogenase (NADP+-dependent, decarboxylating)	ec:1.1.1.44	2	Ciclev10015754m, Ciclev10016089m	map00030	map00030_20150202092756.png
Pentose phosphate pathway	10	deoxyribokinase	ec:2.7.1.15	2	Ciclev10021105m, Ciclev10020949m	map00030	map00030_20150202092756.png
Phenylalanine metabolism	7	oxidase	ec:1.4.3.21	3	Ciclev10030749m, Ciclev10030761m, Ciclev10030853m	map00360	map00360_20150202093021.png
Phenylalanine metabolism	7	lactoperoxidase	ec:1.11.1.7	4	Ciclev10001726m, Ciclev10026035m, Ciclev10026072m, Ciclev10027774m	map00360	map00360_20150202093021.png
Phenylalanine, tyrosine and tryptophan biosynthesis	1	synthase	ec:4.1.3.27	1	Ciclev10016176m	map00400	map00400_20150202093010.png
Phenylpropanoid biosynthesis	8	lactoperoxidase	ec:1.11.1.7	4	Ciclev10001726m, Ciclev10026035m, Ciclev10026072m, Ciclev10027774m	map00940	map00940_20150202093056.png
Phenylpropanoid biosynthesis	8	gentiobiase	ec:3.2.1.21	2	Ciclev10008080m, Ciclev10019719m	map00940	map00940_20150202093056.png
Phenylpropanoid biosynthesis	8	reductase	ec:1.2.1.44	2	Ciclev10026007m, Ciclev10026242m	map00940	map00940_20150202093056.png
Phosphatidylinositol signaling system	4	5/6-kinase	ec:2.7.1.159	3	Ciclev10028936m, Ciclev10028789m, Ciclev10029082m	map04070	map04070_20150202093030.png
Phosphatidylinositol signaling system	4	phospholipase C	ec:3.1.4.11	1	Ciclev10028479m	map04070	map04070_20150202093030.png
Porphyrin and chlorophyll metabolism	8	1-naphthol glucuronyltransferase	ec:2.4.1.17	2	Ciclev10028404m, Ciclev10029035m	map00860	map00860_20150202092927.png
Porphyrin and chlorophyll metabolism	8	reductase	ec:1.3.1.33	1	Ciclev10008520m	map00860	map00860_20150202092927.png
Porphyrin and chlorophyll metabolism	8	protoporphyrin IX methyltransferase	ec:2.1.1.11	1	Ciclev10032123m	map00860	map00860_20150202092927.png
Porphyrin and chlorophyll metabolism	8	beta-glucuronide glucuronohydrolase glucuronidase	ec:3.2.1.31	1	Ciclev10007919m	map00860	map00860_20150202092927.png
Porphyrin and chlorophyll metabolism	8	decarboxylase	ec:4.1.1.37	3	Ciclev10032136m, Ciclev10032461m, Ciclev10031799m	map00860	map00860_20150202092927.png
Primary bile acid biosynthesis	1	hydratase	ec:4.2.1.107	1	Ciclev10001939m	map00120	map00120_20150202092849.png
Purine metabolism	40	diphosphatase	ec:3.6.1.9	2	Ciclev10008313m, Ciclev10017742m	map00230	map00230_20150202092719.png
Purine metabolism	40	adenylpyrophosphatase	ec:3.6.1.3	29	Ciclev10004128m, Ciclev10004357m, Ciclev10004409m, Ciclev10004475m, Ciclev10004953m, Ciclev10004655m, Ciclev10004310m, Ciclev10010503m, Ciclev10008444m, Ciclev10011143m, Ciclev10011351m, Ciclev10011257m, Ciclev10010933m, Ciclev10024709m, Ciclev10024707m, Ciclev10024697m, Ciclev10027401m, Ciclev10024807m, Ciclev10024795m, Ciclev10024879m, Ciclev10024710m, Ciclev10024727m, Ciclev10024734m, Ciclev10…	map00230	map00230_20150202092719.png
Purine metabolism	40	phosphatase	ec:3.6.1.15	38	Ciclev10004128m, Ciclev10004357m, Ciclev10004409m, Ciclev10004475m, Ciclev10004953m, Ciclev10004655m, Ciclev10004310m, Ciclev10004468m, Ciclev10004469m, Ciclev10010503m, Ciclev10008444m, Ciclev10011143m, Ciclev10011351m, Ciclev10011257m, Ciclev10010933m, Ciclev10024709m, Ciclev10024707m, Ciclev10024697m, Ciclev10027401m, Ciclev10024807m, Ciclev10024795m, Ciclev10024879m, Ciclev10024710m, Ciclev10…	map00230	map00230_20150202092719.png
Pyrimidine metabolism	1	deaminase	ec:3.5.4.5	1	Ciclev10008864m	map00240	map00240_20150202093131.png
Pyruvate metabolism	5	phosphate dikinase	ec:2.7.9.1	1	Ciclev10006837m	map00620	map00620_20150202092740.png
Pyruvate metabolism	5	dehydrogenase (oxaloacetate-decarboxylating) (NADP+)	ec:1.1.1.40	2	Ciclev10007810m, Ciclev10008159m	map00620	map00620_20150202092740.png
Pyruvate metabolism	5	decarboxylase	ec:4.1.1.3	2	Ciclev10007810m, Ciclev10008159m	map00620	map00620_20150202092740.png
Pyruvate metabolism	5	dehydrogenase (decarboxylating)	ec:1.1.1.39	2	Ciclev10007810m, Ciclev10008159m	map00620	map00620_20150202092740.png
Pyruvate metabolism	5	dehydrogenase (oxaloacetate-decarboxylating)	ec:1.1.1.38	2	Ciclev10007810m, Ciclev10008159m	map00620	map00620_20150202092740.png
Pyruvate metabolism	5	dehydrogenase	ec:1.1.1.37	2	Ciclev10008562m, Ciclev10016114m	map00620	map00620_20150202092740.png
Retinol metabolism	8	1-naphthol glucuronyltransferase	ec:2.4.1.17	2	Ciclev10028404m, Ciclev10029035m	map00830	map00830_20150202093125.png
Retinol metabolism	8	1-monooxygenase	ec:1.14.15.3	2	Ciclev10028254m, Ciclev10028253m	map00830	map00830_20150202093125.png
Retinol metabolism	8	13,14-reductase	ec:1.3.99.23	3	Ciclev10011230m, Ciclev10011361m, Ciclev10011336m	map00830	map00830_20150202093125.png
Retinol metabolism	8	monooxygenase	ec:1.14.14.1	3	Ciclev10033803m, Ciclev10028254m, Ciclev10028253m	map00830	map00830_20150202093125.png
Riboflavin metabolism	2	diphosphatase	ec:3.6.1.9	2	Ciclev10008313m, Ciclev10017742m	map00740	map00740_20150202093103.png
Selenocompound metabolism	3	gamma-synthase	ec:2.5.1.48	3	Ciclev10011439m, Ciclev10011434m, Ciclev10020136m	map00450	map00450_20150202093051.png
Selenocompound metabolism	3	gamma-lyase	ec:4.4.1.11	1	Ciclev10020136m	map00450	map00450_20150202093051.png
Starch and sucrose metabolism	24	phosphorylase	ec:2.4.1.1	1	Ciclev10013649m	map00500	map00500_20150202092945.png
Starch and sucrose metabolism	24	branching enzyme	ec:2.4.1.18	1	Ciclev10011063m	map00500	map00500_20150202092945.png
Starch and sucrose metabolism	24	1-naphthol glucuronyltransferase	ec:2.4.1.17	2	Ciclev10028404m, Ciclev10029035m	map00500	map00500_20150202092945.png
Starch and sucrose metabolism	24	synthase (UDP-forming)	ec:2.4.1.12	4	Ciclev10000437m, Ciclev10007990m, Ciclev10007586m, Ciclev10019608m	map00500	map00500_20150202092945.png
Starch and sucrose metabolism	24	fructokinase (phosphorylating)	ec:2.7.1.4	2	Ciclev10021105m, Ciclev10020949m	map00500	map00500_20150202092945.png
Starch and sucrose metabolism	24	hexokinase type IV glucokinase	ec:2.7.1.1	2	Ciclev10021105m, Ciclev10020949m	map00500	map00500_20150202092945.png
Starch and sucrose metabolism	24	diphosphatase	ec:3.6.1.9	2	Ciclev10008313m, Ciclev10017742m	map00500	map00500_20150202092945.png
Starch and sucrose metabolism	24	glycogenase	ec:3.2.1.1	3	Ciclev10001348m, Ciclev10000347m, Ciclev10000452m	map00500	map00500_20150202092945.png
Starch and sucrose metabolism	24	pectin demethoxylase	ec:3.1.1.11	1	Ciclev10005926m	map00500	map00500_20150202092945.png
Starch and sucrose metabolism	24	endo-1,3-beta-D-glucosidase	ec:3.2.1.39	1	Ciclev10008080m	map00500	map00500_20150202092945.png
Starch and sucrose metabolism	24	beta-glucuronide glucuronohydrolase glucuronidase	ec:3.2.1.31	1	Ciclev10007919m	map00500	map00500_20150202092945.png
Starch and sucrose metabolism	24	gentiobiase	ec:3.2.1.21	2	Ciclev10008080m, Ciclev10019719m	map00500	map00500_20150202092945.png
Starch and sucrose metabolism	24	4-alpha-galacturonosyltransferase	ec:2.4.1.43	4	Ciclev10031200m, Ciclev10032135m, Ciclev10031800m, Ciclev10032150m	map00500	map00500_20150202092945.png
Starch and sucrose metabolism	24	pectin depolymerase	ec:3.2.1.15	1	Ciclev10005155m	map00500	map00500_20150202092945.png
Steroid biosynthesis	1	24-C-methyltransferase	ec:2.1.1.41	1	Ciclev10031748m	map00100	map00100_20150202093032.png
Steroid hormone biosynthesis	5	1-naphthol glucuronyltransferase	ec:2.4.1.17	2	Ciclev10028404m, Ciclev10029035m	map00140	map00140_20150202093138.png
Steroid hormone biosynthesis	5	monooxygenase	ec:1.14.14.1	3	Ciclev10033803m, Ciclev10028254m, Ciclev10028253m	map00140	map00140_20150202093138.png
Streptomycin biosynthesis	2	hexokinase type IV glucokinase	ec:2.7.1.1	2	Ciclev10021105m, Ciclev10020949m	map00521	map00521_20150202092801.png
Sulfur metabolism	5	gamma-synthase	ec:2.5.1.48	3	Ciclev10011439m, Ciclev10011434m, Ciclev10020136m	map00920	map00920_20150202092655.png
Sulfur metabolism	5	reductase	ec:1.8.99.1	2	Ciclev10014381m, Ciclev10014382m	map00920	map00920_20150202092655.png
Sulfur metabolism	5	reductase (ferredoxin)	ec:1.8.7.1	2	Ciclev10014381m, Ciclev10014382m	map00920	map00920_20150202092655.png
T cell receptor signaling pathway	16	phosphatase	ec:3.1.3.16	11	Ciclev10005047m, Ciclev10005053m, Ciclev10005301m, Ciclev10005585m, Ciclev10005621m, Ciclev10009076m, Ciclev10009075m, Ciclev10010313m, Ciclev10009093m, Ciclev10031891m, Ciclev10018105m	map04660	map04660_20150202093023.png
T cell receptor signaling pathway	16	protein-tyrosine kinase	ec:2.7.10.2	5	Ciclev10008668m, Ciclev10008666m, Ciclev10008662m, Ciclev10023685m, Ciclev10028838m	map04660	map04660_20150202093023.png
Thiamine metabolism	38	phosphatase	ec:3.6.1.15	38	Ciclev10004128m, Ciclev10004357m, Ciclev10004409m, Ciclev10004475m, Ciclev10004953m, Ciclev10004655m, Ciclev10004310m, Ciclev10004468m, Ciclev10004469m, Ciclev10010503m, Ciclev10008444m, Ciclev10011143m, Ciclev10011351m, Ciclev10011257m, Ciclev10010933m, Ciclev10024709m, Ciclev10024707m, Ciclev10024697m, Ciclev10027401m, Ciclev10024807m, Ciclev10024795m, Ciclev10024879m, Ciclev10024710m, Ciclev10…	map00730	map00730_20150202093135.png
Tropane, piperidine and pyridine alkaloid biosynthesis	4	oxidase	ec:1.4.3.21	3	Ciclev10030749m, Ciclev10030761m, Ciclev10030853m	map00960	map00960_20150202092920.png
Tropane, piperidine and pyridine alkaloid biosynthesis	4	reductase I	ec:1.1.1.206	1	Ciclev10029051m	map00960	map00960_20150202092920.png
Tryptophan metabolism	3	monooxygenase	ec:1.14.14.1	3	Ciclev10033803m, Ciclev10028254m, Ciclev10028253m	map00380	map00380_20150202092837.png
Tyrosine metabolism	3	oxidase	ec:1.4.3.21	3	Ciclev10030749m, Ciclev10030761m, Ciclev10030853m	map00350	map00350_20150202093100.png
Valine, leucine and isoleucine degradation	2	dehydrogenase	ec:1.1.1.31	2	Ciclev10015754m, Ciclev10016089m	map00280	map00280_20150202092846.png

## Sheet: Table S3 CT-RLW7
Table S3 KEGG assigned DEGs of mock- inoculated rough lemon in metabolic pathway
KEGG Pathway	Seqs in Pathway	Enzyme	Ezyme ID	Seqs of Enzyme	Seqs
Alanine, aspartate and glutamate metabolism	9	transaminase	ec:2.6.1.44	6	Ciclev10031381m, Ciclev10031386m, Ciclev10031382m, Ciclev10031380m, Ciclev10031388m, Ciclev10031738m
Alanine, aspartate and glutamate metabolism	9	asparaginase II	ec:3.5.1.1	2	Ciclev10001812m, Ciclev10002043m
Alanine, aspartate and glutamate metabolism	9	transaminase	ec:2.6.1.2	6	Ciclev10031381m, Ciclev10031386m, Ciclev10031382m, Ciclev10031380m, Ciclev10031388m, Ciclev10031738m
Alanine, aspartate and glutamate metabolism	9	transaminase (isomerizing)	ec:2.6.1.16	1	Ciclev10011203m
alpha-Linolenic acid metabolism	7	dehydrogenase	ec:1.1.1.1	3	Ciclev10012433m, Ciclev10012714m, Ciclev10029051m
alpha-Linolenic acid metabolism	7	A1	ec:3.1.1.32	1	Ciclev10014848m
alpha-Linolenic acid metabolism	7	C-acyltransferase	ec:2.3.1.16	3	Ciclev10000273m, Ciclev10000497m, Ciclev10007412m
Amino sugar and nucleotide sugar metabolism	7	reductase	ec:1.6.2.2	1	Ciclev10000220m
Amino sugar and nucleotide sugar metabolism	7	hexosaminidase	ec:3.2.1.52	1	Ciclev10024601m
Amino sugar and nucleotide sugar metabolism	7	4-alpha-galacturonosyltransferase	ec:2.4.1.43	3	Ciclev10031200m, Ciclev10031800m, Ciclev10032150m
Amino sugar and nucleotide sugar metabolism	7	isomerase	ec:5.3.1.8	1	Ciclev10000240m
Amino sugar and nucleotide sugar metabolism	7	transaminase (isomerizing)	ec:2.6.1.16	1	Ciclev10011203m
Aminobenzoate degradation	3	phosphatase	ec:3.1.3.2	3	Ciclev10004642m, Ciclev10004658m, Ciclev10026522m
Arachidonic acid metabolism	4	epoxide hydrolase	ec:3.3.2.10	2	Ciclev10028838m, Ciclev10029191m
Arachidonic acid metabolism	4	peroxidase	ec:1.11.1.9	2	Ciclev10009304m, Ciclev10032743m
Ascorbate and aldarate metabolism	1	1-naphthol glucuronyltransferase	ec:2.4.1.17	1	Ciclev10028817m
Benzoate degradation	3	C-acyltransferase	ec:2.3.1.16	3	Ciclev10000273m, Ciclev10000497m, Ciclev10007412m
beta-Alanine metabolism	1	oxidase	ec:1.4.3.21	1	Ciclev10004484m
Biosynthesis of antibiotics	45	dehydrogenase (NADP+)	ec:1.1.1.2	7	Ciclev10032084m, Ciclev10032387m, Ciclev10032392m, Ciclev10032407m, Ciclev10032727m, Ciclev10023386m, Ciclev10028892m
Biosynthesis of antibiotics	45	dehydrogenase	ec:1.1.1.1	3	Ciclev10012433m, Ciclev10012714m, Ciclev10029051m
Biosynthesis of antibiotics	45	dehydrogenase (NADP+-dependent, decarboxylating)	ec:1.1.1.44	1	Ciclev10031373m
Biosynthesis of antibiotics	45	synthase	ec:2.5.1.54	2	Ciclev10028255m, Ciclev10028246m
Biosynthesis of antibiotics	45	dehydrogenase	ec:1.1.1.29	2	Ciclev10028639m, Ciclev10028657m
Biosynthesis of antibiotics	45	aldolase	ec:4.1.2.5	12	Ciclev10020785m, Ciclev10020786m, Ciclev10020799m, Ciclev10020802m, Ciclev10020795m, Ciclev10020790m, Ciclev10020798m, Ciclev10020803m, Ciclev10021407m, Ciclev10021402m, Ciclev10021406m, Ciclev10021403m
Biosynthesis of antibiotics	45	C-acyltransferase	ec:2.3.1.16	3	Ciclev10000273m, Ciclev10000497m, Ciclev10007412m
Biosynthesis of antibiotics	45	adenylyltransferase	ec:2.7.7.4	1	Ciclev10028065m
Biosynthesis of antibiotics	45	kinase	ec:2.7.4.3	1	Ciclev10007945m
Biosynthesis of antibiotics	45	hexose diphosphatase	ec:3.1.3.11	3	Ciclev10001734m, Ciclev10001780m, Ciclev10011855m
Biosynthesis of antibiotics	45	kinase	ec:2.7.2.3	2	Ciclev10005101m, Ciclev10004891m
Biosynthesis of antibiotics	45	isomerase	ec:5.3.1.6	1	Ciclev10002135m
Biosynthesis of antibiotics	45	transaminase	ec:2.6.1.4	6	Ciclev10031381m, Ciclev10031386m, Ciclev10031382m, Ciclev10031380m, Ciclev10031388m, Ciclev10031738m
Biosynthesis of antibiotics	45	transaminase (isomerizing)	ec:2.6.1.16	1	Ciclev10011203m
Biosynthesis of unsaturated fatty acids	3	C-acyltransferase	ec:2.3.1.16	3	Ciclev10000273m, Ciclev10000497m, Ciclev10007412m
Butanoate metabolism	2	lyase	ec:4.1.3.4	2	Ciclev10005026m, Ciclev10005249m
Caprolactam degradation	7	dehydrogenase (NADP+)	ec:1.1.1.2	7	Ciclev10032084m, Ciclev10032387m, Ciclev10032392m, Ciclev10032407m, Ciclev10032727m, Ciclev10023386m, Ciclev10028892m
Carbon fixation in photosynthetic organisms	14	phosphopentokinase	ec:2.7.1.19	1	Ciclev10001344m
Carbon fixation in photosynthetic organisms	14	SBPase	ec:3.1.3.37	1	Ciclev10031765m
Carbon fixation in photosynthetic organisms	14	hexose diphosphatase	ec:3.1.3.11	3	Ciclev10001734m, Ciclev10001780m, Ciclev10011855m
Carbon fixation in photosynthetic organisms	14	kinase	ec:2.7.2.3	2	Ciclev10005101m, Ciclev10004891m
Carbon fixation in photosynthetic organisms	14	isomerase	ec:5.3.1.6	1	Ciclev10002135m
Carbon fixation in photosynthetic organisms	14	transaminase	ec:2.6.1.2	6	Ciclev10031381m, Ciclev10031386m, Ciclev10031382m, Ciclev10031380m, Ciclev10031388m, Ciclev10031738m
Carotenoid biosynthesis	1	dioxygenase	ec:1.13.11.51	1	Ciclev10031039m
Chloroalkane and chloroalkene degradation	5	epoxide hydrolase	ec:3.3.2.10	2	Ciclev10028838m, Ciclev10029191m
Chloroalkane and chloroalkene degradation	5	dehydrogenase	ec:1.1.1.1	3	Ciclev10012433m, Ciclev10012714m, Ciclev10029051m
Cutin, suberine and wax biosynthesis	1	seed peroxygenase	ec:1.11.2.3	1	Ciclev10006723m
Cyanoamino acid metabolism	8	glutamyl transpeptidase	ec:2.3.2.2	6	Ciclev10031381m, Ciclev10031386m, Ciclev10031382m, Ciclev10031380m, Ciclev10031388m, Ciclev10031738m
Cyanoamino acid metabolism	8	asparaginase II	ec:3.5.1.1	2	Ciclev10001812m, Ciclev10002043m
Drug metabolism - cytochrome P450	6	dehydrogenase	ec:1.1.1.1	3	Ciclev10012433m, Ciclev10012714m, Ciclev10029051m
Drug metabolism - cytochrome P450	6	1-naphthol glucuronyltransferase	ec:2.4.1.17	1	Ciclev10028817m
Drug metabolism - cytochrome P450	6	transferase	ec:2.5.1.18	2	Ciclev10002406m, Ciclev10032743m
Drug metabolism - other enzymes	4	kinase	ec:2.7.1.48	1	Ciclev10001344m
Drug metabolism - other enzymes	4	1-naphthol glucuronyltransferase	ec:2.4.1.17	1	Ciclev10028817m
Drug metabolism - other enzymes	4	ali-esterase	ec:3.1.1.1	2	Ciclev10012918m, Ciclev10020996m
Ethylbenzene degradation	3	C-acyltransferase	ec:2.3.1.16	3	Ciclev10000273m, Ciclev10000497m, Ciclev10007412m
Fatty acid biosynthesis	1	ligase	ec:6.2.1.3	1	Ciclev10019200m
Fatty acid degradation	7	dehydrogenase	ec:1.1.1.1	3	Ciclev10012433m, Ciclev10012714m, Ciclev10029051m
Fatty acid degradation	7	C-acyltransferase	ec:2.3.1.16	3	Ciclev10000273m, Ciclev10000497m, Ciclev10007412m
Fatty acid degradation	7	ligase	ec:6.2.1.3	1	Ciclev10019200m
Fatty acid elongation	3	C-acyltransferase	ec:2.3.1.16	3	Ciclev10000273m, Ciclev10000497m, Ciclev10007412m
Flavone and flavonol biosynthesis	5	3-O-glucosyltransferase	ec:2.4.1.91	1	Ciclev10028312m
Flavone and flavonol biosynthesis	5	3'-monooxygenase	ec:1.14.13.21	4	Ciclev10031217m, Ciclev10019810m, Ciclev10019693m, Ciclev10028239m
Flavonoid biosynthesis	8	4-reductase	ec:1.1.1.219	3	Ciclev10021079m, Ciclev10021516m, Ciclev10021866m
Flavonoid biosynthesis	8	synthase	ec:1.14.11.23	1	Ciclev10026028m
Flavonoid biosynthesis	8	3'-monooxygenase	ec:1.14.13.21	4	Ciclev10031217m, Ciclev10019810m, Ciclev10019693m, Ciclev10028239m
Flavonoid biosynthesis	8	reductase	ec:1.3.1.77	3	Ciclev10021079m, Ciclev10021516m, Ciclev10021866m
Fructose and mannose metabolism	6	hexose diphosphatase	ec:3.1.3.11	3	Ciclev10001734m, Ciclev10001780m, Ciclev10011855m
Fructose and mannose metabolism	6	endo-1,4-beta-mannosidase	ec:3.2.1.78	1	Ciclev10001262m
Fructose and mannose metabolism	6	isomerase	ec:5.3.1.8	1	Ciclev10000240m
Fructose and mannose metabolism	6	isomerase	ec:5.3.1.6	1	Ciclev10002135m
Galactose metabolism	8	galactosyltransferase	ec:2.4.1.82	3	Ciclev10001000m, Ciclev10000999m, Ciclev10004372m
Galactose metabolism	8	lactase (ambiguous)	ec:3.2.1.23	4	Ciclev10007531m, Ciclev10007573m, Ciclev10007628m, Ciclev10007838m
Galactose metabolism	8	melibiase	ec:3.2.1.22	1	Ciclev10004372m
Galactose metabolism	8	3-alpha-galactosyltransferase	ec:2.4.1.123	1	Ciclev10005406m
Geraniol degradation	5	lyase	ec:4.1.3.4	2	Ciclev10005026m, Ciclev10005249m
Geraniol degradation	5	C-acyltransferase	ec:2.3.1.16	3	Ciclev10000273m, Ciclev10000497m, Ciclev10007412m
Glucosinolate biosynthesis	2	S-beta-glucosyltransferase	ec:2.4.1.195	2	Ciclev10015140m, Ciclev10015155m
Glutathione metabolism	15	dehydrogenase (NADP+-dependent, decarboxylating)	ec:1.1.1.44	1	Ciclev10031373m
Glutathione metabolism	15	thioredoxin peroxidase	ec:1.11.1.15	1	Ciclev10009453m
Glutathione metabolism	15	peroxidase	ec:1.11.1.9	2	Ciclev10009304m, Ciclev10032743m
Glutathione metabolism	15	glutamyl transpeptidase	ec:2.3.2.2	6	Ciclev10031381m, Ciclev10031386m, Ciclev10031382m, Ciclev10031380m, Ciclev10031388m, Ciclev10031738m
Glutathione metabolism	15	reductase	ec:1.8.1.7	1	Ciclev10017265m
Glutathione metabolism	15	ligase	ec:6.3.2.2	3	Ciclev10001618m, Ciclev10026185m, Ciclev10025755m
Glutathione metabolism	15	transferase	ec:2.5.1.18	2	Ciclev10002406m, Ciclev10032743m
Glycerolipid metabolism	11	dehydrogenase (NADP+)	ec:1.1.1.2	7	Ciclev10032084m, Ciclev10032387m, Ciclev10032392m, Ciclev10032407m, Ciclev10032727m, Ciclev10023386m, Ciclev10028892m
Glycerolipid metabolism	11	galactolipid lipase	ec:3.1.1.26	1	Ciclev10014848m
Glycerolipid metabolism	11	lipase	ec:3.1.1.23	1	Ciclev10014848m
Glycerolipid metabolism	11	1-O-acyltransferase	ec:2.3.1.15	2	Ciclev10006723m, Ciclev10011973m
Glycerolipid metabolism	11	lipase	ec:3.1.1.3	1	Ciclev10014848m
Glycerolipid metabolism	11	melibiase	ec:3.2.1.22	1	Ciclev10004372m
Glycerophospholipid metabolism	3	A1	ec:3.1.1.32	1	Ciclev10014848m
Glycerophospholipid metabolism	3	1-O-acyltransferase	ec:2.3.1.15	2	Ciclev10006723m, Ciclev10011973m
Glycine, serine and threonine metabolism	25	oxidase	ec:1.4.3.21	1	Ciclev10004484m
Glycine, serine and threonine metabolism	25	dehydrogenase	ec:1.1.1.1	3	Ciclev10012433m, Ciclev10012714m, Ciclev10029051m
Glycine, serine and threonine metabolism	25	dehydrogenase (aminomethyl-transferring)	ec:1.4.4.2	1	Ciclev10007310m
Glycine, serine and threonine metabolism	25	dehydrogenase	ec:1.1.1.29	2	Ciclev10028639m, Ciclev10028657m
Glycine, serine and threonine metabolism	25	aldolase	ec:4.1.2.5	12	Ciclev10020785m, Ciclev10020786m, Ciclev10020799m, Ciclev10020802m, Ciclev10020795m, Ciclev10020790m, Ciclev10020798m, Ciclev10020803m, Ciclev10021407m, Ciclev10021402m, Ciclev10021406m, Ciclev10021403m
Glycine, serine and threonine metabolism	25	transaminase	ec:2.6.1.44	6	Ciclev10031381m, Ciclev10031386m, Ciclev10031382m, Ciclev10031380m, Ciclev10031388m, Ciclev10031738m
Glycine, serine and threonine metabolism	25	transaminase	ec:2.6.1.4	6	Ciclev10031381m, Ciclev10031386m, Ciclev10031382m, Ciclev10031380m, Ciclev10031388m, Ciclev10031738m
Glycolysis / Gluconeogenesis	15	dehydrogenase (NADP+)	ec:1.1.1.2	7	Ciclev10032084m, Ciclev10032387m, Ciclev10032392m, Ciclev10032407m, Ciclev10032727m, Ciclev10023386m, Ciclev10028892m
Glycolysis / Gluconeogenesis	15	dehydrogenase	ec:1.1.1.1	3	Ciclev10012433m, Ciclev10012714m, Ciclev10029051m
Glycolysis / Gluconeogenesis	15	hexose diphosphatase	ec:3.1.3.11	3	Ciclev10001734m, Ciclev10001780m, Ciclev10011855m
Glycolysis / Gluconeogenesis	15	kinase	ec:2.7.2.3	2	Ciclev10005101m, Ciclev10004891m
Glycosaminoglycan degradation	5	hexosaminidase	ec:3.2.1.52	1	Ciclev10024601m
Glycosaminoglycan degradation	5	lactase (ambiguous)	ec:3.2.1.23	4	Ciclev10007531m, Ciclev10007573m, Ciclev10007628m, Ciclev10007838m
Glycosphingolipid biosynthesis - ganglio series	5	hexosaminidase	ec:3.2.1.52	1	Ciclev10024601m
Glycosphingolipid biosynthesis - ganglio series	5	lactase (ambiguous)	ec:3.2.1.23	4	Ciclev10007531m, Ciclev10007573m, Ciclev10007628m, Ciclev10007838m
Glycosphingolipid biosynthesis - globo series	2	hexosaminidase	ec:3.2.1.52	1	Ciclev10024601m
Glycosphingolipid biosynthesis - globo series	2	melibiase	ec:3.2.1.22	1	Ciclev10004372m
Glyoxylate and dicarboxylate metabolism	8	dehydrogenase	ec:1.1.1.29	2	Ciclev10028639m, Ciclev10028657m
Glyoxylate and dicarboxylate metabolism	8	transaminase	ec:2.6.1.4	6	Ciclev10031381m, Ciclev10031386m, Ciclev10031382m, Ciclev10031380m, Ciclev10031388m, Ciclev10031738m
Inositol phosphate metabolism	3	4-kinase	ec:2.7.1.67	2	Ciclev10019357m, Ciclev10019356m
Inositol phosphate metabolism	3	5-phosphatase	ec:3.1.3.36	1	Ciclev10007455m
Isoquinoline alkaloid biosynthesis	1	oxidase	ec:1.4.3.21	1	Ciclev10004484m
Metabolism of xenobiotics by cytochrome P450	6	dehydrogenase	ec:1.1.1.1	3	Ciclev10012433m, Ciclev10012714m, Ciclev10029051m
Metabolism of xenobiotics by cytochrome P450	6	1-naphthol glucuronyltransferase	ec:2.4.1.17	1	Ciclev10028817m
Metabolism of xenobiotics by cytochrome P450	6	transferase	ec:2.5.1.18	2	Ciclev10002406m, Ciclev10032743m
Methane metabolism	5	dehydrogenase	ec:1.1.1.29	2	Ciclev10028639m, Ciclev10028657m
Methane metabolism	5	hexose diphosphatase	ec:3.1.3.11	3	Ciclev10001734m, Ciclev10001780m, Ciclev10011855m
Monobactam biosynthesis	1	adenylyltransferase	ec:2.7.7.4	1	Ciclev10028065m
Monoterpenoid biosynthesis	5	dehydrogenase	ec:1.1.1.208	1	Ciclev10023386m
Monoterpenoid biosynthesis	5	dehydrogenase	ec:1.1.1.207	1	Ciclev10023386m
Monoterpenoid biosynthesis	5	synthase	ec:4.2.3.15	4	Ciclev10007428m, Ciclev10007549m, Ciclev10030692m, Ciclev10030691m
mTOR signaling pathway	1	protein kinase	ec:2.7.11.24	1	Ciclev10004660m
Naphthalene degradation	3	dehydrogenase	ec:1.1.1.1	3	Ciclev10012433m, Ciclev10012714m, Ciclev10029051m
Nitrogen metabolism	9	dehydratase	ec:4.2.1.1	7	Ciclev10015874m, Ciclev10015939m, Ciclev10016166m, Ciclev10016343m, Ciclev10016342m, Ciclev10016363m, Ciclev10016442m
Nitrogen metabolism	9	reductase	ec:1.7.7.2	1	Ciclev10028067m
Nitrogen metabolism	9	reductase (NO-forming)	ec:1.7.2.1	1	Ciclev10028067m
Nitrogen metabolism	9	reductase (NADH)	ec:1.7.1.1	1	Ciclev10000220m
Other glycan degradation	5	hexosaminidase	ec:3.2.1.52	1	Ciclev10024601m
Other glycan degradation	5	lactase (ambiguous)	ec:3.2.1.23	4	Ciclev10007531m, Ciclev10007573m, Ciclev10007628m, Ciclev10007838m
Pentose and glucuronate interconversions	8	dehydrogenase (NADP+)	ec:1.1.1.2	7	Ciclev10032084m, Ciclev10032387m, Ciclev10032392m, Ciclev10032407m, Ciclev10032727m, Ciclev10023386m, Ciclev10028892m
Pentose and glucuronate interconversions	8	1-naphthol glucuronyltransferase	ec:2.4.1.17	1	Ciclev10028817m
Pentose phosphate pathway	5	dehydrogenase (NADP+-dependent, decarboxylating)	ec:1.1.1.44	1	Ciclev10031373m
Pentose phosphate pathway	5	hexose diphosphatase	ec:3.1.3.11	3	Ciclev10001734m, Ciclev10001780m, Ciclev10011855m
Pentose phosphate pathway	5	isomerase	ec:5.3.1.6	1	Ciclev10002135m
Phenylalanine metabolism	3	oxidase	ec:1.4.3.21	1	Ciclev10004484m
Phenylalanine metabolism	3	ligase	ec:6.2.1.12	1	Ciclev10008198m
Phenylalanine metabolism	3	lactoperoxidase	ec:1.11.1.7	1	Ciclev10009453m
Phenylalanine, tyrosine and tryptophan biosynthesis	3	synthase	ec:2.5.1.54	2	Ciclev10028255m, Ciclev10028246m
Phenylalanine, tyrosine and tryptophan biosynthesis	3	synthase	ec:4.1.3.27	1	Ciclev10028065m
Phenylpropanoid biosynthesis	9	ligase	ec:6.2.1.12	1	Ciclev10008198m
Phenylpropanoid biosynthesis	9	reductase	ec:1.2.1.44	3	Ciclev10001844m, Ciclev10001928m, Ciclev10001985m
Phenylpropanoid biosynthesis	9	lactoperoxidase	ec:1.11.1.7	1	Ciclev10009453m
Phenylpropanoid biosynthesis	9	dehydrogenase	ec:1.1.1.195	3	Ciclev10001618m, Ciclev10026185m, Ciclev10025755m
Phenylpropanoid biosynthesis	9	glucosyltransferase	ec:2.4.1.111	1	Ciclev10011598m
Phosphatidylinositol signaling system	3	4-kinase	ec:2.7.1.67	2	Ciclev10019357m, Ciclev10019356m
Phosphatidylinositol signaling system	3	5-phosphatase	ec:3.1.3.36	1	Ciclev10007455m
Photosynthesis	3	reductase	ec:1.10.9.1	3	Ciclev10030439m, Ciclev10030426m, Ciclev10030425m
Porphyrin and chlorophyll metabolism	2	oxygenase (biliverdin-producing)	ec:1.14.99.3	1	Ciclev10006723m
Porphyrin and chlorophyll metabolism	2	1-naphthol glucuronyltransferase	ec:2.4.1.17	1	Ciclev10028817m
Purine metabolism	12	kinase	ec:2.7.1.20	1	Ciclev10007945m
Purine metabolism	12	RNA polymerase	ec:2.7.7.6	1	Ciclev10014785m
Purine metabolism	12	adenylyltransferase	ec:2.7.7.4	1	Ciclev10028065m
Purine metabolism	12	diphosphokinase	ec:2.7.6.5	8	Ciclev10025480m, Ciclev10026082m, Ciclev10026078m, Ciclev10025455m, Ciclev10018854m, Ciclev10019110m, Ciclev10019104m, Ciclev10019103m
Purine metabolism	12	kinase	ec:2.7.4.3	1	Ciclev10007945m
Purine metabolism	12	adenylpyrophosphatase	ec:3.6.1.3	1	Ciclev10024724m
Pyrimidine metabolism	2	phosphoribosyltransferase	ec:2.4.2.9	1	Ciclev10001344m
Pyrimidine metabolism	2	RNA polymerase	ec:2.7.7.6	1	Ciclev10014785m
Pyrimidine metabolism	2	kinase	ec:2.7.1.48	1	Ciclev10001344m
Pyruvate metabolism	1	lyase	ec:4.4.1.5	1	Ciclev10006131m
Retinol metabolism	4	dehydrogenase	ec:1.1.1.1	3	Ciclev10012433m, Ciclev10012714m, Ciclev10029051m
Retinol metabolism	4	1-naphthol glucuronyltransferase	ec:2.4.1.17	1	Ciclev10028817m
Riboflavin metabolism	3	phosphatase	ec:3.1.3.2	3	Ciclev10004642m, Ciclev10004658m, Ciclev10026522m
Selenocompound metabolism	1	adenylyltransferase	ec:2.7.7.4	1	Ciclev10028065m
Sphingolipid metabolism	5	lactase (ambiguous)	ec:3.2.1.23	4	Ciclev10007531m, Ciclev10007573m, Ciclev10007628m, Ciclev10007838m
Sphingolipid metabolism	5	melibiase	ec:3.2.1.22	1	Ciclev10004372m
Starch and sucrose metabolism	10	4-alpha-galacturonosyltransferase	ec:2.4.1.43	3	Ciclev10031200m, Ciclev10031800m, Ciclev10032150m
Starch and sucrose metabolism	10	1-naphthol glucuronyltransferase	ec:2.4.1.17	1	Ciclev10028817m
Starch and sucrose metabolism	10	synthase (UDP-forming)	ec:2.4.1.15	4	Ciclev10007428m, Ciclev10007549m, Ciclev10030692m, Ciclev10030691m
Starch and sucrose metabolism	10	synthase	ec:2.4.1.14	1	Ciclev10007311m
Starch and sucrose metabolism	10	synthase (UDP-forming)	ec:2.4.1.12	1	Ciclev10011996m
Starch and sucrose metabolism	10	trehalose 6-phosphatase	ec:3.1.3.12	4	Ciclev10007428m, Ciclev10007549m, Ciclev10030692m, Ciclev10030691m
Steroid hormone biosynthesis	1	1-naphthol glucuronyltransferase	ec:2.4.1.17	1	Ciclev10028817m
Sulfur metabolism	1	adenylyltransferase	ec:2.7.7.4	1	Ciclev10028065m
Synthesis and degradation of ketone bodies	2	lyase	ec:4.1.3.4	2	Ciclev10005026m, Ciclev10005249m
Taurine and hypotaurine metabolism	6	glutamyl transpeptidase	ec:2.3.2.2	6	Ciclev10031381m, Ciclev10031386m, Ciclev10031382m, Ciclev10031380m, Ciclev10031388m, Ciclev10031738m
Tropane, piperidine and pyridine alkaloid biosynthesis	1	oxidase	ec:1.4.3.21	1	Ciclev10004484m
Tryptophan metabolism	3	S-beta-glucosyltransferase	ec:2.4.1.195	2	Ciclev10015140m, Ciclev10015155m
Tryptophan metabolism	3	oxidase	ec:1.2.3.7	1	Ciclev10004484m
Tyrosine metabolism	4	oxidase	ec:1.4.3.21	1	Ciclev10004484m
Tyrosine metabolism	4	dehydrogenase	ec:1.1.1.1	3	Ciclev10012433m, Ciclev10012714m, Ciclev10029051m
Ubiquinone and other terpenoid-quinone biosynthesis	1	ligase	ec:6.2.1.12	1	Ciclev10008198m
Valine, leucine and isoleucine degradation	5	lyase	ec:4.1.3.4	2	Ciclev10005026m, Ciclev10005249m
Valine, leucine and isoleucine degradation	5	C-acyltransferase	ec:2.3.1.16	3	Ciclev10000273m, Ciclev10000497m, Ciclev10007412m
Various types of N-glycan biosynthesis	1	hexosaminidase	ec:3.2.1.52	1	Ciclev10024601m
Zeatin biosynthesis	3	O-beta-D-glucosyltransferase	ec:2.4.1.203	3	Ciclev10012482m, Ciclev10031404m, Ciclev10028312m
Zeatin biosynthesis	3	O-beta-D-glucosyltransferase	ec:2.4.1.215	3	Ciclev10012482m, Ciclev10031404m, Ciclev10028312m

## Sheet: Table S4 CT-SOW7
Table S4 KEGG assigned DEGs of mock- inoculated sweet orange in metabolic pathway
Pathway	Seqs in Pathway	Enzyme	Ezyme ID	Seqs of Enzyme	Seqs
Aflatoxin biosynthesis	1	carboxylase	ec:6.4.1.2	1	Ciclev10000007m
Alanine, aspartate and glutamate metabolism	1	transaminase	ec:2.6.1.2	1	Ciclev10015356m
Alanine, aspartate and glutamate metabolism	1	transaminase	ec:2.6.1.1	1	Ciclev10015356m
Alanine, aspartate and glutamate metabolism	1	transaminase	ec:2.6.1.12	1	Ciclev10015356m
Amino sugar and nucleotide sugar metabolism	3	4-alpha-galacturonosyltransferase	ec:2.4.1.43	2	Ciclev10014426m, Ciclev10014562m
Amino sugar and nucleotide sugar metabolism	3	3,5-epimerase	ec:5.1.3.18	1	Ciclev10001524m
Aminobenzoate degradation	13	nitrophenyl phosphatase	ec:3.1.3.41	13	Ciclev10005477m, Ciclev10005476m, Ciclev10005474m, Ciclev10004642m, Ciclev10004658m, Ciclev10008729m, Ciclev10008733m, Ciclev10011576m, Ciclev10011578m, Ciclev10011579m, Ciclev10025988m, Ciclev10025995m, Ciclev10030965m
Aminobenzoate degradation	13	phosphatase	ec:3.1.3.2	7	Ciclev10005477m, Ciclev10005476m, Ciclev10005474m, Ciclev10004642m, Ciclev10004658m, Ciclev10025988m, Ciclev10025995m
Anthocyanin biosynthesis	1	3-O-glucosyltransferase	ec:2.4.1.115	1	Ciclev10019770m
Arachidonic acid metabolism	1	peroxidase	ec:1.11.1.9	1	Ciclev10022130m
Arginine and proline metabolism	2	decarboxylase	ec:4.1.1.19	1	Ciclev10027873m
Arginine and proline metabolism	2	transaminase	ec:2.6.1.1	1	Ciclev10015356m
Ascorbate and aldarate metabolism	7	peroxidase	ec:1.11.1.11	3	Ciclev10009191m, Ciclev10009270m, Ciclev10009605m
Ascorbate and aldarate metabolism	7	oxidase	ec:1.10.3.3	1	Ciclev10014733m
Ascorbate and aldarate metabolism	7	3,5-epimerase	ec:5.1.3.18	1	Ciclev10001524m
Ascorbate and aldarate metabolism	7	dehydrogenase (ascorbate)	ec:1.8.5.1	2	Ciclev10032934m, Ciclev10032931m
beta-Alanine metabolism	2	hydrolase	ec:3.1.2.4	2	Ciclev10032134m, Ciclev10032155m
Biosynthesis of ansamycins	1	glycolaldehydetransferase	ec:2.2.1.1	1	Ciclev10015440m
Biosynthesis of antibiotics	19	dehydrogenase (NADP+)	ec:1.1.1.2	4	Ciclev10002407m, Ciclev10012243m, Ciclev10024172m, Ciclev10028892m
Biosynthesis of antibiotics	19	synthase	ec:4.2.3.25	2	Ciclev10014632m, Ciclev10014633m
Biosynthesis of antibiotics	19	geranyl-diphosphate synthase	ec:2.5.1.1	1	Ciclev10025935m
Biosynthesis of antibiotics	19	1-epimerase	ec:5.1.3.3	1	Ciclev10016326m
Biosynthesis of antibiotics	19	mutase	ec:5.4.99.5	3	Ciclev10009191m, Ciclev10009270m, Ciclev10009605m
Biosynthesis of antibiotics	19	carboxylase	ec:6.4.1.2	1	Ciclev10000007m
Biosynthesis of antibiotics	19	diphosphate synthase	ec:2.5.1.29	1	Ciclev10025935m
Biosynthesis of antibiotics	19	oxidase	ec:1.1.3.15	1	Ciclev10025729m
Biosynthesis of antibiotics	19	glycolaldehydetransferase	ec:2.2.1.1	1	Ciclev10015440m
Biosynthesis of antibiotics	19	kinase	ec:2.7.2.4	1	Ciclev10014778m
Biosynthesis of antibiotics	19	dehydrogenase (2-methylpropanoyl-transferring)	ec:1.2.4.4	1	Ciclev10001030m
Biosynthesis of antibiotics	19	dehydrogenase (acetyl-transferring)	ec:1.2.4.1	1	Ciclev10015440m
Biosynthesis of antibiotics	19	dehydrogenase (phosphorylating)	ec:1.2.1.12	2	Ciclev10032014m, Ciclev10032420m
Biosynthesis of antibiotics	19	transaminase	ec:2.6.1.5	1	Ciclev10015356m
Biosynthesis of antibiotics	19	transaminase	ec:2.6.1.1	1	Ciclev10015356m
Caprolactam degradation	4	dehydrogenase (NADP+)	ec:1.1.1.2	4	Ciclev10002407m, Ciclev10012243m, Ciclev10024172m, Ciclev10028892m
Carbon fixation in photosynthetic organisms	5	phosphopentokinase	ec:2.7.1.19	1	Ciclev10001344m
Carbon fixation in photosynthetic organisms	5	glycolaldehydetransferase	ec:2.2.1.1	1	Ciclev10015440m
Carbon fixation in photosynthetic organisms	5	dehydrogenase (phosphorylating)	ec:1.2.1.12	2	Ciclev10032014m, Ciclev10032420m
Carbon fixation in photosynthetic organisms	5	transaminase	ec:2.6.1.2	1	Ciclev10015356m
Carbon fixation in photosynthetic organisms	5	transaminase	ec:2.6.1.1	1	Ciclev10015356m
Carbon fixation pathways in prokaryotes	1	carboxylase	ec:6.4.1.2	1	Ciclev10000007m
Citrate cycle (TCA cycle)	1	dehydrogenase (acetyl-transferring)	ec:1.2.4.1	1	Ciclev10015440m
Cutin, suberine and wax biosynthesis	2	seed peroxygenase	ec:1.11.2.3	2	Ciclev10016732m, Ciclev10016744m
Cyanoamino acid metabolism	8	gentiobiase	ec:3.2.1.21	2	Ciclev10031349m, Ciclev10014887m
Cyanoamino acid metabolism	8	ec:3.5.1.49 formamidase	ec:3.5.1.49	6	Ciclev10025581m, Ciclev10025582m, Ciclev10025603m, Ciclev10025606m, Ciclev10025794m, Ciclev10025797m
Cyanoamino acid metabolism	8	beta-glucosidase	ec:3.2.1.117	2	Ciclev10031349m, Ciclev10014887m
Cysteine and methionine metabolism	8	S-methyltransferase	ec:2.1.1.14	5	Ciclev10018962m, Ciclev10018965m, Ciclev10019434m, Ciclev10019557m, Ciclev10019722m
Cysteine and methionine metabolism	8	synthase	ec:2.1.1.13	5	Ciclev10018962m, Ciclev10018965m, Ciclev10019434m, Ciclev10019557m, Ciclev10019722m
Cysteine and methionine metabolism	8	kinase	ec:2.7.2.4	1	Ciclev10014778m
Cysteine and methionine metabolism	8	beta-lyase	ec:4.4.1.8	1	Ciclev10015356m
Cysteine and methionine metabolism	8	transaminase	ec:2.6.1.5	1	Ciclev10015356m
Cysteine and methionine metabolism	8	oxidase	ec:1.14.17.4	1	Ciclev10007164m
Cysteine and methionine metabolism	8	transaminase	ec:2.6.1.1	1	Ciclev10015356m
Drug metabolism - cytochrome P450	3	transferase	ec:2.5.1.18	3	Ciclev10005837m, Ciclev10005809m, Ciclev10032696m
Drug metabolism - other enzymes	1	kinase	ec:2.7.1.48	1	Ciclev10001344m
Fatty acid biosynthesis	2	synthase	ec:2.3.1.85	1	Ciclev10008435m
Fatty acid biosynthesis	2	carboxylase	ec:6.4.1.2	1	Ciclev10000007m
Fatty acid biosynthesis	2	hydrolase	ec:3.1.2.14	1	Ciclev10008435m
Flavone and flavonol biosynthesis	4	3'-monooxygenase	ec:1.14.13.21	4	Ciclev10019651m, Ciclev10019826m, Ciclev10030448m, Ciclev10014940m
Flavonoid biosynthesis	5	synthase	ec:1.14.11.23	1	Ciclev10028689m
Flavonoid biosynthesis	5	3'-monooxygenase	ec:1.14.13.21	4	Ciclev10019651m, Ciclev10019826m, Ciclev10030448m, Ciclev10014940m
Galactose metabolism	2	1-epimerase	ec:5.1.3.3	1	Ciclev10016326m
Galactose metabolism	2	galactosyltransferase	ec:2.4.1.82	1	Ciclev10004372m
Galactose metabolism	2	melibiase	ec:3.2.1.22	1	Ciclev10004372m
Glutathione metabolism	12	peroxidase	ec:1.11.1.11	3	Ciclev10009191m, Ciclev10009270m, Ciclev10009605m
Glutathione metabolism	12	peroxidase	ec:1.11.1.9	1	Ciclev10022130m
Glutathione metabolism	12	dehydrogenase (ascorbate)	ec:1.8.5.1	2	Ciclev10032934m, Ciclev10032931m
Glutathione metabolism	12	ligase	ec:6.3.2.2	3	Ciclev10026185m, Ciclev10025933m, Ciclev10026186m
Glutathione metabolism	12	transferase	ec:2.5.1.18	3	Ciclev10005837m, Ciclev10005809m, Ciclev10032696m
Glycerolipid metabolism	7	dehydrogenase (NADP+)	ec:1.1.1.2	4	Ciclev10002407m, Ciclev10012243m, Ciclev10024172m, Ciclev10028892m
Glycerolipid metabolism	7	1-O-acyltransferase	ec:2.3.1.15	2	Ciclev10016732m, Ciclev10016744m
Glycerolipid metabolism	7	melibiase	ec:3.2.1.22	1	Ciclev10004372m
Glycerophospholipid metabolism	2	1-O-acyltransferase	ec:2.3.1.15	2	Ciclev10016732m, Ciclev10016744m
Glycine, serine and threonine metabolism	1	kinase	ec:2.7.2.4	1	Ciclev10014778m
Glycolysis / Gluconeogenesis	8	dehydrogenase (NADP+)	ec:1.1.1.2	4	Ciclev10002407m, Ciclev10012243m, Ciclev10024172m, Ciclev10028892m
Glycolysis / Gluconeogenesis	8	1-epimerase	ec:5.1.3.3	1	Ciclev10016326m
Glycolysis / Gluconeogenesis	8	dehydrogenase (acetyl-transferring)	ec:1.2.4.1	1	Ciclev10015440m
Glycolysis / Gluconeogenesis	8	dehydrogenase (NADP+)	ec:1.2.1.9	2	Ciclev10032014m, Ciclev10032420m
Glycolysis / Gluconeogenesis	8	dehydrogenase (phosphorylating)	ec:1.2.1.12	2	Ciclev10032014m, Ciclev10032420m
Glycosphingolipid biosynthesis - globo series	1	melibiase	ec:3.2.1.22	1	Ciclev10004372m
Glyoxylate and dicarboxylate metabolism	7	oxidase	ec:1.1.3.15	1	Ciclev10025729m
Glyoxylate and dicarboxylate metabolism	7	ec:3.5.1.49 formamidase	ec:3.5.1.49	6	Ciclev10025581m, Ciclev10025582m, Ciclev10025603m, Ciclev10025606m, Ciclev10025794m, Ciclev10025797m
Isoquinoline alkaloid biosynthesis	3	transaminase	ec:2.6.1.5	1	Ciclev10015356m
Isoquinoline alkaloid biosynthesis	3	transaminase	ec:2.6.1.1	1	Ciclev10015356m
Isoquinoline alkaloid biosynthesis	3	ec:2.1.1.140 (S)-coclaurine-N-methyltransferase	ec:2.1.1.140	2	Ciclev10008761m, Ciclev10009078m
Lysine biosynthesis	1	kinase	ec:2.7.2.4	1	Ciclev10014778m
Lysine degradation	5	N-methyltransferase	ec:2.1.1.43	5	Ciclev10001844m, Ciclev10001928m, Ciclev10001985m, Ciclev10009863m, Ciclev10009021m
Metabolism of xenobiotics by cytochrome P450	4	dehydrogenase	ec:1.1.1.146	1	Ciclev10024172m
Metabolism of xenobiotics by cytochrome P450	4	transferase	ec:2.5.1.18	3	Ciclev10005837m, Ciclev10005809m, Ciclev10032696m
Monobactam biosynthesis	1	kinase	ec:2.7.2.4	1	Ciclev10014778m
Monoterpenoid biosynthesis	3	synthase	ec:4.2.3.25	2	Ciclev10014632m, Ciclev10014633m
Monoterpenoid biosynthesis	3	dehydrogenase	ec:1.1.1.208	1	Ciclev10024172m
Monoterpenoid biosynthesis	3	dehydrogenase	ec:1.1.1.207	1	Ciclev10024172m
Nitrogen metabolism	6	ec:3.5.1.49 formamidase	ec:3.5.1.49	6	Ciclev10025581m, Ciclev10025582m, Ciclev10025603m, Ciclev10025606m, Ciclev10025794m, Ciclev10025797m
Novobiocin biosynthesis	1	transaminase	ec:2.6.1.5	1	Ciclev10015356m
Novobiocin biosynthesis	1	transaminase	ec:2.6.1.1	1	Ciclev10015356m
One carbon pool by folate	5	synthase	ec:2.1.1.13	5	Ciclev10018962m, Ciclev10018965m, Ciclev10019434m, Ciclev10019557m, Ciclev10019722m
Other glycan degradation	4	alpha-fucosidase	ec:3.2.1.51	2	Ciclev10027816m, Ciclev10027914m
Other glycan degradation	4	mannanase	ec:3.2.1.25	2	Ciclev10031349m, Ciclev10014887m
Pantothenate and CoA biosynthesis	1	2-reductase	ec:1.1.1.169	1	Ciclev10001030m
Pentose and glucuronate interconversions	5	dehydrogenase (NADP+)	ec:1.1.1.2	4	Ciclev10002407m, Ciclev10012243m, Ciclev10024172m, Ciclev10028892m
Pentose and glucuronate interconversions	5	pectin depolymerase	ec:3.2.1.15	1	Ciclev10004864m
Pentose phosphate pathway	3	glycolaldehydetransferase	ec:2.2.1.1	1	Ciclev10015440m
Pentose phosphate pathway	3	dehydrogenase (NADP+)	ec:1.2.1.9	2	Ciclev10032014m, Ciclev10032420m
Phenylalanine metabolism	8	ligase	ec:6.2.1.12	3	Ciclev10007850m, Ciclev10014744m, Ciclev10014894m
Phenylalanine metabolism	8	lactoperoxidase	ec:1.11.1.7	4	Ciclev10009191m, Ciclev10009270m, Ciclev10009605m, Ciclev10022130m
Phenylalanine metabolism	8	transaminase	ec:2.6.1.5	1	Ciclev10015356m
Phenylalanine metabolism	8	transaminase	ec:2.6.1.1	1	Ciclev10015356m
Phenylalanine, tyrosine and tryptophan biosynthesis	4	mutase	ec:5.4.99.5	3	Ciclev10009191m, Ciclev10009270m, Ciclev10009605m
Phenylalanine, tyrosine and tryptophan biosynthesis	4	transaminase	ec:2.6.1.5	1	Ciclev10015356m
Phenylalanine, tyrosine and tryptophan biosynthesis	4	transaminase	ec:2.6.1.1	1	Ciclev10015356m
Phenylpropanoid biosynthesis	18	ligase	ec:6.2.1.12	3	Ciclev10007850m, Ciclev10014744m, Ciclev10014894m
Phenylpropanoid biosynthesis	18	reductase	ec:1.2.1.44	5	Ciclev10001844m, Ciclev10001928m, Ciclev10001985m, Ciclev10009863m, Ciclev10009021m
Phenylpropanoid biosynthesis	18	lactoperoxidase	ec:1.11.1.7	4	Ciclev10009191m, Ciclev10009270m, Ciclev10009605m, Ciclev10022130m
Phenylpropanoid biosynthesis	18	beta-glucosidase	ec:3.2.1.126	1	Ciclev10014887m
Phenylpropanoid biosynthesis	18	gentiobiase	ec:3.2.1.21	2	Ciclev10031349m, Ciclev10014887m
Phenylpropanoid biosynthesis	18	dehydrogenase	ec:1.1.1.195	3	Ciclev10026185m, Ciclev10025933m, Ciclev10026186m
Phenylpropanoid biosynthesis	18	1-glucosyltransferase	ec:2.4.1.120	1	Ciclev10028293m
Porphyrin and chlorophyll metabolism	2	oxygenase (biliverdin-producing)	ec:1.14.99.3	2	Ciclev10016732m, Ciclev10016744m
Propanoate metabolism	3	carboxylase	ec:6.4.1.2	1	Ciclev10000007m
Propanoate metabolism	3	hydrolase	ec:3.1.2.4	2	Ciclev10032134m, Ciclev10032155m
Purine metabolism	21	phosphatase	ec:3.6.1.15	14	Ciclev10000567m, Ciclev10011979m, Ciclev10026185m, Ciclev10025933m, Ciclev10026186m, Ciclev10019394m, Ciclev10019861m, Ciclev10019864m, Ciclev10019865m, Ciclev10028379m, Ciclev10028460m, Ciclev10028461m, Ciclev10014667m, Ciclev10014785m
Purine metabolism	21	RNA polymerase	ec:2.7.7.6	5	Ciclev10010966m, Ciclev10011011m, Ciclev10011019m, Ciclev10014667m, Ciclev10014785m
Purine metabolism	21	diphosphokinase	ec:2.7.6.5	4	Ciclev10025480m, Ciclev10025574m, Ciclev10026082m, Ciclev10026078m
Purine metabolism	21	adenylpyrophosphatase	ec:3.6.1.3	13	Ciclev10000567m, Ciclev10026185m, Ciclev10025933m, Ciclev10026186m, Ciclev10019394m, Ciclev10019861m, Ciclev10019864m, Ciclev10019865m, Ciclev10028379m, Ciclev10028460m, Ciclev10028461m, Ciclev10014667m, Ciclev10014785m
Pyrimidine metabolism	7	kinase	ec:2.7.4.14	1	Ciclev10024291m
Pyrimidine metabolism	7	phosphoribosyltransferase	ec:2.4.2.9	1	Ciclev10001344m
Pyrimidine metabolism	7	RNA polymerase	ec:2.7.7.6	5	Ciclev10010966m, Ciclev10011011m, Ciclev10011019m, Ciclev10014667m, Ciclev10014785m
Pyrimidine metabolism	7	kinase	ec:2.7.1.48	1	Ciclev10001344m
Pyruvate metabolism	2	carboxylase	ec:6.4.1.2	1	Ciclev10000007m
Pyruvate metabolism	2	dehydrogenase (acetyl-transferring)	ec:1.2.4.1	1	Ciclev10015440m
Riboflavin metabolism	7	phosphatase	ec:3.1.3.2	7	Ciclev10005477m, Ciclev10005476m, Ciclev10005474m, Ciclev10004642m, Ciclev10004658m, Ciclev10025988m, Ciclev10025995m
Selenocompound metabolism	6	S-methyltransferase	ec:2.1.1.14	5	Ciclev10018962m, Ciclev10018965m, Ciclev10019434m, Ciclev10019557m, Ciclev10019722m
Selenocompound metabolism	6	synthase	ec:2.1.1.13	5	Ciclev10018962m, Ciclev10018965m, Ciclev10019434m, Ciclev10019557m, Ciclev10019722m
Selenocompound metabolism	6	beta-lyase	ec:4.4.1.8	1	Ciclev10015356m
Sphingolipid metabolism	1	melibiase	ec:3.2.1.22	1	Ciclev10004372m
Starch and sucrose metabolism	7	4-alpha-galacturonosyltransferase	ec:2.4.1.43	2	Ciclev10014426m, Ciclev10014562m
Starch and sucrose metabolism	7	saccharogen amylase	ec:3.2.1.2	1	Ciclev10000155m
Starch and sucrose metabolism	7	gentiobiase	ec:3.2.1.21	2	Ciclev10031349m, Ciclev10014887m
Starch and sucrose metabolism	7	synthase (UDP-forming)	ec:2.4.1.12	1	Ciclev10020723m
Starch and sucrose metabolism	7	pectin depolymerase	ec:3.2.1.15	1	Ciclev10004864m
Steroid hormone biosynthesis	1	dehydrogenase	ec:1.1.1.146	1	Ciclev10024172m
Sulfur metabolism	1	adenosine 5-phosphosulfate sulfohydrolase	ec:3.6.2.1	1	Ciclev10016837m
T cell receptor signaling pathway	8	phosphatase	ec:3.1.3.16	8	Ciclev10004642m, Ciclev10004658m, Ciclev10008729m, Ciclev10008733m, Ciclev10011576m, Ciclev10011578m, Ciclev10011579m, Ciclev10030965m
Terpenoid backbone biosynthesis	2	geranyl-diphosphate synthase	ec:2.5.1.1	1	Ciclev10025935m
Terpenoid backbone biosynthesis	2	diphosphate synthase	ec:2.5.1.29	1	Ciclev10025935m
Terpenoid backbone biosynthesis	2	cis-polyprenylcistransferase	ec:2.5.1.20	1	Ciclev10029456m
Tetracycline biosynthesis	1	carboxylase	ec:6.4.1.2	1	Ciclev10000007m
Thiamine metabolism	14	phosphatase	ec:3.6.1.15	14	Ciclev10000567m, Ciclev10011979m, Ciclev10026185m, Ciclev10025933m, Ciclev10026186m, Ciclev10019394m, Ciclev10019861m, Ciclev10019864m, Ciclev10019865m, Ciclev10028379m, Ciclev10028460m, Ciclev10028461m, Ciclev10014667m, Ciclev10014785m
Tropane, piperidine and pyridine alkaloid biosynthesis	1	transaminase	ec:2.6.1.5	1	Ciclev10015356m
Tropane, piperidine and pyridine alkaloid biosynthesis	1	transaminase	ec:2.6.1.1	1	Ciclev10015356m
Tryptophan metabolism	1	transaminase	ec:2.6.1.27	1	Ciclev10015356m
Tyrosine metabolism	1	transaminase	ec:2.6.1.5	1	Ciclev10015356m
Tyrosine metabolism	1	transaminase	ec:2.6.1.1	1	Ciclev10015356m
Ubiquinone and other terpenoid-quinone biosynthesis	4	ligase	ec:6.2.1.12	3	Ciclev10007850m, Ciclev10014744m, Ciclev10014894m
Ubiquinone and other terpenoid-quinone biosynthesis	4	transaminase	ec:2.6.1.5	1	Ciclev10015356m
Valine, leucine and isoleucine degradation	3	hydrolase	ec:3.1.2.4	2	Ciclev10032134m, Ciclev10032155m
Valine, leucine and isoleucine degradation	3	dehydrogenase (2-methylpropanoyl-transferring)	ec:1.2.4.4	1	Ciclev10001030m
